# Supplementary material for: A Central Regulatory System Largely Controls Transcriptional Activation and Repression Responses to Phosphate Starvation in Arabidopsis
Source: PLoS Genet. 2010 Sep 9;6(9):e1001102. doi: 10.1371/journal.pgen.1001102 (PMC2936532; doi:10.1371/journal.pgen.1001102)
Supplement: Table S1 — Transcriptomic data of the Pi starvation response in wild type, phr1 and phr1 phl1 mutants. (10.34 MB XLS) [file pgen.1001102.s010.xls]

## Sheet: tojunto
Table S1. Transcriptomic data of the Pi starvation response in wild type, phr1 and phr1 phl1 mutants.
ID, Affymetrix ID; AGI, AGI ID or other public representative ID; M, log2 x-fold change; FDR, false discovery rate; shoots or roots wt -Pi vs. +Pi, comparison between Pi-starved and non-starved wild type shoots or roots; phr1 or phr1 phl1 vs. wt, comparison between shoots or roots of phr1 or phr1 phl1 mutants vs. wild type plants grown in -Pi conditions; phr1 phl1 vs. phr1, comparison between sho…
ID	Representative Public ID	M shoot wt -Pi vs +Pi	FDR shoot wt -Pi vs +Pi	M root wt -Pi vs +Pi	FDR root wt -Pi vs +Pi	M shoot phr1 vs wt	FDR shoot phr1 vs wt	M root phr1 vs wt	FDR root phr1 vs wt	M shoot phr1 phl1 vs wt	FDR shoot phr1 phl1 vs wt	M root phr1 phl1 vs wt	FDR root phr1 phl1 vs wt	M shoot phr1 phl1 vs phr1	FDR shoot phr1 phl1 vs phr1	M root phr1 phl1 vs phr1	FDR root phr1 phl1 vs phr1	Descriptions
244901_at	orf25	2.13163	4.8339e-06	0.625697	0.175624	-0.372217	0.373082	0.874205	0.0818709	0.0326297	0.951578	0.65131	0.158618	0.404846	0.733065	-0.222895	0.903283	hypothetical protein
244902_at	nad4L	1.83335	3.56709e-05	-0.310247	0.576936	0.335731	0.442495	1.4141	0.00380396	0.605904	0.110462	1.2443	0.00479785	0.270173	0.894379	-0.169799	0.946609	NADH dehydrogenase subunit 4L
244903_at	orf149	0.445292	0.165852	-0.507489	0.203879	0.0985212	0.828796	0.944608	0.0218349	0.508582	0.110552	0.827321	0.0248501	0.410061	0.621898	-0.117287	0.960328	hypothetical protein
244904_at	orf275	0.489209	0.00398059	0.250057	0.234819	-0.094358	0.653857	0.151227	0.698441	-0.207134	0.226023	0.198257	0.406903	-0.112776	0.902774	0.0470306	0.973544	hypothetical protein
244905_at	orf122c	-0.128045	0.372319	0.0671888	0.763932	0.0855464	0.606783	0.031318	0.954816	0.216172	0.109069	-0.00925819	0.981359	0.130626	0.786602	-0.0405762	0.971737	hypothetical protein
244906_at	orf240a	1.26554	0.000177501	-0.222338	0.627584	1.23196	0.000267828	1.65412	8.63856e-05	1.16285	0.000380241	1.32203	0.000363542	-0.0691076	0.980453	-0.332089	0.678286	hypothetical protein
244907_at	orf120	0.121503	0.422669	-0.0130145	0.963816	0.0510693	0.793972	0.0565177	0.905757	0.151501	0.302375	0.23003	0.194077	0.100432	0.893208	0.173513	0.584904	hypothetical protein
244908_at	orf107d	0.000696744	0.996758	-0.0467115	0.829363	0.0165773	0.931984	0.121233	0.657223	0.121314	0.35713	0.105458	0.607318	0.104737	0.840304	-0.0157748	0.992771	hypothetical protein
244909_at	orf100a	0.2058	0.526432	-0.0498066	0.928965	0.248789	0.459757	0.0376782	0.977019	0.657332	0.0221593	0.187407	0.730492	0.408543	0.551133	0.149729	0.928842	hypothetical protein
244910_s_at	orf119	-0.0545114	0.787302	0.0183057	0.955792	0.820877	2.38963e-05	0.0773482	0.880424	0.795803	2.58149e-05	-0.0321698	0.939477	-0.0250739	0.989027	-0.109518	0.880715	hypothetical protein
244911_at	orf170	0.0289815	0.878063	-0.131361	0.517887	0.0866274	0.627125	0.0627613	0.89413	0.171201	0.247713	0.121405	0.61251	0.084574	0.9278	0.0586437	0.954915	hypothetical protein
244912_at	ccb382	-1.22757	0.00725017	-1.16433	0.0290128	-0.0763793	0.911643	-0.0400218	0.983321	0.412781	0.399461	1.08489	0.039631	0.48916	0.737032	1.12491	0.0749879	cytochrome c biogenesis orf382 Protein sequence is in conflict with the conceptual translation
244913_at	orf121b	0.307417	0.32859	0.098884	0.854612	0.00958994	0.985671	-0.149989	0.874052	0.301467	0.343649	0.137439	0.829951	0.291877	0.785977	0.287428	0.752853	hypothetical protein
244914_at	orf107e	-0.084372	0.795446	-0.0131087	0.980243	0.28749	0.315247	0.15722	0.839083	0.222179	0.436355	0.311217	0.404939	-0.065311	0.980453	0.153997	0.904323	hypothetical protein
244915_s_at	orf158	0.154103	0.500837	0.0507359	0.894206	0.118022	0.650546	-0.11226	0.860445	0.456062	0.0257065	0.165543	0.639667	0.33804	0.431917	0.277803	0.518177	hypothetical protein
244916_at	orf187	0.029907	0.892766	0.0850293	0.757727	0.27831	0.104737	-0.105844	0.825015	0.0965526	0.624453	-0.0339938	0.938157	-0.181758	0.731919	0.0718506	0.951752	hypothetical protein
244917_at	orf184	-0.0194387	0.921175	-0.13996	0.483346	0.421102	0.00470588	0.0638101	0.891697	0.465639	0.00171678	0.129151	0.581483	0.0445369	0.972324	0.0653411	0.944097	hypothetical protein
244918_at	orf106d	0.118061	0.343831	-0.0273648	0.900385	0.109784	0.415358	0.183206	0.346077	0.124718	0.316373	0.185985	0.219415	0.0149339	0.991834	0.00277896	0.999062	hypothetical protein
244919_at	ccb203	0.215119	0.369627	0.0766003	0.849451	1.14024	2.45672e-05	0.373617	0.294744	0.907992	0.000227254	0.272939	0.39709	-0.232248	0.762197	-0.100678	0.946842	cytochrome c biogenesis orf203 Protein sequence is in conflict with the conceptual translation
244920_s_at	nad3	0.209427	0.626236	-2.11904	2.32674e-05	0.571697	0.13781	1.5302	0.0015934	1.10664	0.00340901	1.37435	0.00172897	0.53494	0.533758	-0.155855	0.953872	NADH dehydrogenase subunit 3 Protein sequence is in conflict with the conceptual translation
244921_s_at	orf114	0.539593	0.151092	-0.785631	0.0802038	0.433336	0.287762	1.02163	0.0366765	0.787519	0.0332479	0.85163	0.0522171	0.354183	0.797986	-0.170003	0.944097	hypothetical protein
244922_s_at	orf118	0.183579	0.38086	-0.0283654	0.941703	0.427064	0.0321623	0.490614	0.0609032	0.364088	0.0611654	0.0897435	0.831045	-0.0629756	0.971464	-0.40087	0.177641	hypothetical protein
244923_s_at	orf135b	0.499058	0.00997478	-0.233661	0.360137	0.270508	0.182696	0.848687	0.000830255	0.333081	0.0822198	0.448681	0.0464822	0.062573	0.971464	-0.400006	0.167486	orf153b orf153b
244924_at	orf107f	0.106148	0.822978	-0.812919	0.0677124	0.610173	0.111576	0.543984	0.39192	1.29264	0.000934212	0.702096	0.120771	0.682466	0.337863	0.158112	0.952954	hypothetical protein
244925_at	nad7	0.0623623	0.756166	0.110998	0.657362	0.14569	0.438416	-0.123565	0.772531	0.368908	0.0227799	-0.0487908	0.900134	0.223218	0.57836	0.0747738	0.943505	NADH dehydrogenase subunit 7
244926_s_at	matR	2.5039	1.59272e-07	0.148352	0.792649	-1.48138	0.000106558	-0.0370221	0.980185	-1.29885	0.000327049	0.121083	0.876712	0.182529	0.941592	0.158105	0.940745	maturase
244927_at	orf109	0.317779	0.0972128	0.0173385	0.964788	0.0241325	0.936932	0.0725451	0.913185	0.00450879	0.98684	-0.000306633	0.999755	-0.0196237	0.991834	-0.0728517	0.95918	hypothetical protein
244928_s_at	orfX	-0.306092	0.238986	-0.797017	0.00793879	0.680549	0.00883045	0.480623	0.196493	1.08451	0.000119526	0.562231	0.0597158	0.403962	0.456641	0.0816081	0.970116	hypothetical protein
244929_at	nad4	0.270359	0.410622	-1.11307	0.00243875	0.0247843	0.960013	0.795141	0.0488782	0.715596	0.018199	1.33689	0.000332721	0.690811	0.176307	0.541753	0.279211	NADH dehydrogenase subunit 4
244930_at	orf106c	0.141035	0.355298	0.0718107	0.763794	0.275492	0.0604679	-0.00867457	0.988759	0.510614	0.000779294	0.0336518	0.927289	0.235122	0.433995	0.0423263	0.973402	hypothetical protein
244931_at	orf110b	1.39902	0.014216	-0.378637	0.666573	3.33019	4.57699e-06	1.86533	0.0110397	3.16335	6.16097e-06	2.22687	0.00106818	-0.166841	0.975905	0.361542	0.893407	hypothetical protein
244932_at	psaC	-0.744575	0.41781	-2.15699	0.0314691	0.183365	0.886469	0.674884	0.755169	0.545968	0.579706	1.67955	0.101368	0.362602	0.962916	1.00467	0.620697	PSI 9KDa protein
244933_at	ndhE	-1.78044	0.0572215	-3.0661	0.0063921	0.673673	0.555855	1.22806	0.484591	1.6798	0.0738174	2.04949	0.0673205	1.00613	0.747792	0.821426	0.800929	NADH dehydrogenase ND4L
244934_at	ndhG	-0.883002	0.329052	-1.98317	0.0526024	0.589526	0.573452	0.65176	0.77222	1.41547	0.0995241	1.28578	0.252722	0.82594	0.792411	0.634018	0.859127	NADH dehydrogenase ND6
244935_at	ndhI	-0.918211	0.0733644	-2.00358	0.00143424	0.487617	0.407323	1.00852	0.177941	0.728697	0.164093	2.19293	0.000471173	0.24108	0.955901	1.18441	0.111992	NADH dehydrogenase subunit
244936_at	ndhA	-1.27115	0.134482	-2.5285	0.0118194	0.339637	0.771575	1.04832	0.516248	0.757168	0.411299	2.46661	0.011942	0.417532	0.952011	1.41829	0.333472	NADH dehydrogenase ND1
244937_at	ndhH	-1.17553	0.226097	-0.460533	0.771091	0.595363	0.611535	0.111611	0.979149	1.19522	0.219954	0.377144	0.860176	0.599858	0.919627	0.265533	0.974252	NADH dehydrogenase 49KDa protein
244938_at	rps15	-0.796478	0.355308	-1.62957	0.0968138	-0.131471	0.916142	0.00876222	0.997887	1.11125	0.178979	1.1181	0.31068	1.24272	0.493537	1.10934	0.509576	ribosomal protein S15
244939_at	rps12.1	-0.883769	0.192327	-0.792666	0.3717	0.873022	0.219801	0.636077	0.674557	1.76054	0.00852711	0.796828	0.405954	0.887515	0.598628	0.160751	0.979869	ribosomal protein S12 (trans-splice part 1 of 2)
244940_at	rps12.2	-2.74844	0.0133858	-2.98048	0.0229907	1.78037	0.120785	1.41444	0.497748	2.18072	0.0472068	2.28877	0.0843984	0.400352	0.968292	0.874329	0.837184	ribosomal protein S12 (trans-splice part 2 of 2)
244941_at	orf153a	0.109304	0.682684	-0.00497319	0.990873	0.715083	0.00254259	-0.0829617	0.91546	0.707592	0.0022705	0.146031	0.730478	-0.00749045	0.998421	0.228992	0.723998	hypothetical protein
244942_at	orf131	0.0323212	0.950239	-0.0425048	0.955971	0.37577	0.375224	0.12415	0.924318	0.432671	0.270109	0.247291	0.726333	0.0569015	0.989618	0.123141	0.969291	hypothetical protein
244943_at	nad9	0.479106	0.184937	-1.04978	0.0127627	2.14582	3.07377e-06	2.35596	7.75661e-06	2.34701	7.05311e-07	2.31032	3.56705e-06	0.201192	0.936131	-0.0456341	0.992771	NADH dehydrogenase subunit 9
244944_s_at	rpl16.mitochondria	0.0101686	0.985782	-1.53857	0.00272544	1.56833	0.000703323	1.39587	0.0110504	2.04316	3.53863e-05	1.63274	0.00129574	0.47483	0.723876	0.236877	0.914367	ribosomal protein L16
244945_at	ccb206	0.460752	0.135762	-0.274055	0.53326	-0.211747	0.572504	-0.113024	0.915824	-0.0477719	0.910165	0.0377967	0.964687	0.163976	0.943819	0.150821	0.937819	cytochrome c biogenesis orf206
244946_at	orf143	0.373253	0.509795	-0.478279	0.50351	1.29892	0.0124986	0.656425	0.488245	1.88363	0.000515004	0.969095	0.11644	0.584714	0.703752	0.31267	0.897794	hypothetical protein
244947_at	orf121a	0.283581	0.12761	0.256812	0.284641	0.317904	0.0964227	0.0869198	0.88333	0.503485	0.00714772	0.0993381	0.793814	0.185581	0.777151	0.0124182	0.997515	hypothetical protein
244948_at	orf167	0.239709	0.274786	-0.0868067	0.81153	0.180582	0.463312	0.268884	0.49998	0.115979	0.645955	0.230205	0.468591	-0.0646031	0.972396	-0.0386792	0.986087	hypothetical protein
244949_at	orf116	0.150576	0.58146	-0.0850567	0.840235	0.558264	0.0217369	0.321156	0.459217	0.597809	0.0122554	0.3276	0.312693	0.0395442	0.987588	0.00644387	0.999062	hypothetical protein
244950_at	cox2	1.58726	3.38232e-05	0.67831	0.0840745	0.749753	0.0240114	0.774742	0.0790762	0.747388	0.0211953	0.695847	0.0731974	-0.00236538	0.999759	-0.0788952	0.979657	cytochrome c oxidase subunit 2
244951_s_at	ccb452	0.992313	0.000585643	-0.985621	0.0024016	1.38433	2.068e-05	2.19047	5.27735e-07	1.31566	2.8095e-05	1.98497	6.81041e-07	-0.0686633	0.980096	-0.205501	0.848759	cytochrome c biogenesis orf452
244952_at	orf101a	0.209018	0.542883	-0.297849	0.480966	0.428054	0.181571	0.392828	0.488245	0.904025	0.00351362	0.491772	0.203577	0.475971	0.47502	0.0989446	0.969496	hypothetical protein
244953_s_at	nad6	0.637007	0.149102	-0.500026	0.394419	1.33626	0.00357575	1.17869	0.0412167	1.90653	0.000104377	1.05793	0.0389335	0.570273	0.616638	-0.12076	0.974907	NADH dehydrogenase subunit 6
244954_s_at	orf110a	0.106836	0.416812	-0.415762	0.00425197	0.285623	0.0212217	0.459106	0.0034382	0.477348	0.000298872	0.478565	0.000999545	0.191725	0.470001	0.0194586	0.989305	hypothetical protein
244955_at	orf127	-0.0932131	0.632442	-0.0189495	0.955856	0.542451	0.00215585	0.106658	0.824959	0.437088	0.00927313	0.112262	0.719139	-0.105363	0.920112	0.00560433	0.999062	hypothetical protein
244956_s_at	orf154	0.0862907	0.762845	0.234628	0.463076	0.944798	0.000253837	0.503943	0.116407	0.779718	0.00126284	0.259993	0.448401	-0.165081	0.895004	-0.24395	0.701981	hypothetical protein
244957_at	orf157	-0.0300328	0.932055	-0.0697184	0.883559	0.533965	0.0419571	0.134111	0.86991	0.671748	0.00940125	0.234478	0.576293	0.137783	0.943466	0.100367	0.957921	hypothetical protein
244958_at	orf106b	0.408698	0.0601846	-0.147532	0.661538	0.769163	0.00107857	0.468632	0.125366	0.968081	8.77684e-05	0.416238	0.119083	0.198918	0.81824	-0.0523937	0.981065	hypothetical protein
244959_s_at	orf107c	-0.781095	0.0167186	-1.52823	0.000227726	2.0921	1.46378e-06	1.89835	4.00325e-05	2.23944	4.37098e-07	1.82913	2.2117e-05	0.147335	0.95904	-0.0692218	0.983263	hypothetical protein
244960_at	rpl32	-0.289775	0.664698	-1.6617	0.0133	0.176344	0.828011	1.12225	0.169969	0.311324	0.645432	1.65743	0.0115566	0.134981	0.980453	0.535181	0.764715	ribosomal protein L32
244961_at	ycf5	-1.28824	0.0137989	-1.7697	0.00453538	0.632703	0.262742	0.615537	0.549702	0.978963	0.0589143	1.93178	0.001776	0.34626	0.90817	1.31624	0.0704922	hypothetical protein
244962_at	ndhD	-0.87398	0.221419	-2.37452	0.00437889	0.0820466	0.940965	0.914156	0.478322	0.442402	0.585676	2.53211	0.00210163	0.360355	0.947454	1.61796	0.106292	NADH dehydrogenase ND4
244963_at	psbF	0.0175361	0.976035	-0.91218	0.0704069	-0.0383079	0.9543	0.873083	0.141737	0.310026	0.515092	1.26211	0.00948378	0.348334	0.84899	0.389024	0.773518	PSII cytochrome b559
244964_at	psbE	0.117854	0.871644	-1.06462	0.113295	-0.117478	0.887988	0.982599	0.243374	0.355821	0.578739	1.29364	0.045537	0.473298	0.838527	0.311041	0.912334	PSII cytochrome b559
244965_at	ORF31	-1.04594	0.190476	-2.77854	0.00320327	0.398038	0.698684	1.89144	0.0739874	1.35357	0.0836605	2.92413	0.00168154	0.955535	0.664341	1.03269	0.539934	hypothetical protein
244966_at	petG	-0.721701	0.357935	-1.74151	0.0474166	1.02407	0.190761	1.08022	0.394181	1.71603	0.0196209	1.73802	0.044691	0.69196	0.806118	0.657799	0.791847	cytochrome b6-f complex, subunit V
244967_at	psaJ	-0.549229	0.62212	-2.95595	0.00953352	-0.267728	0.848564	1.76031	0.22077	0.245847	0.846673	2.75652	0.0133359	0.513575	0.943466	0.99621	0.712524	PSI J protein
244968_at	rpl33	-1.62663	0.0308312	-2.22619	0.0132477	1.29077	0.0982294	1.40007	0.215142	1.76951	0.0189804	2.51057	0.00450984	0.478744	0.919638	1.1105	0.449521	ribosomal protein L33
244969_at	rps18	-1.59755	0.0103594	-1.5903	0.0295571	1.57602	0.0129346	1.17521	0.197119	2.07797	0.00129357	2.19291	0.00257707	0.501951	0.857311	1.01769	0.349571	ribosomal protein S18
244970_at	rpl20	-0.768173	0.379056	-2.33388	0.0157659	0.263702	0.82055	0.849147	0.625795	1.59169	0.0494758	2.24374	0.0177428	1.32799	0.439859	1.39459	0.316269	ribosomal protein L20
244971_at	clpP	-1.1432	0.169717	-2.44804	0.0121021	0.405969	0.70807	0.534428	0.819644	1.06883	0.204874	1.93074	0.045043	0.662864	0.859605	1.39631	0.321983	ATP-dependent protease subunit
244972_at	psbB	-1.43432	0.0698691	-1.78347	0.0610903	0.714555	0.436637	0.503919	0.826931	0.923504	0.265902	1.60692	0.0935967	0.208949	0.979781	1.103	0.498141	PSII 47KDa protein
244973_at	psbT	-0.811911	0.539927	-2.37687	0.0933175	0.578147	0.708512	1.27615	0.598843	1.2028	0.334265	2.01952	0.16879	0.624654	0.943864	0.743363	0.893407	PSII T protein
244974_at	psbN	-0.482683	0.493437	-0.954995	0.23572	1.51864	0.0190878	0.87324	0.441281	2.00135	0.00222494	1.21292	0.11644	0.482707	0.876693	0.339675	0.924062	PSII low MW protein
244975_at	psbH	-0.0358282	0.955129	-1.1836	0.0290831	0.13587	0.836892	0.672435	0.392034	0.122779	0.83905	1.54387	0.003972	-0.013091	0.998483	0.871437	0.229978	PSII 10KDa phosphoprotein
244976_at	petB	-0.0801785	0.814607	-0.982953	0.00246631	0.083423	0.828796	0.450936	0.288337	0.1241	0.709295	1.44913	3.51209e-05	0.0406767	0.98969	0.998195	0.00509473	cytochrome B6
244977_at	petD	0.405797	0.327673	-0.581011	0.245902	3.29316	4.92097e-08	1.20652	0.0178636	3.31008	2.99851e-08	1.52102	0.00118852	0.0169215	0.997718	0.314498	0.83492	cytochrome b/f
244978_at	rpoA	-0.909195	0.0831166	-1.28204	0.0403533	0.327456	0.617352	0.211678	0.906903	0.989549	0.0590667	1.2861	0.036756	0.662093	0.643319	1.07442	0.182107	RNA polymerase alpha subunit
244979_at	rps11	-1.55929	0.0862545	-2.01175	0.0662142	0.560204	0.622696	0.194342	0.959524	0.777833	0.439031	1.19088	0.347475	0.217629	0.980453	0.996535	0.679782	ribosomal protein S11
244980_at	rpl36	-1.6021	0.109027	-2.17029	0.07074	0.639631	0.604653	0.536818	0.864179	1.20445	0.245484	1.31617	0.340837	0.56482	0.936819	0.77935	0.842813	ribosomal protein L36
244981_at	rps8	-2.23762	0.0569934	-2.98898	0.0328179	0.948083	0.499111	1.07619	0.700115	1.73943	0.146089	1.61736	0.316311	0.791344	0.907106	0.541165	0.94405	ribosomal protein S8
244982_at	rpl14	-2.48844	0.017901	-3.24557	0.00937279	0.91356	0.454313	0.87872	0.739719	1.79557	0.0872663	1.64493	0.224951	0.882008	0.84462	0.766208	0.863	ribosomal protein L14
244983_at	rpl16.chloroplast	-4.13187	0.00422899	-4.47557	0.00766691	1.59652	0.303533	0.993793	0.797135	3.17566	0.0236452	1.45646	0.504945	1.57914	0.72124	0.462672	0.969279	ribosomal protein L16
244984_at	rps3.chloroplast	-2.08977	0.0748735	-2.78058	0.0475514	1.20453	0.363407	0.941127	0.754213	1.19258	0.343562	1.58184	0.328625	-0.0119489	0.999403	0.640711	0.919769	ribosomal protein S3
244985_at	rpl22	-2.23452	0.0847193	-3.37583	0.0284345	1.09631	0.472073	1.15062	0.714027	1.22085	0.386013	1.84588	0.290808	0.124535	0.99257	0.695258	0.924424	ribosomal protein L22
244986_at	rps19	-2.17758	0.0221527	-2.35833	0.0369489	0.937491	0.385741	0.754331	0.75813	1.87085	0.0483772	2.18904	0.0513683	0.93336	0.785977	1.43471	0.429442	ribosomal protein S19
244987_s_at	rpl2.1_chloro	-0.83399	0.0717461	-1.61906	0.00375182	0.25352	0.672322	0.931334	0.164839	0.897323	0.0525256	1.5881	0.00359568	0.643804	0.571169	0.656761	0.482625	ribosomal protein L2
244988_s_at	rpl23.1	-1.22006	0.10828	-1.64093	0.0723326	0.141425	0.902407	0.941564	0.516494	1.06669	0.1674	1.55747	0.087932	0.925268	0.665252	0.615911	0.828757	ribosomal protein L23
244989_s_at	ycf2.1	0.137878	0.846712	-0.105992	0.918873	0.585942	0.334169	0.0026105	0.998826	1.70232	0.00244903	0.173462	0.894178	1.11638	0.250871	0.170852	0.970116	hypothetical protein
244990_s_at	orf77.1	0.87024	0.410149	-1.28911	0.312382	0.516287	0.683816	0.828008	0.733942	1.55078	0.114339	1.11387	0.439813	1.03449	0.751982	0.285863	0.973544	hypothetical protein
244991_s_at	ndhB.1	0.279839	0.705242	-0.40593	0.669464	3.68493	3.41638e-06	2.95447	0.000354029	3.81214	1.59377e-06	2.50961	0.000713076	0.127209	0.98127	-0.444854	0.864062	NADH dehydrogenase ND2
244992_s_at	rps7.1_chloroplast	-2.55493	0.0429598	-3.60189	0.0167343	1.11876	0.447569	1.39843	0.591205	1.97971	0.121713	2.49977	0.104397	0.860951	0.903482	1.10133	0.802863	ribosomal protein S7
244993_s_at	ycf1.1	-2.17435	0.0368172	-3.13847	0.0117411	0.816939	0.512604	0.848343	0.749071	1.90158	0.068419	2.01262	0.114638	1.08464	0.761839	1.16427	0.667919	hypothetical protein
244994_at	ndhF	-0.207278	0.852592	-1.04777	0.350494	0.944222	0.312227	0.306614	0.917437	1.8346	0.0292365	0.34616	0.855674	0.89038	0.755251	0.0395458	0.998429	NADH dehydrogenase ND5
244995_at	atpI	-1.01334	0.223756	-0.973947	0.367405	0.416518	0.694375	0.281494	0.920403	1.23793	0.130111	0.395116	0.8164	0.821411	0.772374	0.113622	0.991059	ATPase a subunit
244996_at	rps2	-1.33593	0.127291	-1.98145	0.0576151	0.525357	0.631237	0.259489	0.935187	1.13936	0.203519	1.55711	0.150408	0.614003	0.897827	1.29762	0.438105	ribosomal protein S2
244997_at	rpoC2	-1.01053	0.209568	-1.07077	0.294649	0.512668	0.597367	0.0636982	0.984876	1.574	0.0440065	1.08453	0.311433	1.06133	0.590579	1.02084	0.553302	RNA polymerase beta subunit-2
244998_at	rpoC1	-1.44289	0.085374	-2.3332	0.0194392	1.15019	0.19843	0.56411	0.811411	1.81893	0.0296977	1.94885	0.0491159	0.668735	0.86496	1.38474	0.350617	RNA polymerase beta subunit-1
244999_at	rpoB	0.303919	0.772793	-0.839173	0.477693	0.983063	0.289936	0.467976	0.857979	1.69601	0.044072	0.734426	0.603277	0.712946	0.844453	0.26645	0.970116	RNA polymerase beta subunit
245000_at	ycf6	-0.469249	0.545471	-1.20347	0.15531	1.61011	0.0212033	0.242259	0.919409	2.24479	0.00160532	0.944158	0.310615	0.634678	0.811289	0.701899	0.720333	hypothetical protein
245001_at	psbM	-0.0215537	0.905293	-0.426511	0.00744249	0.0583678	0.747963	0.314989	0.0829093	0.0558274	0.740268	0.852985	4.72855e-06	-0.00254042	0.998501	0.537996	0.00252693	PSII low MW protein
245002_at	psbD	-1.24042	0.00833067	-0.627264	0.299104	2.24477	4.25966e-05	0.784259	0.283138	2.17115	4.76355e-05	1.31217	0.014922	-0.0736194	0.988488	0.527916	0.651423	PSII D2 protein
245003_at	psbC	-1.74945	0.0128931	-1.33058	0.120232	2.34852	0.00162785	1.38976	0.169937	2.20444	0.0022705	2.69034	0.00127469	-0.144088	0.981461	1.30058	0.245605	PSII 43 KDa protein
245004_at	ycf9	-0.875105	0.136577	-2.07297	0.00320327	1.17674	0.0486979	1.99408	0.00825197	1.44074	0.0137797	3.43356	1.31223e-05	0.263991	0.95904	1.43948	0.0809196	hypothetical protein
245005_at	rps14	0.809501	0.206385	-1.11165	0.151459	3.31739	1.51354e-05	1.7969	0.0280624	3.4051	8.12061e-06	1.79049	0.0137969	0.0877142	0.990358	-0.00641628	0.999996	ribosomal protein S14
245006_at	psaB	-1.06661	0.0503908	-2.25709	0.000852222	0.377261	0.57372	0.94796	0.26577	0.668748	0.239795	2.71079	9.60301e-05	0.291487	0.944485	1.76283	0.0154459	PSI P700 apoprotein A2
245007_at	psaA	-1.55762	0.0401729	-1.38416	0.141817	1.1904	0.134513	2.15742	0.0309348	0.735879	0.371584	2.38836	0.00713035	-0.454518	0.927405	0.23094	0.971737	PSI P700 apoprotein A1
245008_at	ycf3	-1.4416	0.109934	-1.80058	0.0996991	0.866114	0.398501	1.01628	0.576628	2.1348	0.0175904	1.80622	0.096988	1.26868	0.556589	0.789942	0.798339	hypothetical protein
245009_at	rps4.chloroplast	-1.63422	0.113746	-2.48925	0.042284	0.368671	0.799539	0.806555	0.763006	1.38637	0.189432	2.36819	0.0513729	1.0177	0.783123	1.56164	0.423813	ribosomal protein S4
245010_at	ndhJ	-1.70103	0.045241	-1.03239	0.364433	0.661334	0.516785	0.641782	0.77709	1.45374	0.0890777	1.69825	0.100517	0.79241	0.811606	1.05647	0.589627	NADH dehydrogenase subunit
245011_at	psbG	-2.39187	0.0124802	-0.576748	0.702159	0.758689	0.501994	0.10876	0.979209	1.67627	0.0775977	0.603769	0.738969	0.917584	0.792411	0.495009	0.928488	photosystem II G protein
245012_at	ndhC	-0.149655	0.768114	-1.06372	0.0284098	-0.16016	0.778817	0.340914	0.741723	0.0737363	0.896776	1.82783	0.000289856	0.233897	0.93502	1.48692	0.00623048	NADH dehydrogenase D3
245013_at	atpE	-0.805005	0.126903	-1.77474	0.00475047	0.397212	0.528137	0.81443	0.349291	0.597805	0.276865	1.70733	0.00531087	0.200593	0.967495	0.892903	0.322942	ATPase epsilon subunit
245014_at	atpB	-0.950957	0.0641837	-1.67658	0.00656095	0.509872	0.383785	0.844263	0.308178	0.62395	0.244765	1.8111	0.0028739	0.114078	0.981111	0.966833	0.241816	ATPase beta subunit
245015_at	rbcL	0.507816	0.578852	-1.01558	0.333997	3.19675	0.000314936	1.46527	0.221346	3.25208	0.000211758	3.44909	0.000405354	0.055332	0.995594	1.98383	0.0769016	large subunit of riblose-1,5-bisphosphate carboxylase/oxygenase
245016_at	accD	-1.56229	0.145737	-2.3077	0.0718419	0.459892	0.751183	0.742017	0.800101	1.79919	0.0915866	2.87655	0.0199939	1.3393	0.643319	2.13453	0.195583	carboxytransferase beta subunit
245017_at	psaI	-1.62735	0.0914984	-2.32004	0.0435063	0.509576	0.684872	0.562638	0.849085	1.5375	0.113772	2.84314	0.0113221	1.02793	0.75077	2.2805	0.0997289	PSI I protein
245018_at	ycf4	-1.4364	0.116049	-1.81861	0.10076	0.647903	0.559291	0.846765	0.689535	1.02075	0.286587	1.80592	0.101877	0.372848	0.965616	0.959155	0.703913	hypothetical protein
245019_at	ycf10_cemA	-1.30833	0.12205	-2.23323	0.0255612	0.325975	0.781716	0.737902	0.719955	1.092	0.208001	2.22972	0.0228682	0.766023	0.81831	1.49182	0.286983	hypothetical protein
245020_at	petA	-0.819522	0.243403	-1.70073	0.0350876	0.0766628	0.94335	0.675901	0.654258	0.542296	0.47658	2.1497	0.00671542	0.465633	0.902122	1.4738	0.145417	cytochrome f
245021_at	psbJ	0.0222052	0.955129	-1.04082	0.0024394	0.0957503	0.811631	1.23195	0.00102692	0.232277	0.462359	1.37744	0.000118238	0.136527	0.953663	0.145484	0.930757	PSII component
245022_at	psbL	0.268965	0.58307	-1.13577	0.0248694	0.033376	0.961863	1.19084	0.0332413	0.177173	0.741788	1.42438	0.00431195	0.143797	0.971464	0.233547	0.918075	PSII L protein
245023_at	psbI	-1.09399	0.0155514	-2.22366	0.00013521	0.516727	0.29692	0.762153	0.283138	0.831017	0.0643154	2.15075	0.000142908	0.31429	0.899553	1.3886	0.0210812	PSII I protein
245024_at	atpA	-1.11887	0.227883	-2.66921	0.0128026	0.0345541	0.982983	0.310147	0.92112	0.411875	0.712716	2.1845	0.0384921	0.377321	0.964257	1.87435	0.169751	ATPase alpha subunit
245025_at	atpF	-1.80882	0.137487	-2.16429	0.148044	0.0833621	0.966288	0.772514	0.825015	0.80399	0.566123	1.83485	0.246456	0.720628	0.927405	1.06233	0.798068	ATPase I subunit
245026_at	atpH	-1.04549	0.298951	-3.09913	0.00683773	0.587272	0.624249	1.54268	0.321736	0.639976	0.564267	2.25366	0.0456812	0.0527041	0.996571	0.710983	0.859019	ATPase III subunit
245027_at	At2g26550	-1.04514	0.00277717	-0.13461	0.818603	0.501356	0.157289	-0.0937375	0.940084	0.799102	0.0176996	0.123211	0.876376	0.297746	0.828764	0.216949	0.892241	heme oxygenase 2 (HO2)
245028_at	At2g26570	-1.26234	0.018541	-0.0714137	0.946702	0.185045	0.806861	-0.26209	0.876839	0.356521	0.565336	-0.0405747	0.979414	0.171476	0.971649	0.221515	0.954687	unknown protein
245029_at	At2g26580	-0.0681773	0.860467	0.263621	0.530084	0.0321758	0.945216	-0.0389995	0.976342	0.0732813	0.851611	0.0912989	0.896149	0.0411055	0.990358	0.130298	0.947951	hypothetical protein predicted by genscan
245030_at	At2g26620	0.315777	0.00893985	-0.00376779	0.987464	-0.443199	0.000658665	-0.0939958	0.759873	-0.413962	0.000993293	-0.0966906	0.637032	0.0292368	0.980453	-0.00269483	0.999062	putative polygalacturonase
245031_at	At2g26360	-0.687724	0.0025666	-0.468275	0.077307	0.699415	0.00257814	0.254939	0.560054	0.474412	0.0301035	0.255327	0.428189	-0.225003	0.768153	0.000388334	0.999996	putative mitochondrial carrier protein
245032_at	At2g26630	-0.115676	0.383612	0.105802	0.556213	0.199321	0.120689	0.0275651	0.957214	0.121518	0.360686	0.0960461	0.657924	-0.0778026	0.920932	0.068481	0.915658	En/Spm-like transposon protein related to En/Spm transposon family of maize
245033_at	At2g26380	-0.0214611	0.907852	0.0356143	0.887321	0.029827	0.88495	0.0424809	0.931001	0.0313586	0.865364	0.00900798	0.982215	0.0015316	0.999193	-0.033473	0.979657	putative disease resistance protein
245034_at	At2g26390	-0.0247622	0.920694	0.125189	0.652457	0.120583	0.587747	-0.120178	0.814451	0.0474884	0.842553	-0.195698	0.474791	-0.0730951	0.965616	-0.0755201	0.954495	putative serpin
245035_at	At2g26400	-1.07071	0.010277	0.046553	0.956338	-0.0345504	0.958816	-0.114175	0.940205	-0.448075	0.303671	0.00282088	0.998851	-0.413525	0.777759	0.116996	0.973755	unknown protein similar to GP|2244827|gnl|PID|e326818|Z97336
245036_at	At2g26410	0.0693479	0.870624	0.383666	0.371026	-0.00369121	0.995138	-0.197271	0.83611	0.0535436	0.904043	-0.383129	0.409572	0.0572348	0.986007	-0.185858	0.907793	putative SF16 protein {Helianthus annuus}
245037_at	At2g26420	0.0614599	0.811908	0.964688	0.000199971	0.19737	0.39272	-0.439989	0.120074	0.0155466	0.957019	-0.984304	0.000119077	-0.181823	0.822366	-0.544316	0.0522105	putative phosphatidylinositol-4-phosphate 5-kinase
245038_at	At2g26560	0.544707	0.491532	2.06858	0.0144086	0.4244	0.635603	-0.520922	0.785994	-0.0286651	0.977092	-0.0928733	0.962852	-0.453065	0.919434	0.428048	0.903394	similar to latex allergen from Hevea brasiliensis ;supported by full-length cDNA: Ceres:1999.
245039_at	At2g26600	0.47759	0.170821	-0.0897913	0.887137	-0.304373	0.444312	0.0519363	0.973318	-0.0687254	0.88376	0.152742	0.839725	0.235648	0.901805	0.100806	0.973544	putative beta-1,3-glucanase ;supported by full-length cDNA: Ceres:95083.
245040_at	At2g26520	-0.358617	0.100508	-0.110035	0.762757	0.225832	0.357079	-0.127187	0.849085	0.245694	0.283824	-0.14448	0.725027	0.019862	0.99257	-0.0172936	0.997515	hypothetical protein predicted by genefinder;supported by full-length cDNA: Ceres:628.
245041_at	At2g26530	1.11269	0.101464	2.40896	0.00323343	-0.334317	0.7098	1.05886	0.346077	-0.175169	0.84576	0.467838	0.710667	0.159147	0.980453	-0.591018	0.802165	AR781, similar to yeast pheromone receptor identical to GB:D88743, corrected a frameshift found in the original record (at 69530 bp), sequence submitted has been verified from 10 sequence electropherograms. The translation now starts from an upstream ATG.;supported by full-length cDNA: Ceres:33680
245042_at	At2g26540	-0.243153	0.178302	0.158485	0.533354	-0.103027	0.646787	-0.185216	0.625344	0.00364525	0.988353	-0.158215	0.588694	0.106672	0.926678	0.0270011	0.990734	hypothetical protein predicted by genefinder;supported by full-length cDNA: Ceres:33364.
245043_at	At2g26430	-0.085875	0.828836	-0.496505	0.201435	0.854523	0.00737821	0.123632	0.907049	1.16979	0.000430694	0.250349	0.636287	0.315269	0.768706	0.126716	0.955057	putative cyclin ;supported by full-length cDNA: Ceres:22595.
245044_at	At2g26500	-0.105805	0.739063	-1.2339	0.000192587	0.599115	0.0234004	1.17656	0.000632002	0.657843	0.0113001	3.03947	1.18993e-09	0.0587281	0.980453	1.86291	4.07568e-06	unknown protein Alternative splice forms exist.;supported by full-length cDNA: Ceres:9368.
245045_at	At2g26590	-0.638124	0.00537997	-0.125125	0.731909	0.674282	0.00408775	-0.0648828	0.93772	0.912609	0.000217639	0.10446	0.828234	0.238326	0.751982	0.169343	0.85284	unknown protein similar to glycoprotein SP|Q16186|G100_HUMAN; supported by cDNA: gi_13926226_gb_AF372873.1_AF372873
245046_at	At2g26510	-0.121981	0.477012	-0.102791	0.667451	0.162522	0.347568	0.132649	0.728984	0.0903923	0.62314	-0.0407446	0.916325	-0.0721293	0.956599	-0.173393	0.664313	putative membrane transporter ; supported by cDNA: gi_13877634_gb_AF370518.1_AF370518
245047_at	psbA	-2.73243	0.0079779	-1.81874	0.147339	1.4948	0.161639	2.34879	0.0897288	1.11605	0.296799	3.77293	0.00176001	-0.37875	0.967495	1.42414	0.489236	PSII 32 KDa protein
245048_at	matK	-1.2551	0.0220788	-1.62658	0.0127267	0.657031	0.2715	0.16179	0.936158	0.990242	0.0705204	1.88272	0.00346051	0.333211	0.925441	1.72093	0.0185573	orf within trnK intron orf within trnK intron
245049_at	rps16	-1.38058	0.106052	-2.36487	0.0194951	0.715801	0.475041	0.906757	0.614194	1.92713	0.0234068	1.48069	0.166388	1.21133	0.550439	0.573931	0.882505	ribosomal protein S16
245050_at	psbK	-1.55197	0.0172926	-2.79343	0.000560366	0.764086	0.283099	1.07732	0.299306	1.1279	0.0829897	2.92372	0.000273259	0.363817	0.939729	1.8464	0.0368882	PSII K protein
245051_at	At2g23320	0.44064	0.0706601	-0.201542	0.575924	0.530445	0.0337877	0.84627	0.00748401	0.284057	0.266678	0.766864	0.00709172	-0.246388	0.774955	-0.0794056	0.970116	putative WRKY-type DNA-binding protein ; supported by cDNA: gi_13506742_gb_AF224704.1_AF224704
245052_at	At2g26440	0.478561	0.251119	0.626278	0.220043	-0.66926	0.109233	0.178783	0.893022	-1.61675	0.000250632	0.268643	0.722354	-0.947487	0.155161	0.0898602	0.981762	putative pectinesterase
245053_at	At2g26450	0.0139055	0.952771	0.176034	0.450082	0.182697	0.330519	-0.0741468	0.894879	0.197251	0.263272	-0.110401	0.72906	0.0145538	0.993322	-0.0362546	0.982902	putative pectinesterase
245054_at	At2g26460	-0.228808	0.569854	-0.0548644	0.935994	0.0143582	0.981488	-0.336284	0.67631	0.0584601	0.904276	-0.138821	0.863369	0.0441019	0.991834	0.197464	0.91341	unknown protein
245055_at	At2g26470	-0.619522	0.222637	-0.466285	0.504512	0.576671	0.286546	0.0859455	0.968683	0.858767	0.0820974	0.0339545	0.981483	0.282096	0.935234	-0.051991	0.995683	hypothetical protein predicted by genscan; similar to SP|Q04471|YM04_YEAST
245056_at	At2g26480	1.66041	5.06308e-07	1.53313	6.12644e-06	-1.53944	1.59231e-06	-1.03492	0.00114877	-1.54143	1.11722e-06	-1.0913	0.000254506	-0.00198174	0.999649	-0.0563732	0.981192	putative glucosyltransferase
245057_at	At2g26490	-0.0262378	0.867283	0.0192116	0.932813	0.112856	0.404554	-0.11797	0.653966	0.176318	0.141988	0.0528051	0.839377	0.0634617	0.943466	0.170775	0.465318	En/Spm-like transposon protein related to En/Spm transposon family of maize
245058_at	At2g39790	0.0755338	0.643577	0.0818814	0.713579	0.0267533	0.898833	-0.0689017	0.876341	0.084668	0.60521	0.0393141	0.907178	0.0579147	0.964415	0.108216	0.8434	hypothetical protein predicted by genefinder
245059_at	At2g39720	0.465517	0.0181634	-0.0382901	0.918865	-0.44763	0.0259103	0.083263	0.900663	-0.108542	0.645357	0.160208	0.63478	0.339088	0.393818	0.0769447	0.957901	unknown protein ;supported by full-length cDNA: Ceres:253849.
245060_at	At2g39770	2.06924	2.64413e-06	0.332768	0.487104	-2.10118	2.57889e-06	-0.251615	0.784698	-1.99171	3.61538e-06	-0.659135	0.114083	0.109476	0.971649	-0.40752	0.618327	GDP-mannose pyrophosphorylase updated per Conklin PL et al, PNAS 1999, 96(7):4198-203;supported by full-length cDNA: Ceres:37775.
245061_at	At2g39730	-0.253131	0.516412	-0.412885	0.374731	0.240135	0.572152	0.396411	0.569171	0.330052	0.380677	1.84416	4.28784e-05	0.0899169	0.979781	1.44775	0.0018319	hypothetical protein ;supported by full-length cDNA: Ceres:7114.
245062_at	At2g39760	-0.00814219	0.977349	-0.248626	0.363406	0.00274045	0.994175	0.1095	0.865752	0.188657	0.398533	-0.0266241	0.962852	0.185917	0.819385	-0.136125	0.886027	hypothetical protein predicted by genscan; similar to SP|P34568|YNV5_CAEEL;supported by full-length cDNA: Ceres:8256.
245063_at	At2g39795	-1.45092	1.11422e-06	-0.239276	0.435275	1.62421	3.14728e-07	-0.00976569	0.992005	1.77878	6.76788e-08	0.00453109	0.995345	0.154567	0.901249	0.0142968	0.997515	Expressed protein ; supported by full-length cDNA: Ceres: 39203.
245064_at	At2g39725	0.941326	0.000477333	0.360636	0.258601	-0.74849	0.00404624	0.081225	0.925913	-0.884859	0.000796314	-0.138181	0.783172	-0.136369	0.941724	-0.219406	0.796353	Expressed protein ; supported by full-length cDNA: Ceres: 5605.
245065_at	At2g39750	0.261731	0.24872	0.107322	0.770878	-1.07605	3.69891e-05	-0.254299	0.560351	-0.788377	0.000725605	-0.0968726	0.841594	0.287676	0.614377	0.157426	0.866692	unknown protein ; supported by cDNA: gi_15450748_gb_AY053416.1_
245066_at	At2g39840	0.172208	0.37778	0.0532719	0.873223	0.16602	0.42909	-0.00890097	0.991	0.228953	0.223933	0.0498089	0.912018	0.0629326	0.970095	0.0587099	0.970116	putative serine/threonine protein phosphatase PP1 isozyme 4 (TOPP4) identical to GB:P48484; contains a Ser/Thr protein phosphatase signature (PDOC00115); contains a metallo-phosphoesterase motif (QDOC50185); supported by cDNA: gi_166800_gb_M93411.1_ATHPPHAC
245067_at	At2g39780	1.61836	2.79315e-08	1.1187	1.51856e-05	-1.22368	1.27454e-06	-0.31053	0.302569	-1.58575	3.10047e-08	-0.980206	5.41999e-05	-0.362063	0.30357	-0.669676	0.00743227	S-like ribonuclease RNS2 identical to ribonuclease 2 precursor SP:P42814, GI:289210; contains a ribonuclease T2 family histidine active site signature (PDOC00459); supported by cDNA: gi_289209_gb_M98336.1_ATHRNS2X
245068_at	At2g23260	0.00154364	0.992294	0.0478794	0.81765	0.0439691	0.792922	-0.305006	0.0555133	-0.0569205	0.698984	-0.0963369	0.638549	-0.10089	0.842716	0.208669	0.296788	putative glucosyltransferase
245069_at	At2g23250	0.0800189	0.565705	0.0450261	0.834968	-0.0138991	0.942635	-0.0583582	0.88098	0.0217961	0.897638	-0.0140639	0.96679	0.0356952	0.975926	0.0442943	0.961144	putative glucosyltransferase
245070_at	At2g23240	0.00682815	0.971347	0.281054	0.0844842	0.053222	0.776716	-0.107917	0.753809	0.0468424	0.788468	-0.163849	0.398505	-0.0063796	0.997424	-0.0559328	0.954687	metallothionein-like protein identical to an EST: GB:X92116:ATECPRHOM; contains a vertebrate metallothionein signature (PS00203)
245071_at	At2g23230	-0.0865825	0.669121	0.0849466	0.766423	0.129076	0.529122	-0.258823	0.36863	0.238743	0.170531	-0.0151051	0.975122	0.109667	0.917905	0.243718	0.473864	putative vetispiradiene synthase
245072_s_at	At2g23220	0.0178782	0.919158	0.0322771	0.891797	-0.0332646	0.860792	-0.00807193	0.988581	0.0676937	0.662376	0.0855954	0.722031	0.100958	0.868393	0.0936673	0.863	putative cytochrome P450
245073_at	At2g23210	-0.0482923	0.772924	-0.0569465	0.805706	-0.0294756	0.88495	-0.0512482	0.912249	-0.156408	0.266416	-0.0574294	0.849061	-0.126932	0.803101	-0.00618123	0.998429	putative glucosyltransferase
245074_at	At2g23200	-0.542316	0.0289587	-0.195276	0.597491	-0.0314509	0.936789	-0.271226	0.59924	0.455665	0.0663356	0.0489616	0.940652	0.487116	0.288596	0.320187	0.560386	putative protein kinase contains a protein kinase domain profile (PDOC00100)
245075_at	At2g23180	0.793115	0.0128747	0.116757	0.835125	-1.44777	8.0216e-05	-0.0704959	0.957214	-1.47058	5.22001e-05	0.029092	0.974741	-0.0228157	0.995594	0.0995879	0.970116	putative cytochrome P450
245076_at	At2g23170	0.0244419	0.973693	-0.780975	0.245238	-0.359507	0.577273	1.25111	0.0800001	-0.779043	0.14411	1.29492	0.0355433	-0.419536	0.86367	0.0438115	0.997481	unknown protein
245077_at	At2g23160	0.117031	0.374135	0.0562436	0.786184	-0.051591	0.759625	-0.0621465	0.87403	-0.068385	0.642352	0.022493	0.94562	-0.0167939	0.990864	0.0846395	0.878508	hypothetical protein predicted by genscan
245078_at	At2g23340	2.11673	3.65029e-07	-0.3838	0.330433	-0.883767	0.00471137	0.0130823	0.992005	-1.06341	0.000814788	-0.178283	0.76228	-0.179646	0.926998	-0.191365	0.893032	putative AP2 domain transcription factor
245079_at	At2g23330	-0.194608	0.464035	-0.0730315	0.869058	-0.234233	0.392065	-0.0277079	0.979149	-0.314315	0.203954	0.0390586	0.953027	-0.0800816	0.971464	0.0667665	0.974882	putative retroelement pol polyprotein
245080_at	At2g23300	1.00584	0.0030884	0.228042	0.651985	-0.982958	0.00425968	-0.314813	0.675097	-1.28153	0.000333468	-0.811441	0.0350634	-0.298568	0.819385	-0.496628	0.42734	putative receptor-like protein kinase
245081_at	At2g23280	0.148152	0.524073	0.233654	0.401116	-0.0368298	0.906901	-0.253647	0.524925	0.00302944	0.991569	-0.117617	0.776092	0.0398592	0.982726	0.13603	0.887563	unknown protein overlap with T20D16.8, in 3 region
245082_at	At2g23270	1.13123	0.000136948	2.46725	3.1104e-08	-0.384383	0.167248	-0.118446	0.89074	-1.00938	0.00039957	-1.3238	8.24576e-05	-0.624997	0.15001	-1.20535	0.000793024	hypothetical protein predicted by genefinder; similar to GP|2464853|gnl|PID|e353149|Z99707;supported by full-length cDNA: Ceres:40943.
245083_at	At2g23310	-0.0903675	0.76608	-0.178181	0.631268	0.960757	0.000378114	0.239027	0.662096	1.21769	2.324e-05	-0.00524067	0.994825	0.256936	0.755695	-0.244268	0.736903	putative integral membrane protein ;supported by full-length cDNA: Ceres:25204.
245084_at	At2g23290	0.673254	0.00395965	1.1529	9.89954e-05	-1.00157	0.000119534	-0.827978	0.0049447	-0.673564	0.0037699	-0.8233	0.00221171	0.328002	0.538685	0.00467805	0.999062	putative MYB family transcription factor ;supported by full-length cDNA: Ceres:40307.
245085_at	At2g23350	-0.787484	0.00358648	-0.373243	0.270449	1.18616	9.15107e-05	-0.0289481	0.980185	1.05217	0.000253628	-0.0833673	0.894458	-0.133989	0.950053	-0.0544192	0.983974	putative poly(A) binding protein ; supported by cDNA: gi_15292850_gb_AY050859.1_
245086_at	At2g39820	-0.114682	0.385926	-0.0243582	0.916711	0.353734	0.00568352	-0.109275	0.712615	0.344295	0.00583275	0.0126204	0.970889	-0.00943879	0.994931	0.121895	0.740104	putative translation initiation factor
245087_at	At2g39830	-0.0949601	0.706897	-0.524732	0.0343669	-0.144618	0.572003	0.245835	0.552905	0.163852	0.485828	-0.214439	0.509962	0.30847	0.524208	-0.460273	0.136243	hypothetical protein predicted by genscan
245088_at	At2g39850	-0.454719	0.0439473	0.36218	0.206102	-0.12951	0.653669	-0.185697	0.747914	0.0851777	0.768253	-0.188997	0.625049	0.214688	0.801626	-0.00330007	0.999996	subtilisin-like serine protease contains similarity to subtilisin-like protease C1 GI:13325079 from [Glycine max]
245089_at	At2g45290	0.927102	0.034323	-0.0536788	0.951963	-0.846527	0.0602104	-0.241917	0.859487	-1.29606	0.003915	-0.794922	0.144098	-0.449533	0.768781	-0.553005	0.578153	putative transketolase precursor ; supported by cDNA: gi_15982841_gb_AY057528.1_
245090_at	At2g40900	1.50504	9.78649e-07	-0.968575	0.000680913	-1.56352	7.04391e-07	1.05029	0.000614002	-1.41669	1.77179e-06	1.22031	4.28784e-05	0.146829	0.918956	0.170022	0.859591	putative integral membrane protein nodulin
245091_at	At2g40910	-0.206837	0.164439	-0.0548426	0.832487	-0.0131464	0.955004	0.0614093	0.901677	0.0273025	0.892885	0.0386976	0.916199	0.040449	0.978157	-0.0227117	0.990521	unknown protein
245092_at	At2g40950	0.239209	0.161718	-0.243143	0.261933	-0.0556638	0.816473	0.211462	0.510715	-0.0709939	0.738462	0.185872	0.46346	-0.0153301	0.99257	-0.0255905	0.990734	putative TGACG-sequence-specific bZIP DNA-binding protein
245093_at	At2g40820	0.19423	0.332114	-0.0625185	0.855349	-0.117685	0.617842	0.112916	0.842829	0.0370779	0.886353	0.0633759	0.888519	0.154763	0.855783	-0.0495397	0.977921	hypothetical protein predicted by genscan
245094_at	At2g40840	0.619739	0.063048	0.208543	0.692188	-1.28437	0.000486509	-0.375818	0.579802	-1.89696	5.0519e-06	-0.45525	0.320941	-0.612588	0.343639	-0.0794327	0.981065	4-alpha-glucanotransferase
245095_at	At2g40870	0.127586	0.467289	0.0683626	0.80082	-0.010104	0.968902	0.0646371	0.905248	0.319328	0.0430609	-0.0123906	0.978697	0.329432	0.241656	-0.0770277	0.939974	putative protein kinase contains a protein kinase domain profile (PDOC00100)
245096_at	At2g40880	0.368512	0.366691	0.042351	0.95692	-1.07916	0.00647106	0.239626	0.830493	-1.02542	0.00787631	0.758065	0.101708	0.0537421	0.990358	0.518439	0.516922	putative cysteine proteinase inhibitor B (cystatin B) ;supported by full-length cDNA: Ceres:11739.
245097_at	At2g40935	-0.313032	0.249776	-0.133789	0.760238	0.250717	0.403725	0.293216	0.583303	0.263464	0.350084	0.511969	0.10954	0.0127472	0.997337	0.218753	0.820436	Expressed protein ; supported by full-length cDNA: Ceres: 1297.
245098_at	At2g40940	-0.725351	0.0123979	-0.053026	0.92321	-0.356398	0.253152	-0.100174	0.920403	-0.0751512	0.843796	-0.196666	0.714168	0.281246	0.786113	-0.0964921	0.967773	ethylene response sensor (ERS) identical to GB:U21952:ATU21952; supported by cDNA: gi_15450903_gb_AY054532.1_
245099_at	At2g40830	0.77463	0.00149876	-0.0685049	0.872196	-0.767731	0.00186195	-0.130827	0.85369	-0.873527	0.00046573	-0.000371545	0.999755	-0.105795	0.958582	0.130455	0.91341	unknown protein ; supported by cDNA: gi_3790582_gb_AF079180.1_AF079180
245100_at	At2g40930	0.0609319	0.779047	-0.0571763	0.856727	0.122362	0.565141	-0.127621	0.785994	0.310313	0.0746433	0.122308	0.702171	0.187951	0.742184	0.249928	0.469392	ubiquitin-specific protease 5 (UBP5), putative similar to GI:6648604; supported by cDNA: gi_6648603_gb_AF048705.1_AF048705
245101_at	At2g40890	-0.163994	0.566794	-0.324919	0.32238	0.789205	0.00282789	-0.186482	0.780014	0.917448	0.000611912	-0.0788354	0.894991	0.128243	0.94969	0.107647	0.952656	putative cytochrome P450 ; supported by cDNA: gi_15810181_gb_AY056105.1_
245102_at	At2g41580	-0.0139209	0.935567	0.0549881	0.794751	-0.064301	0.69277	-0.0406982	0.925913	-0.0361047	0.825516	-0.0197297	0.954652	0.0281963	0.980453	0.0209684	0.987803	putative non-LTR retroelement reverse transcriptase
245103_at	At2g41590	-0.159651	0.232646	0.143871	0.41294	0.140205	0.331841	0.0137527	0.980671	0.124912	0.3732	-0.0788622	0.754676	-0.0152925	0.991834	-0.0926149	0.868878	putative Ta11-like non-LTR retroelement protein similar to GB:AAA75253; some members of this protein family have a weak CCHC zinc fingers that is mostly from retroviral gag proteins (nucleocapsid)
245104_at	At2g41600	-0.295832	0.0770038	-0.054421	0.858247	0.426021	0.0135229	0.0189328	0.979844	0.274516	0.103588	-0.161789	0.546505	-0.151505	0.821086	-0.180722	0.689952	hypothetical protein predicted by genefinder
245105_at	At2g41610	-0.00973782	0.969891	0.311071	0.170555	-0.0979999	0.67777	-0.514549	0.0312772	-0.129834	0.534043	-0.248105	0.319703	-0.0318343	0.986469	0.266444	0.454756	hypothetical protein predicted by genscan
245106_at	At2g41650	0.0490064	0.903115	0.109151	0.836105	0.43017	0.170753	0.0441552	0.973669	0.438068	0.146107	-0.116539	0.864238	0.00789777	0.998483	-0.160694	0.922406	unknown protein
245107_at	At2g41690	-0.0281219	0.894476	0.349161	0.0665471	0.110541	0.56772	-0.0193135	0.978939	0.0660853	0.740366	-0.429489	0.0195934	-0.0444557	0.977321	-0.410175	0.0629512	putative heat shock transcription factor
245108_at	At2g41510	0.0265174	0.936123	-0.517474	0.0720477	-0.34825	0.166647	-0.21417	0.708303	-0.295609	0.232419	-0.19872	0.625737	0.0526415	0.981126	0.0154502	0.997515	putative cytokinin oxidase
245109_at	At2g41520	-0.42678	0.162045	-0.209807	0.649874	0.0623647	0.8915	-0.439513	0.397641	0.0488403	0.906224	-0.40127	0.334265	-0.0135244	0.997718	0.0382435	0.992771	hypothetical protein predicted by genefinder; similar to EGAD|88596|96521
245110_at	At2g41550	-0.343107	0.434028	-0.385607	0.494349	0.152856	0.785634	-0.230586	0.85225	0.121229	0.817975	-0.167191	0.852534	-0.0316268	0.994153	0.0633947	0.989853	hypothetical protein predicted by genefinder
245111_at	At2g41570	0.0258293	0.917185	0.171766	0.500026	-0.0622965	0.807099	-0.226201	0.510936	-0.0687719	0.764918	-0.146912	0.63512	-0.00647539	0.998167	0.0792887	0.950063	putative Ta11-like non-LTR retroelement protein similar to GB:AAA75253; some members of this protein family have a weak CCHC zinc fingers that is mostly from retroviral gag proteins (nucleocapsid)
245112_at	At2g41540	-0.454979	0.0115904	0.63773	0.00309028	-0.580517	0.00217411	-0.452035	0.0591685	-0.246647	0.176812	-0.470699	0.0236107	0.33387	0.327423	-0.0186642	0.995723	glycerol-3-phosphate dehydrogenase ;supported by full-length cDNA: Ceres:105456.
245113_at	At2g41660	1.02158	0.00195768	-0.691243	0.0689039	-0.463355	0.16357	1.12271	0.00606217	-0.794112	0.0122097	0.924705	0.0118054	-0.330758	0.756376	-0.198005	0.895177	hypothetical protein predicted by genefinder;supported by full-length cDNA: Ceres:35456.
245114_at	At2g41630	-0.599253	0.0025675	-0.247103	0.3251	0.955556	3.06269e-05	-0.00881434	0.991676	1.1941	1.52409e-06	-0.0253115	0.962653	0.238547	0.650087	-0.0164972	0.997481	transcription factor IIB (TFIIB) identical to GB:P48512; contains a transcription factor TFIIB repeat signature (PDOC00624);supported by full-length cDNA: Ceres:2657.
245115_at	At2g41530	-0.254139	0.234278	-0.355701	0.168108	0.00119684	0.997637	0.289458	0.433582	-0.0819382	0.755406	0.331465	0.212995	-0.0831351	0.965616	0.0420072	0.983974	putative esterase D ;supported by full-length cDNA: Ceres:37276.
245116_at	At2g41620	-0.143902	0.555761	-0.59053	0.0203306	0.929278	0.000141409	0.275298	0.495667	1.13646	1.11909e-05	0.436336	0.0913682	0.207186	0.791751	0.161038	0.85527	unknown protein ; supported by cDNA: gi_14334431_gb_AY034907.1_
245117_at	At2g41560	-2.28459	2.14693e-05	-0.60095	0.30544	1.55351	0.00126873	0.355063	0.758815	2.10882	4.63412e-05	0.397684	0.592738	0.55531	0.655686	0.0426209	0.997481	putative Ca2+-ATPase ; supported by cDNA: gi_11493642_gb_AF200739.1_AF200739
245118_at	At2g41680	-1.674	7.87792e-06	-0.413973	0.292079	0.971755	0.00235962	-0.225946	0.777994	1.15099	0.000414432	0.330937	0.467386	0.179233	0.9278	0.556884	0.252302	putative thioredoxin reductase The last 2 exons encode thioredoxin. There is an EST match to exons 5-7, and the distance between exon 7 and exon 8 is only 90bp. It is unlikely this is two separate genes, but more likely a hybrid protein.; supported by cDNA: gi_15912232_gb_AY056394.1_
245119_at	At2g41640	2.18911	2.99479e-05	1.99695	0.00034594	-0.782478	0.0868618	0.129908	0.936222	-0.145414	0.801083	-0.36089	0.634854	0.637063	0.539737	-0.490797	0.67154	unknown protein ; supported by cDNA: gi_16930450_gb_AF419579.1_AF419579
245120_at	At2g39810	-0.695664	0.0296362	-0.356154	0.411294	0.926096	0.00549008	0.041013	0.977633	1.15932	0.000683395	0.207845	0.731507	0.233223	0.889928	0.166832	0.928641	hypothetical protein predicted by genscan
245121_at	At2g47610	-1.29237	7.29253e-10	-0.238987	0.0887852	0.995251	3.7329e-08	-0.154349	0.47116	1.02903	1.58051e-08	-0.00268628	0.994626	0.0337784	0.976289	0.151663	0.548052	60S ribosomal protein L7A ;supported by full-length cDNA: Ceres:6394.
245122_at	At2g47420	-0.822858	0.00284703	-0.811397	0.0105351	2.04587	1.52946e-07	0.262823	0.657739	2.00977	1.31007e-07	0.449568	0.181797	-0.0360975	0.991198	0.186745	0.872819	putative dimethyladenosine transferase ; supported by cDNA: gi_14532649_gb_AY039949.1_
245123_at	At2g47450	-0.412011	0.0739268	-0.877398	0.00182299	0.7647	0.00187092	0.521965	0.100842	0.868891	0.00047463	1.44998	5.9062e-06	0.104191	0.959336	0.92801	0.00261849	unknown protein ; supported by cDNA: gi_15215824_gb_AY050442.1_
245124_at	At2g47580	-0.58421	0.000379685	0.0965188	0.681949	0.786054	1.85265e-05	-0.108003	0.792995	0.760852	2.01571e-05	-0.192877	0.362994	-0.0252022	0.987457	-0.0848742	0.912901	small nuclear ribonucleoprotein U1A identical to GB:Z49991; supported by cDNA: gi_15450590_gb_AY052663.1_
245125_at	At2g47430	-0.049401	0.775404	0.0230532	0.931276	0.0911718	0.595907	0.0486545	0.920072	0.133894	0.373326	0.0273863	0.940652	0.0427225	0.972396	-0.0212683	0.990717	putative histidine kinase identical to GB:D87545; supported by cDNA: gi_1679802_dbj_D87545.1_D87545
245126_at	At2g47460	0.701432	0.0365645	-0.192686	0.723436	-0.129412	0.783699	0.565503	0.289272	-0.569513	0.091679	-0.036461	0.969128	-0.440101	0.616071	-0.601964	0.279178	putative MYB family transcription factor ; supported by cDNA: gi_3941419_gb_AF062864.1_AF062864
245127_at	At2g47600	1.22271	1.25034e-05	0.137199	0.70814	-1.98451	3.41415e-08	0.0576641	0.94799	-2.03223	1.62335e-08	0.295983	0.357096	-0.0477222	0.981266	0.238319	0.713644	putative Na+/Ca2+ antiporter ; supported by cDNA: gi_6492236_gb_AF109178.1_AF109178
245128_at	At2g45380	0.0389968	0.76408	-0.0855227	0.580166	-0.0300548	0.8443	0.0355988	0.921827	-0.0492018	0.70473	0.1136	0.474244	-0.019147	0.984946	0.078001	0.857434	unknown protein similar to gi2344899|AC002388
245129_at	At2g45350	-0.286641	0.150333	0.165805	0.565015	0.380558	0.059644	-0.213379	0.602734	0.469112	0.0172924	0.0312391	0.954676	0.0885537	0.959336	0.244619	0.588444	hypothetical protein predicted by genefinder and genscan; similar to gi2344896|AC002388 and gi2245038|gnl|PID|e327517|Z97342
245130_at	At2g45340	0.187569	0.544315	0.0960742	0.842744	-0.798915	0.00488881	-0.2216	0.748832	-0.450135	0.099761	-0.239672	0.595913	0.34878	0.629749	-0.0180726	0.997515	putative receptor-like protein kinase
245131_s_at	At2g45330	-0.420655	0.00556701	0.249912	0.178806	0.348488	0.0218116	-0.389079	0.0490361	0.386791	0.00969729	-0.214398	0.279715	0.0383032	0.979781	0.174681	0.626834	unknown protein
245132_at	At2g45320	-0.0331559	0.901277	0.028238	0.942792	0.0617938	0.827995	-0.0771303	0.90856	0.254628	0.211201	0.126644	0.736107	0.192835	0.786283	0.203774	0.718824	hypothetical protein predicted by genefinder
245133_at	At2g45310	0.0728002	0.792528	0.365497	0.184157	-0.278824	0.239789	0.0499581	0.956347	-0.344163	0.120404	-0.375069	0.175723	-0.0653391	0.974858	-0.425027	0.219485	putative nucleotide sugar epimerase
245134_s_at	At2g45250	0.0556421	0.80811	-0.0696745	0.826908	0.673062	0.000640612	0.22726	0.508815	0.638123	0.000844442	0.233666	0.354321	-0.0349388	0.982726	0.00640604	0.999062	unknown protein
245135_at	At2g45230	0.0169378	0.926993	-0.132246	0.482698	0.023073	0.910667	0.127216	0.682687	-0.00296087	0.987603	0.209415	0.230782	-0.0260339	0.982726	0.082199	0.900872	putative non-LTR retroelement reverse transcriptase
245136_at	At2g45210	2.01079	5.58053e-06	-0.599764	0.173133	-0.994924	0.0065397	0.599722	0.279597	-1.35284	0.000389952	0.985605	0.0163241	-0.357916	0.772374	0.385883	0.679924	putative auxin-regulated protein
245137_at	At2g45460	-0.526024	0.176178	-0.524578	0.29105	0.570848	0.154994	-0.00302526	0.998193	0.584062	0.130362	0.0168606	0.988265	0.0132142	0.998421	0.0198858	0.997972	unknown protein
245138_at	At2g45190	-0.419106	0.111524	0.261295	0.47606	0.123303	0.72585	-0.163456	0.832202	0.522822	0.0454706	0.503061	0.116838	0.399519	0.502025	0.666517	0.0697718	unknown protein predicted by genscan; supported by cDNA: gi_3822215_gb_AF074948.1_AF074948
245139_at	At2g45430	1.57857	2.24199e-05	0.0677372	0.907157	-0.432234	0.191772	0.14373	0.886152	-0.948761	0.0030366	-0.064301	0.93806	-0.516527	0.426868	-0.208031	0.885125	putative AT-hook DNA-binding protein highly similar to hypothetical protein gi2245139:gnl:PID:e327087:Z97344
245140_at	At2g45420	0.100549	0.488699	-0.0837836	0.680625	-0.00569313	0.979897	0.0630138	0.879239	0.0530713	0.748097	0.126155	0.545195	0.0587644	0.959336	0.0631417	0.940745	unknown protein predicted by genefinder and genscan; similar to gi2347197|AC002338
245141_at	At2g45400	0.382604	0.203604	-0.058638	0.915967	-0.831236	0.00638874	0.0253146	0.983821	-0.925088	0.00231029	-0.464245	0.220504	-0.0938513	0.971649	-0.48956	0.340809	putative flavonol reductase
245142_at	At2g45270	-1.45833	4.29644e-10	0.00092541	0.996815	0.673067	1.34826e-05	-0.113853	0.703103	0.835716	6.71119e-07	-0.01142	0.974805	0.162649	0.621898	0.102433	0.827939	putative O-sialoglycoprotein endopeptidase ;supported by full-length cDNA: Ceres:112264.
245143_at	At2g45450	-0.166555	0.481467	0.203043	0.499835	-0.514974	0.0183643	0.618086	0.0264822	-0.502832	0.0182335	0.262588	0.389306	0.0121416	0.996433	-0.355498	0.34022	unknown protein ;supported by full-length cDNA: Ceres:23203.
245144_at	At2g45240	-0.590734	0.00203909	-0.312634	0.171762	0.735263	0.000315893	0.0296313	0.97135	0.857308	4.89341e-05	0.178291	0.541653	0.122045	0.908964	0.14866	0.830191	putative methionine aminopeptidase ;supported by full-length cDNA: Ceres:37621.
245145_at	At2g45440	-0.245795	0.190414	-0.129643	0.644713	0.275812	0.15295	-0.111833	0.838975	0.30845	0.0942299	-0.18443	0.522656	0.0326382	0.986063	-0.0725977	0.956816	putative dihydrodipicolinate synthase ;supported by full-length cDNA: Ceres:26817.
245146_at	At2g45200	0.245252	0.117475	-0.0384534	0.894661	0.0386741	0.868274	-0.0759079	0.878332	-0.0284269	0.895279	-0.142887	0.575207	-0.067101	0.96283	-0.0669792	0.952656	putative cis-Golgi SNARE protein ; supported by cDNA: gi_13898894_gb_AF357529.1_AF357529
245147_at	At2g45280	-0.976542	7.60751e-06	-0.319186	0.141654	1.49424	4.24861e-08	0.0448147	0.947133	1.52412	2.14352e-08	0.122131	0.706707	0.0298776	0.986908	0.0773165	0.949734	putative RAD51C-like DNA repair protein ; supported by cDNA: gi_15425730_dbj_AB062456.1_AB062456
245148_at	At2g45220	2.21881	8.1636e-06	1.6922	0.000682517	-2.01054	2.958e-05	-1.06118	0.0466811	-2.33657	3.66968e-06	-0.557657	0.307856	-0.326037	0.857756	0.503523	0.580436	putative pectinesterase ; supported by cDNA: gi_13605695_gb_AF361829.1_AF361829
245149_at	At2g47620	-0.472882	0.00794809	-0.298127	0.17343	0.68392	0.000416148	0.153892	0.719872	0.693743	0.000289998	0.226199	0.357258	0.00982287	0.996433	0.0723074	0.954915	putative SWI/SNF family transcription activator
245150_at	At2g47590	-0.608002	0.00137025	-0.198999	0.414822	0.05867	0.819661	-0.035388	0.964286	-0.244499	0.185251	0.129299	0.693419	-0.303169	0.414603	0.164687	0.783419	photolyase/blue-light receptor (PHR2) ;supported by full-length cDNA: Ceres:34800.
245151_at	At2g47550	0.516299	0.0830366	0.363644	0.360991	-0.466033	0.134786	-0.294351	0.657974	-0.714876	0.0166665	-0.778978	0.025077	-0.248843	0.848275	-0.484628	0.360374	putative pectinesterase ;supported by full-length cDNA: Ceres:111254.
245152_at	At2g47490	0.565428	0.0385948	0.223106	0.581808	-0.63824	0.022972	-0.0369756	0.975845	-0.795983	0.00445302	-0.263622	0.549721	-0.157743	0.934553	-0.226646	0.823534	putative mitochondrial carrier protein similar to SP:P40556:YIA6_YEAST and SP:P39953:YEA6_YEAST;supported by full-length cDNA: Ceres:120306.
245153_at	At5g12450	0.00113666	0.994201	-0.0274648	0.901343	-0.0123023	0.948573	-0.0387906	0.925913	-0.0294351	0.853344	-0.0100114	0.976466	-0.0171327	0.990358	0.0287793	0.979869	putative protein similarity to predicted proteins, Arabidopsis thaliana
245154_at	At5g12460	0.0804031	0.710258	0.231615	0.322447	0.0357588	0.895612	-0.115857	0.820658	-0.0460798	0.845896	-0.106687	0.760897	-0.0818386	0.958582	0.0091703	0.997972	putative protein similarity to predicted proteins
245155_at	At5g12470	-0.963948	0.00665227	-0.451781	0.322628	1.1264	0.00229162	0.138907	0.907417	0.708446	0.0413151	0.135138	0.86663	-0.417956	0.67837	-0.00376945	0.999996	putative protein similarity to predicted proteins, Arabidopsis thaliana
245156_at	At5g12480	-0.565705	0.282866	-0.408071	0.583812	0.245939	0.712936	-0.0930044	0.966444	0.0904716	0.897122	0.0747102	0.957892	-0.155468	0.972396	0.167715	0.968606	calcium-dependent protein kinase-like protein strong similarity to calcium-dependent protein kinase 19, Arabidopsis thaliana, PIR:S71778~Contains EF-hand calcium-binding domain AA409-421;EF-hand calcium-binding domain AA445-457;EF-hand calcium-binding domain AA482-494;Protein kinases signatures and p
245157_at	At2g33160	-0.124119	0.305948	0.120692	0.447952	-0.0489646	0.756319	-0.105182	0.69975	0.0607329	0.663075	-0.0214453	0.944222	0.109697	0.799147	0.0837366	0.863914	putative polygalacturonase
245158_at	At2g33130	-0.0567447	0.797684	0.0642197	0.836462	0.191409	0.326307	0.148971	0.734053	0.0678675	0.761363	0.435349	0.0339578	-0.123541	0.89798	0.286378	0.358123	hypothetical protein predicted by genefinder
245159_at	At2g33100	0.18053	0.104005	0.263037	0.0467091	0.0647365	0.644295	-0.143282	0.491518	-0.0603619	0.650333	-0.157475	0.291414	-0.125098	0.717921	-0.0141927	0.992771	putative cellulose synthase
245160_at	At2g33080	-0.0230358	0.892766	0.0804896	0.687525	0.0840847	0.593734	-0.000275568	0.999443	-0.0128285	0.943886	0.0154495	0.965291	-0.0969132	0.877958	0.0157251	0.993822	putative leucine-rich repeat disease resistance protein
245161_at	At2g33070	0.63179	0.000374802	-0.0643025	0.820869	-0.736164	9.05153e-05	0.209459	0.494507	-0.6702	0.00019214	0.146716	0.58306	0.0659636	0.965616	-0.0627439	0.95819	putative myrosinase binding protein
245162_at	At2g33240	0.4762	0.000965539	0.581776	0.000572617	-0.496981	0.000759859	-0.387162	0.0295049	-0.281083	0.0374274	-0.511939	0.00154561	0.215898	0.46547	-0.124777	0.780863	putative myosin heavy chain
245163_at	At2g33230	-0.0979283	0.533934	0.140958	0.465803	0.152671	0.322863	-0.257451	0.216768	0.0891742	0.583164	0.0329504	0.92681	-0.0634972	0.958582	0.290402	0.167814	putative flavin-containing monooxygenase
245164_at	At2g33210	-2.0997	8.08445e-09	-0.316709	0.271166	1.74369	1.2065e-07	-0.119737	0.864482	1.75695	7.49521e-08	-0.225825	0.518107	0.0132615	0.996433	-0.106088	0.940745	mitochondrial chaperonin (HSP60)
245165_at	At2g33180	-1.80253	5.14244e-07	-0.299548	0.39473	2.30961	2.60404e-08	0.246605	0.684371	2.28033	2.06698e-08	0.964892	0.00191007	-0.0292711	0.991834	0.718288	0.0458292	unknown protein predicted by genscan
245166_at	At2g33170	-0.598971	0.0618463	0.197449	0.698203	0.167556	0.69082	-0.0202283	0.988581	0.559699	0.0824817	-0.0875445	0.912781	0.392142	0.666355	-0.0673162	0.983974	putative receptor-like protein kinase
245167_s_at	At2g33120	0.0604267	0.736084	0.189449	0.32238	-0.0282632	0.898556	0.389424	0.0445926	0.206793	0.16475	0.184162	0.373187	0.235056	0.454292	-0.205262	0.489236	putative synaptobrevin ;supported by full-length cDNA: Ceres:2443.
245168_at	At2g33150	0.0561223	0.854753	0.209058	0.529781	-0.344571	0.158655	0.238198	0.636113	-0.241205	0.329333	0.544844	0.0462417	0.103366	0.960469	0.306646	0.540118	3-ketoacyl-CoA thiolase ;supported by full-length cDNA: Ceres:36488.
245169_at	At2g33220	0.14577	0.343831	0.235517	0.197136	0.028427	0.897638	0.365473	0.0603622	-0.217215	0.139047	0.189469	0.348182	-0.245642	0.409874	-0.176005	0.605464	unknown protein predicted by genefinder and 5 EST; supported by full-length cDNA: Ceres: 954.
245170_at	At2g47570	0.185512	0.17258	0.114748	0.555574	-0.0645633	0.716499	-0.0542434	0.905818	0.0427959	0.806602	-0.130016	0.54132	0.107359	0.861527	-0.0757721	0.911743	60S ribosomal protein L18, 5 partial No ATG at the position for start codon
245171_at	At2g47560	-0.194571	0.716161	-1.77022	0.0010905	-0.105784	0.872935	-0.225764	0.872743	-0.142374	0.804675	-0.0499402	0.967383	-0.0365902	0.993817	0.175823	0.955928	hypothetical protein predicted by genscan
245172_at	At2g47540	1.39463	0.00221883	1.08735	0.0363494	-0.650141	0.157856	0.407287	0.689233	-1.67187	0.000405492	-0.536941	0.392469	-1.02172	0.159135	-0.944228	0.147411	hypothetical protein predicted by genscan and genefinder
245173_at	At2g47520	-0.0791828	0.898839	-0.766766	0.183876	1.70047	0.000703523	-0.589259	0.49877	0.751918	0.104477	-0.857566	0.130121	-0.948553	0.247653	-0.268306	0.907503	putative AP2 domain transcription factor
245174_at	At2g47500	-0.256882	0.302237	-0.184692	0.601155	-0.69681	0.00482659	-0.373798	0.337673	-1.01285	0.000130362	-0.890776	0.00159894	-0.316037	0.602144	-0.516978	0.141679	putative kinesin heavy chain
245175_at	At2g47470	0.587786	0.0520119	0.0878525	0.874937	-1.33624	0.000121949	-0.265614	0.720832	-1.41737	4.99713e-05	-0.373717	0.390721	-0.0811272	0.978977	-0.108103	0.963518	putative protein disulfide-isomerase
245176_at	At2g47440	-0.433042	0.297061	0.0310257	0.968955	-0.881455	0.0292082	-0.374667	0.681778	-0.318536	0.471692	-0.141687	0.87945	0.562918	0.549718	0.23298	0.906598	unknown protein similar to GP|2104534|AF001308 (T10M13.11)
245177_at	At5g12380	0.00329488	0.985732	0.145416	0.437505	0.0890209	0.598639	-0.0622441	0.887597	-0.00916182	0.962031	-0.0290119	0.935429	-0.0981827	0.894155	0.0332323	0.979657	annexin-like protein genmodel supported by ESTs AV542769 and Av542175 in condradiction to N-terminal homology data from EMBL:AF188832, PIR:S56674, EMBL:MTANNEXIN~strong similarity to annexin, Fragaria x ananassa, EMBL:AF188832~Contains Annexins repeated domain signature AA198
245178_at	At5g12390	0.604699	0.0255398	0.417975	0.224531	0.00606928	0.989613	0.172376	0.826931	-0.0477061	0.899405	0.320174	0.417697	-0.0537754	0.982264	0.147798	0.919697	putative protein similarity to cDNA clones from human and mouse
245179_at	At5g12400	-0.417208	0.451211	-0.530093	0.444271	-0.0294482	0.971442	-0.226876	0.890422	0.00631051	0.992897	-0.0859848	0.950068	0.0357587	0.995594	0.140891	0.974336	putative protein similarity to predicted proteins, Arabidopsis thaliana
245180_at	At5g12410	-1.15265	0.0128591	-0.531879	0.388528	1.05663	0.024667	-0.0460557	0.981784	1.03528	0.0240097	0.0154005	0.991828	-0.0213545	0.997525	0.0614563	0.992502	putative protein similarity to proteins of unknown function from human and mouse
245181_at	At5g12420	0.998779	0.00012692	1.23708	5.29012e-05	-0.0184183	0.961205	-0.506202	0.115225	-0.640997	0.00624479	-0.239968	0.503243	-0.622579	0.0855183	0.266234	0.642646	putative protein similarity to various predicted proteins~Contains ATP synthase delta (OSCP) subunit signature AA211-230;Prokaryotic membrane lipoprotein lipid attachment site AA140-150
245182_at	At5g12430	-0.725719	0.0751304	-0.106275	0.887774	0.135316	0.815862	-0.350684	0.72938	0.255881	0.593212	-0.37717	0.571499	0.120565	0.975618	-0.0264852	0.997515	putative protein similarity to TETRATRICOPEPTIDE REPEAT PROTEIN 2 , human, SWISSPROT:TTC2_HUMAN~Contains dnaJ domains signatures and profile AA1108-1127
245183_at	At5g12440	-0.590478	0.0520119	-0.505282	0.187225	0.365915	0.271465	0.121043	0.907757	0.869756	0.005116	0.381514	0.378837	0.503842	0.431531	0.260471	0.809301	putative protein similarity to predicted proteins, Arabidopsis thaliana
245184_at	At1g67790	-0.112963	0.564898	-0.137324	0.58977	-0.235703	0.197525	-0.0136946	0.98522	-0.102881	0.612358	0.0614132	0.879584	0.132823	0.873405	0.0751078	0.95049	F12A21.8 hypothetical protein
245185_at	At1g67760	-0.472368	0.0639896	-0.383603	0.240362	0.321042	0.2464	0.232696	0.702261	0.30844	0.24699	-0.358317	0.302211	-0.0126021	0.997337	-0.591013	0.111058	F12A21.11 similar to T-Complex protein 1, epsilon subunit sp|004450|TCPE_ARATH
245186_at	At1g67710	0.00784366	0.985732	-0.0528032	0.932026	-0.117139	0.795113	0.288784	0.706762	-0.160575	0.682857	0.887059	0.0175664	-0.0434364	0.991381	0.598275	0.24557	F12A21.15 hypothetical protein
245187_s_at	At1g67680	-0.989286	0.000366442	-0.34057	0.304798	0.700054	0.00776112	0.128361	0.874038	0.712121	0.00581243	0.0195925	0.978984	0.0120674	0.997424	-0.108768	0.952868	F12A21.17 similar to signal recognition particle 72kD gi|5902124
245188_at	At1g67660	-0.779592	5.4329e-05	-0.0976456	0.715302	0.25982	0.135688	0.0576423	0.92112	0.177654	0.314296	0.150121	0.58364	-0.0821657	0.952011	0.0924787	0.915635	F12A21.19 unknown protein; similar to ESTs gb|AI996033.1, and dbj|AV563431.1
245189_at	At1g67670	0.0591631	0.66325	-0.0381593	0.854612	-0.0742509	0.601102	-0.0453034	0.908303	-0.160962	0.169229	-0.059341	0.803338	-0.0867116	0.878557	-0.0140376	0.99395	F12A21.18 hypothetical protein
245190_at	At1g67690	-0.43907	0.0136287	0.0640418	0.838379	0.268858	0.146976	-0.0267684	0.973318	0.455956	0.0103595	-0.231486	0.347238	0.187099	0.753624	-0.204718	0.638262	F12A21.16 hypothetical protein
245191_at	At1g67770	0.0561725	0.802653	0.0449793	0.891254	-0.0761579	0.754054	-0.0836356	0.88333	-0.067316	0.76647	-0.0630952	0.880454	0.0088419	0.997337	0.0205404	0.994746	F12A21.10 similar to terminal ear1 gb|AAC39463.1
245192_at	At1g67780	0.0267964	0.860212	-0.163805	0.269516	-0.0342577	0.836464	0.0516461	0.89074	0.015899	0.920836	0.11296	0.535278	0.0501567	0.962675	0.0613143	0.924823	F12A21.9 hypothetical protein
245193_at	At1g67810	2.78292	1.28357e-06	3.8601	6.47421e-08	-0.553245	0.237108	0.0129404	0.994545	-1.44451	0.00144481	-0.169033	0.865289	-0.891265	0.249851	-0.181973	0.954495	F12A21.6 hypothetical protein
245194_at	At1g67820	1.11718	0.000268774	0.198232	0.641122	-0.767997	0.00759893	-0.0528964	0.965355	-1.16393	0.000161967	-0.236132	0.615521	-0.395937	0.549088	-0.183235	0.887563	F12A21.5 similar to protein phosphatase 2C emb|CAA72341.1
245195_at	At1g67740	0.239656	0.613523	-0.146104	0.840244	-0.191623	0.725991	0.0772873	0.965433	-0.113389	0.833863	1.30978	0.00601951	0.0782341	0.982795	1.2325	0.0246528	F12A21.13 putative photosystem II Core Complex sp|049347|PSBY_ARATH; similar to ESTs gb|BE523181, dbj|AV531372.1, dbj|AV527826.1, dbj AV520274.1, dbj|AV522153.1, dbj|AV530317.1, dbj|AV526312.1, dbj|AV527090.1, dbj|AV521148.1, and dbj|AV531908.1;supported by full-l
245196_at	At1g67750	-0.996301	0.000167644	-0.628337	0.0255348	-0.798651	0.00158328	0.495948	0.139445	-1.50935	1.16927e-06	-0.118225	0.811839	-0.710704	0.0502896	-0.614173	0.0629339	F12A21.12 similar to pectate lyase like protein emb|CAB41931.1; similar to ESTs dbj|AV519656.1, and dbj|AV563083.1;supported by full-length cDNA: Ceres:94849.
245197_at	At1g67800	0.818376	0.00431345	0.980809	0.00355573	0.0247348	0.955816	0.267438	0.675097	-0.215603	0.493921	0.0769133	0.91144	-0.240338	0.838527	-0.190524	0.880328	F12A21.7 hypothetical protein;supported by full-length cDNA: Ceres:34552.
245198_at	At1g67700	-1.80779	3.07646e-08	-0.909188	0.000569949	1.35929	1.51899e-06	0.706524	0.00994624	1.63371	9.92841e-08	1.64437	3.72864e-07	0.274422	0.6221	0.937849	0.00109157	Expressed protein ; supported by full-length cDNA: Ceres: 19973.
245199_at	At1g67730	-0.461979	0.0131531	0.0311288	0.93037	-0.27103	0.164468	-0.0741832	0.907049	-0.132874	0.530275	-0.163761	0.593069	0.138156	0.882393	-0.0895781	0.940745	Expressed protein ; supported by full-length cDNA: Ceres: 7434.
245200_at	At1g67850	0.428122	0.0938553	0.581083	0.0578326	-0.543705	0.0374706	-0.299513	0.554694	-0.588414	0.0211351	-0.198052	0.658993	-0.044709	0.986469	0.101461	0.956541	F12A21.2 hypothetical protein; supported by cDNA: gi_14326581_gb_AF385745.1_AF385745
245201_at	At1g67840	-0.149635	0.585669	-0.0298037	0.951326	0.132143	0.666934	0.267726	0.579802	0.10397	0.727723	0.531884	0.0600712	-0.0281737	0.991834	0.264157	0.671644	F12A21.3 unknown protein; similar to ESTs gb|AI995396.1, dbj|AV557393.1, and dbj|AV557055.1; supported by cDNA: gi_15146205_gb_AY049244.1_
245202_at	At1g67720	-0.0639482	0.845589	-0.154092	0.697844	0.175583	0.567122	-0.203522	0.749081	0.443458	0.0772171	-0.19742	0.652464	0.267875	0.748975	0.0061028	0.999062	F12A21.14 similar to receptor protein kinase-like protein emb|CAB45811.1; supported by cDNA: gi_16604632_gb_AY059761.1_ which likely contains two unspliced introns.
245203_at	At3g33080	0.0418028	0.760427	-0.0321496	0.874253	-0.0664477	0.633118	0.0460366	0.90248	-0.0710103	0.582269	0.0259576	0.927402	-0.00456256	0.997722	-0.020079	0.986623	hypothetical protein similar to protein prospero GI:1346808 [Drosophila melanogaster]
245204_at	At5g12270	0.0162612	0.94399	0.126264	0.614023	-0.0462554	0.849939	-0.0305192	0.966462	-0.0637771	0.764628	-0.147482	0.594696	-0.0175217	0.991834	-0.116963	0.873133	1-AMINOCYCLOPROPANE-1-CARBOXYLATE OXIDASE-like protein similarity to ripening protein E8, tomato, PIR:S01642
245205_at	At5g12280	-0.0247909	0.891037	-0.115777	0.556213	-0.0292786	0.886688	0.103692	0.770298	-0.00392157	0.984059	-0.012358	0.974805	0.0253571	0.984231	-0.11605	0.807771	putative protein similarity to splicing factor SF3a 120K chain, human, PIR:S60735
245206_at	At5g12290	-0.20021	0.14056	-0.0871533	0.677665	0.370146	0.00787633	0.0875543	0.820235	0.42177	0.00242271	-0.0575261	0.848993	0.0516243	0.967495	-0.14508	0.690086	putative protein similarity to NCA2 protein, yeast, PIR:S54389~Contains Homeobox domain signature and profile AA305-328
245207_at	At5g12310	0.42566	0.029921	-0.0241646	0.951625	0.0468256	0.873649	0.0598755	0.932537	0.0929769	0.702323	0.0735942	0.871783	0.0461513	0.980453	0.0137187	0.997515	RING finger-like protein similarity to predicted protein, Arabidopsis thaliana, AF361602~Contains Zinc finger, C3HC4 type (RING finger), signature AA61-70
245208_at	At5g12330	0.339649	0.015326	-0.201435	0.260768	-0.246964	0.0860794	-0.0604823	0.896805	-0.260638	0.0609337	-0.310832	0.0603356	-0.0136736	0.992546	-0.25035	0.275108	lateral root primordia (LRP1)
245209_at	At5g12340	1.59443	0.0031939	1.3978	0.0246436	-0.54481	0.354059	0.00492332	0.998095	-0.863784	0.10059	-0.450154	0.607597	-0.318974	0.924902	-0.455077	0.802549	putative protein similarity to predicted protein, Arabidopsis thaliana
245210_at	At5g12350	-0.18663	0.425855	-0.181893	0.561959	-0.00496719	0.98921	-0.084387	0.90856	0.287267	0.192892	-0.138687	0.73327	0.292234	0.585131	-0.0543001	0.978523	putative protein similarity to UVB-resistance protein UVR8, Arabidopsis thaliana, PIR:T50662~Contains Regulator of chromosome condensation (RCC1) signatures AA300-310;Regulator of chromosome condensation (RCC1) signatures AA405-415;Regulator of chromosome condensation (RC
245211_at	At5g12370	-0.407588	0.0799148	-0.129303	0.733722	-0.122726	0.686331	0.146176	0.830711	0.106021	0.714626	-0.0249157	0.969642	0.228748	0.785977	-0.171091	0.861696	putative protein similarity to sec10, Drosophila melanogaster, AE003746~Contains Putative AMP-binding domain signature AA505-516
245212_at	At1g44254	-0.023338	0.926993	-0.0341169	0.923664	0.09588	0.69401	-0.0286615	0.972594	-0.0695905	0.769172	0.0220717	0.965703	-0.165471	0.825922	0.0507332	0.975181	hypothetical protein predicted by genscan+
245213_at	At1g44575	0.35545	0.439404	0.893157	0.077824	-0.132579	0.825918	-0.805229	0.192873	-0.277099	0.569586	0.125318	0.900754	-0.14452	0.970395	0.930547	0.132574	photosystem II 22kDa protein, putative similar to photosystem II 22kDa protein GI:21306 from [Spinacia oleracea]; supported by cDNA: gi_15294225_gb_AF410304.1_AF410304
245214_at	At1g67855	-0.0179147	0.907911	-0.040041	0.843671	-0.0480592	0.758171	0.0855481	0.777321	-0.104329	0.400525	0.00263006	0.994626	-0.0562697	0.952011	-0.0829181	0.863727	F12A21.1 hypothetical protein
245215_at	At1g67830	-0.741513	0.0019653	-0.503569	0.0680078	-0.197257	0.461754	0.0203917	0.983321	0.052777	0.865364	0.226523	0.531936	0.250034	0.73592	0.206131	0.789724	F12A21.4 similar to iEP4 gb|AAD11468.1
245216_at	At4g16143	-0.55812	0.00147207	-0.394802	0.0472922	0.621778	0.000640686	0.126313	0.774075	0.749731	7.52964e-05	0.145433	0.601054	0.127952	0.875617	0.0191203	0.994922	Expressed protein non-consensus GG donor splice site at exon 1 and 6; CT acceptor splice site at exon 2; supported by cDNA: gi:13605660
245217_at	At1g38340	-0.0449015	0.784072	0.144933	0.413516	0.174545	0.212503	-0.276751	0.133459	0.180839	0.176358	-0.0767804	0.767262	0.00629427	0.997424	0.199971	0.416127	retroelement pol polyprotein, putative
245218_s_at	At1g58842	-1.09183	0.0397809	-0.633627	0.374996	0.49402	0.420225	0.198222	0.91498	0.734204	0.178068	0.776598	0.273356	0.240184	0.959336	0.578376	0.685578	viral resistance protein, putative, 5 partial similar to viral resistance protein GI:7110565 from [Arabidopsis thaliana]
245219_at	At1g59124	-1.03057	0.00467303	-1.11043	0.00877889	0.517266	0.167973	0.627567	0.251715	0.654451	0.0650194	1.74296	0.00010621	0.137185	0.967452	1.11539	0.0186109	viral resistance protein, putative similar to viral resistance protein GI:7110565 from [Arabidopsis thaliana]
245220_at	At1g59171	0.0139179	0.927533	0.171296	0.227827	-0.0313737	0.848219	-0.260222	0.0878605	-0.0460415	0.744409	-0.332719	0.010544	-0.0146678	0.99144	-0.0724976	0.891223	hypothetical protein contains similarity to merozoite-piroplasm surface antigen Tams1
245221_s_at	At1g59265	0.0067013	0.969605	0.0510747	0.810133	0.0552056	0.739883	-0.0409506	0.92415	0.0846266	0.551381	-0.0104512	0.976452	0.029421	0.980453	0.0304995	0.979607	polyprotein, putative similar to polyprotein GI:4996365 from [Arabidopsis thaliana]
245222_at	At3g29787	0.0651911	0.699428	0.128259	0.522794	-0.0381992	0.853236	-0.140196	0.653283	-0.0844714	0.610112	-0.0511165	0.876712	-0.0462722	0.971464	0.0890796	0.893407	contains similarity to En/Spm transposon protein~gene_id:K17E7.3
245223_at	At3g29791	-0.0150575	0.937191	0.0841752	0.700407	-0.148737	0.333695	-0.149554	0.602391	-0.0317422	0.865474	-0.0265801	0.941637	0.116995	0.842716	0.122974	0.793074	gene_id:K17E7.5~unknown protein
245224_at	At3g29796	0.182721	0.308774	0.183465	0.431536	-0.170926	0.376147	-0.200419	0.554029	-0.0929457	0.650333	-0.148543	0.60182	0.0779806	0.958582	0.0518761	0.97149	gene_id:K17E7.8~unknown protein
245225_at	At3g29800	-0.0870915	0.590571	0.219696	0.216899	0.101716	0.550395	-0.170749	0.532641	0.0998872	0.535268	-0.302887	0.0707538	-0.00182861	0.998887	-0.132138	0.767627	mitochondrial protein-like; contains similarity to AAA-type ATPase gene_id:K17E7.100
245226_at	At3g29970	-0.161289	0.83291	-1.60769	0.0220368	0.0666726	0.94335	-0.696649	0.552123	0.0408393	0.960854	-0.645485	0.469584	-0.0258333	0.997718	0.0511639	0.997481	gene_id:K17E7.15~unknown protein
245227_s_at	At3g30140	-0.161187	0.714759	-0.685564	0.124433	0.175957	0.715805	0.0377255	0.981076	-0.115517	0.808187	-0.109095	0.900262	-0.291474	0.862052	-0.146821	0.955826	gunknown protein contains non-consensus TG donor splice site at exon 1
245228_at	At3g29810	0.877434	0.139411	1.46329	0.0363494	-0.526973	0.440043	-0.586968	0.653966	-0.21515	0.775365	-0.594966	0.519177	0.311822	0.944485	-0.00799847	0.999996	phytochelatin synthetase-like protein gene_id:K17E7.120;supported by full-length cDNA: Ceres:98007.
245229_at	At4g25620	-0.0114532	0.97034	-0.383838	0.15602	-0.127258	0.644537	0.551978	0.0590745	0.103317	0.702006	0.741281	0.00376509	0.230575	0.754013	0.189303	0.802863	putative protein contains EST gb:T4504800
245230_at	At4g25610	0.129395	0.663248	-0.0595612	0.898052	-0.21997	0.451509	-0.369059	0.392396	-0.353541	0.167068	-0.534274	0.0754124	-0.133572	0.944485	-0.165214	0.887804	hypothetical protein Contains Zinc finger, C2H2 type, domain, [CEKCSREFCSPVNFRRHNRMH]00
245231_at	At4g25600	-0.205728	0.239546	0.139923	0.575094	0.19197	0.304282	-0.147754	0.721619	0.0812141	0.698032	-0.0706212	0.852538	-0.110756	0.91346	0.0771323	0.944464	hypothetical protein
245232_at	At4g25590	0.192374	0.238509	0.0691973	0.797829	-0.201887	0.236173	0.164388	0.627748	-0.17103	0.30561	-0.00393902	0.994504	0.0308566	0.982479	-0.168327	0.696957	actin depolymerizing factor-like protein strong similarity to actin-depolymerizing factor, Brassica napus, PIR2:S30934~Contains Actin-depolymerizing proteins signature, [PDSSRVRMKMVYASSKDRFK]00
245233_at	At4g25580	0.294019	0.0283808	0.120722	0.530797	-0.0988688	0.542754	-0.0265129	0.964286	-0.128445	0.377239	-0.07106	0.797617	-0.0295759	0.981126	-0.0445471	0.968811	putative protein similarity to low-temperature-induced protein 65, Arabidopsis thaliana, PIR2:S30153~contains EST gb:W43419, W4351200
245234_at	At4g25560	-0.0679416	0.826201	0.116119	0.773495	0.150452	0.615961	-0.31619	0.480066	0.109132	0.715415	-0.569415	0.0441787	-0.0413202	0.986908	-0.253225	0.705139	myb-like protein similarity to ATMYB4 - Arabidopsis thaliana~Contains Myb DNA-binding domain repeat signatures, Myb_1[WSPEEDEKL], Myb_2 [WSQIAKFLPGRTDNEIKNYWHSHL], ATP/GTP-binding site motif A (P-loop), [GLQRNGKS]00
245235_at	At4g25550	-0.427926	0.00540171	-0.159054	0.441909	0.253628	0.103728	0.00144997	0.998095	0.355959	0.0179646	-0.0399221	0.915355	0.102331	0.903139	-0.041372	0.975074	putative protein similarity to predicted protein F43G9.5, Caenorhabditis elegans00
245236_at	At4g25540	-0.023952	0.933732	-0.050794	0.895794	0.134094	0.604442	-0.172616	0.745384	0.010381	0.971661	-0.0941683	0.836532	-0.123713	0.92814	0.0784479	0.960025	putative DNA mismatch repair protein similarity to DNA mismatch repair protein rep-3, Mus musculus, PIR2:JC4019~Contains DNA mismatch repair proteins mutS family signature, [SLVILDELGRGTSTHDG], ATP/GTP-binding site motif A (P-loop), [GPNMGGKS00
245237_at	At4g25520	0.463529	0.00879809	0.169059	0.490127	-0.208899	0.272296	0.0175826	0.981586	-0.0785307	0.718468	-0.0758506	0.845422	0.130369	0.882374	-0.0934332	0.924424	putative protein similarity to ALR - Homo sapiens~contains EST gb:Aa39558600
245238_at	At4g25570	-0.547365	0.00261505	0.110958	0.686573	0.987955	7.35081e-06	0.142354	0.749071	1.35117	9.91836e-08	-0.0108035	0.982964	0.363212	0.243798	-0.153158	0.800929	putative protein similarity to cytochrome b561, Homo sapiens, PIR2:S53321~contains EST gb:AA720180, R65413, T46072, AA728528, T04182, T04807, Z37601, F19849, T8828200;supported by full-length cDNA: Ceres:15975.
245239_at	At4g25530	-0.0677954	0.62684	0.0996669	0.570112	0.21411	0.0822776	0.00425676	0.993854	0.0357492	0.819966	-0.0929567	0.657949	-0.178361	0.517397	-0.0972135	0.828722	putative homeodomain-protein similarity to homeodomain protein AHDP, Arabidopsis thaliana00; supported by cDNA: gi_13506819_gb_AF243535.1_AF243535
245240_at	At1g44510	0.102294	0.519458	0.00516013	0.985772	0.0651068	0.730534	-0.0137247	0.982057	0.0354409	0.851196	0.0277532	0.940674	-0.029666	0.981126	0.0414779	0.973544	polyprotein, putative similar to polyprotein GI:4996367 from [Arabidopsis thaliana]
245241_at	At1g44478	0.080062	0.573506	0.0224275	0.925103	0.0755821	0.627125	0.0371894	0.934623	-0.0632298	0.676595	0.0242654	0.941098	-0.138812	0.723876	-0.012924	0.995723	hypothetical protein contains similarity to protein kinase GI:571458 from [Gallus gallus]
245242_at	At1g44446	0.82696	0.110323	-0.209653	0.815416	-0.066224	0.935798	0.175992	0.921528	-0.00987679	0.989095	0.264493	0.805861	0.0563472	0.991834	0.0885005	0.987675	chlorophyll a oxygenase identical to chlorophyll a oxygenase GI:5853117 from [Arabidopsis thaliana]; supported by cDNA: gi_5478806_dbj_AB021316.1_AB021316
245243_at	At1g44414	-0.294075	0.071734	-0.195619	0.372017	0.07354	0.73888	-0.00310462	0.995968	0.318589	0.0508147	0.125486	0.664394	0.245049	0.514481	0.128591	0.840864	hypothetical protein predicted by genemark.hmm
245244_at	At1g44350	2.30243	4.36767e-10	0.0567478	0.877067	-1.35571	6.84e-07	-0.13279	0.813207	-0.828696	0.000168376	-0.28914	0.273951	0.52701	0.091526	-0.15635	0.839639	IAA-amino acid hydrolase, putative similar to IAA-amino acid hydrolase GI:3421384 from [Arabidopsis thaliana]
245245_at	At1g44318	0.0672189	0.748105	0.50067	0.0132532	0.00413641	0.988912	-0.106097	0.831884	-0.0344763	0.882106	-0.23861	0.299292	-0.0386127	0.980453	-0.132513	0.8434	delta-aminolevulinic acid dehydratase (Alad), putative similar to delta-aminolevulinic acid dehydratase (Alad) GI:493019 from [Glycine max]
245246_at	At1g44222	0.0915408	0.697931	0.134148	0.657362	-0.00587988	0.98627	0.000419451	0.999443	-0.0845364	0.731347	0.077019	0.864225	-0.0786565	0.965616	0.0765996	0.957921	hypothetical protein predicted by genemark.hmm
245247_at	At4g17230	1.83438	2.33921e-09	0.859433	0.000174278	-1.05272	4.24514e-06	-0.193188	0.602391	-0.978291	7.40664e-06	-0.10242	0.773489	0.0744335	0.964257	0.0907672	0.932282	scarecrow-like 13 (SCL13) ; supported by cDNA: gi_16930432_gb_AF419570.1_AF419570
245248_at	At4g15415	-0.278213	0.343062	0.0190199	0.972543	0.0539209	0.897859	-0.00691194	0.995278	0.185975	0.560635	0.0580867	0.936372	0.132055	0.95397	0.0649986	0.981192	Expressed protein ; supported by cDNA: gi_2160693_gb_U73528.1_ATU73528
245249_at	At4g16760	1.27433	1.55855e-05	0.132631	0.738504	-0.847378	0.0012145	0.305278	0.511783	-0.848713	0.000971084	0.420894	0.169679	-0.00133534	0.999834	0.115615	0.940778	acyl-CoA oxidase like protein ; supported by cDNA: gi_3044213_gb_AF057044.1_AF057044
245250_at	At4g17490	1.78909	0.00128653	0.500001	0.50131	-0.702792	0.211959	1.26529	0.0762195	-0.735348	0.170971	0.761607	0.277989	-0.0325559	0.996219	-0.503687	0.758846	ethylene responsive element binding factor-like protein (AtERF6) ; supported by cDNA: gi_3298497_dbj_AB013301.1_AB013301
245251_at	At4g17615	1.62964	2.46195e-06	1.84475	2.14452e-06	-0.550246	0.0443026	-0.2324	0.723871	-0.865626	0.00184469	-1.07299	0.000869223	-0.31538	0.690396	-0.840587	0.0184476	calcineurin B-like protein 1 ; supported by cDNA: gi_3309081_gb_AF076251.1_AF076251
245252_at	At4g17500	2.56147	2.70726e-06	0.990213	0.0506591	-1.96957	6.75332e-05	0.181896	0.898988	-1.95446	5.67779e-05	-0.00560358	0.997395	0.0151113	0.99825	-0.187499	0.948714	ethylene responsive element binding factor 1 (frameshift !) ; supported by cDNA: gi_3434966_dbj_AB008103.1_AB008103
245253_at	At4g15440	3.03907	2.38714e-09	-0.0298393	0.961289	-3.63655	2.9381e-10	-0.222872	0.777024	-3.71765	1.54412e-10	-0.0678163	0.92866	-0.0810997	0.978157	0.155055	0.927592	hydroperoxide lyase (HPOL) like protein ; supported by cDNA: gi_3822402_gb_AF087932.1_AF087932
245254_at	At4g14680	0.482774	0.0734128	-0.469364	0.162815	-1.6228	3.47785e-06	-0.378707	0.431947	-2.17786	5.64085e-08	-0.870316	0.00583025	-0.555051	0.249973	-0.49161	0.26439	ATP-sulfurylase ; supported by cDNA: gi_459143_gb_U06275.1_ATU06275
245255_at	At4g14110	-0.205436	0.170463	-0.0524357	0.841105	0.590439	0.000317918	-0.117605	0.755371	0.632814	0.000124302	-0.0168022	0.967341	0.0423753	0.976289	0.100803	0.879731	COP9 protein ; supported by cDNA: gi_530869_gb_L32874.1_ATHCOP9A
245256_at	At4g15090	-0.274487	0.517075	-0.0821898	0.907073	-0.236515	0.614192	-0.577334	0.360615	-0.0942226	0.851672	-0.259342	0.711844	0.142292	0.967495	0.317992	0.813988	Expressed protein ; supported by cDNA: gi_5764394_gb_AF159587.1_AF159587
245257_at	At4g14640	-0.0472249	0.762379	-0.158067	0.34361	0.0707	0.661641	0.381443	0.020125	-0.0370916	0.823156	-0.0151382	0.965549	-0.107792	0.839635	-0.396581	0.0183672	calmodulin ; supported by cDNA: gi_5825599_gb_AF178074.1_AF178074
245258_at	At4g15340	0.0653733	0.780145	-1.4508	4.37947e-07	-0.0674256	0.798678	1.16695	1.87615e-05	-0.0754097	0.751111	1.42387	4.90195e-07	-0.0079841	0.997718	0.256919	0.510784	lupeol synthase like protein ; supported by cDNA: gi_6650207_gb_AF062513.1_AF062513
245259_at	At4g14150	-0.394832	0.02393	-0.0980939	0.729882	-0.0640658	0.79436	-0.448412	0.0553619	-0.0299473	0.901808	-0.27205	0.230765	0.0341186	0.982479	0.176361	0.731676	kinesin like protein ; supported by cDNA: gi_8745332_gb_AF193767.1_AF193767
245260_at	At4g16360	-0.101786	0.619774	-0.0635692	0.839036	-0.0948257	0.678283	-0.0143457	0.98481	-0.239881	0.184271	-0.0826344	0.826584	-0.145055	0.853642	-0.0682887	0.957956	kinase like protein ; supported by cDNA: gi_13430671_gb_AF360248.1_AF360248
245261_at	At4g14385	-0.181902	0.300565	-0.302965	0.142965	1.25185	2.15466e-07	0.108002	0.822183	1.19532	2.68519e-07	0.109507	0.729024	-0.0565314	0.971464	0.00150504	0.999996	Expressed protein ; supported by cDNA: gi_13877886_gb_AF370206.1_AF370206
245262_at	At4g16563	0.0399378	0.96989	0.33871	0.786971	-0.074934	0.949461	0.0999668	0.975845	1.25658	0.091222	0.902326	0.398505	1.33152	0.357717	0.802359	0.687895	predicted protein ; supported by cDNA: gi_15809799_gb_AY054167.1_
245263_at	At4g17740	-1.4863	1.73139e-08	0.0537346	0.859122	0.832872	3.01784e-05	-0.161913	0.666635	0.889951	1.02768e-05	0.037257	0.931434	0.0570794	0.970655	0.19917	0.615806	PSII D1 protein processing enzyme ; supported by cDNA: gi_15809807_gb_AY054171.1_
245264_at	At4g17245	-0.0789794	0.868128	0.17187	0.774839	-0.180002	0.703105	-0.149201	0.90248	0.796031	0.0257657	-0.0982957	0.91181	0.976034	0.0812302	0.0509054	0.990804	Expressed protein ; supported by cDNA: gi_15809953_gb_AY054245.1_
245265_at	At4g14400	-0.148517	0.844866	-0.0991535	0.929729	-0.590601	0.366776	-0.211539	0.916759	-1.29558	0.025106	-0.0971778	0.95167	-0.704976	0.667718	0.114361	0.984661	hypothetical protein ; supported by cDNA: gi_15810232_gb_AY056155.1_
245266_at	At4g17070	-1.31661	0.000122479	-0.0677114	0.904479	1.21656	0.00031612	0.0304747	0.981749	1.32241	0.000106294	0.0382677	0.963543	0.105855	0.970087	0.00779296	0.999062	hypothetical protein ; supported by cDNA: gi_15912320_gb_AY056438.1_
245267_at	At4g14060	1.73048	0.000840931	1.7371	0.00304913	-1.34163	0.0075971	-0.0275037	0.989677	-1.96935	0.000225819	-2.44591	7.96797e-05	-0.627715	0.623799	-2.41841	0.000317778	major latex protein like ; supported by cDNA: gi_15982831_gb_AY057523.1_
245268_at	At4g16570	-0.3587	0.093854	0.094951	0.794339	0.211755	0.383679	-0.211345	0.657919	0.386324	0.0709529	-0.121562	0.776669	0.17457	0.857151	0.0897832	0.954495	hypothetical protein ; supported by cDNA: gi_15983409_gb_AF424579.1_AF424579
245269_at	At4g14500	0.0243048	0.921014	0.0937644	0.749634	-0.598829	0.00163146	-0.0795946	0.891895	-0.19524	0.298838	-0.13674	0.663476	0.403589	0.179092	-0.0571455	0.970116	hypothetical protein ; supported by cDNA: gi_16226250_gb_AF428283.1_AF428283
245270_at	At4g14960	-0.474335	0.000408846	-0.212875	0.165204	-0.480643	0.000416098	0.0233925	0.965377	-0.395161	0.00200099	-0.123006	0.525969	0.085482	0.900903	-0.146398	0.621139	tubulin alpha-6 chain (TUA6) ; supported by cDNA: gi_16226461_gb_AF428406.1_AF428406
245271_at	At4g16430	0.223408	0.270269	0.0135518	0.972357	-0.487857	0.0146664	-0.0772495	0.907736	-0.513387	0.00886775	-0.104878	0.792719	-0.0255304	0.99144	-0.0276286	0.990804	transcription factor like protein ; supported by cDNA: gi_16226918_gb_AF428368.1_AF428368
245272_at	At4g17250	0.635388	0.00814744	-0.0629623	0.885166	-0.345205	0.166543	0.0774917	0.925913	-0.505848	0.0317113	0.433324	0.13817	-0.160643	0.903482	0.355833	0.430696	hypothetical protein ; supported by cDNA: gi_16323154_gb_AY057681.1_
245273_at	At4g14950	-0.0961369	0.64753	0.00672787	0.985411	-0.500657	0.00690308	-0.110848	0.832982	-0.486986	0.00712095	-0.125296	0.703264	0.0136711	0.994933	-0.0144478	0.997481	hypothetical protein ; supported by cDNA: gi_16604570_gb_AY059730.1_
245274_at	At4g14360	-0.568563	0.129374	-0.117196	0.86311	-0.492138	0.217554	-0.201077	0.863253	-0.0967308	0.844619	-0.277503	0.67698	0.395407	0.751982	-0.0764256	0.983974	ankyrin like protein ; supported by cDNA: gi_16604604_gb_AY059747.1_
245275_at	At4g15210	6.50081	2.84758e-08	2.68652	0.00325757	-7.83988	3.35166e-09	-2.49926	0.0107534	-8.15001	1.21866e-09	-2.65593	0.0029063	-0.31013	0.965616	-0.15667	0.983974	beta-amylase ; supported by cDNA: gi_166601_gb_M73467.1_ATHAMYB
245276_at	At4g16780	-0.00483517	0.989257	-0.231882	0.55436	-0.384648	0.17743	-0.119544	0.893022	-0.590746	0.0277138	0.210449	0.656138	-0.206098	0.876307	0.329993	0.598282	DNA-binding homeotic protein Athb-2 ; supported by cDNA: gi_166751_gb_M90394.1_ATHHOMEOA
245277_at	At4g15550	1.19438	0.00359729	0.36253	0.524684	-0.172006	0.751458	0.876544	0.112924	-0.74014	0.0624318	1.32519	0.00449008	-0.568134	0.547995	0.448647	0.661408	glucosyltransferase like protein ; supported by cDNA: gi_2149126_gb_U81293.1_ATU81293
245278_at	At4g17730	0.929894	0.0208901	0.339652	0.562872	0.70426	0.0898813	-0.122054	0.932804	0.980263	0.0149731	0.06751	0.95167	0.276003	0.901827	0.189564	0.941801	syntaxin ; supported by cDNA: gi_2149379_gb_U85036.1_ATU85036
245279_at	At4g17270	-0.37882	0.0151722	-0.226021	0.255936	0.0142705	0.954219	0.0594705	0.911182	0.104726	0.559559	0.0212786	0.96137	0.0904553	0.932628	-0.038192	0.979657	putative protein ; supported by cDNA: gi_14190518_gb_AF380659.1_AF380659
245280_at	At4g16845	-0.992594	0.0488736	-0.109253	0.908121	-0.142831	0.84703	-0.482919	0.676904	0.078372	0.910544	-0.460167	0.578706	0.221203	0.962675	0.0227521	0.99861	Expressed protein ; supported by cDNA: gi_14334421_gb_AY034902.1_
245281_at	At4g15560	0.342841	0.058204	-0.228999	0.340346	-0.226822	0.248757	0.352689	0.18472	-0.197923	0.302228	0.68863	0.00147437	0.0288985	0.988467	0.33594	0.251065	DEF (CLA1) protein ; supported by cDNA: gi_14334451_gb_AY034917.1_
245282_at	At4g14990	0.28336	0.261858	-0.345719	0.270465	-0.422193	0.0928553	0.209565	0.727164	-0.386598	0.114489	0.437597	0.146729	0.035595	0.990358	0.228032	0.768701	hypothetical protein ; supported by cDNA: gi_14334731_gb_AY035039.1_
245283_at	At4g13980	-0.2275	0.467289	-0.0370718	0.94775	0.206087	0.547762	0.0149252	0.990337	0.0348039	0.930697	0.133996	0.823836	-0.171283	0.925665	0.119071	0.954025	Expressed protein ; supported by cDNA: gi_14517386_gb_AY039528.1_
245284_at	At4g14210	-0.706263	0.00111202	-0.0887452	0.79971	0.978748	4.8347e-05	0.00656437	0.994502	1.2729	1.56364e-06	0.339474	0.191793	0.294153	0.539737	0.332909	0.359779	phytoene dehydrogenase precursor (phytoene desaturase) ; supported by cDNA: gi_14532765_gb_AY040007.1_
245285_s_at	At4g14040	0.75677	0.000988511	0.0988348	0.786616	-1.91101	2.54383e-08	-0.0192531	0.983321	-2.02355	7.98776e-09	0.139608	0.733211	-0.112535	0.946681	0.158861	0.86152	selenium-binding protein like ; supported by cDNA: gi_14532843_gb_AY040046.1_
245286_at	At4g14880	0.543401	0.000437839	0.238363	0.181114	-0.498993	0.00112311	0.19781	0.437036	-0.6263	9.54395e-05	0.0582632	0.855692	-0.127307	0.823675	-0.139547	0.745508	cytosolic O-acetylserine(thiol)lyase (EC 4.2.99.8) ; supported by cDNA: gi_15027936_gb_AY045825.1_
245287_at	At4g14910	-0.380115	0.272901	-0.193482	0.717478	0.324322	0.391671	0.517762	0.347764	0.24117	0.525878	0.399874	0.40546	-0.0831521	0.980453	-0.117887	0.964135	imidazoleglycerol-phosphate dehydratase ; supported by cDNA: gi_15081689_gb_AY048237.1_
245288_at	At4g16420	-0.3248	0.404392	0.0960244	0.885085	0.0984629	0.852632	-0.183148	0.87403	0.279669	0.490971	-0.201067	0.781167	0.181207	0.951057	-0.0179194	0.998016	transcriptional adaptor like protein ; supported by cDNA: gi_15215639_gb_AY050348.1_
245289_at	At4g15470	0.421416	0.00350128	0.348486	0.0360174	-0.583336	0.000214158	0.113781	0.749	-0.369174	0.00890429	-0.0503592	0.878609	0.214161	0.497741	-0.16414	0.628518	Expressed protein ; supported by cDNA: gi_15215826_gb_AY050443.1_
245290_at	At4g16490	0.435158	0.0783936	-0.13548	0.737667	-0.140521	0.657062	-0.0128943	0.990337	-0.0648859	0.843335	-0.00266516	0.99788	0.075635	0.972396	0.0102291	0.998689	hypothetical protein ; supported by cDNA: gi_15292862_gb_AY050865.1_
245291_at	At4g16155	-2.22015	5.26566e-08	-0.0503346	0.922627	1.03074	0.000533977	-0.302717	0.582997	1.28725	4.10548e-05	-0.368708	0.321037	0.25651	0.801996	-0.0659912	0.979657	Expressed protein ; supported by cDNA: gi_15292886_gb_AY050877.1_
245292_at	At4g15093	1.549	1.43887e-07	0.53848	0.0263018	-1.12413	9.84544e-06	-0.328331	0.322769	-1.52821	1.47232e-07	-0.432218	0.0773141	-0.404076	0.279158	-0.103887	0.932698	Expressed protein ; supported by cDNA: gi_15293028_gb_AY050948.1_
245293_at	At4g16660	-0.283129	0.762256	-0.0706164	0.963816	-1.13603	0.151725	-0.744781	0.657919	-1.20962	0.111573	-1.33327	0.157284	-0.0735858	0.99257	-0.588489	0.8434	HSP like protein ; supported by cDNA: gi_15293148_gb_AY051008.1_
245294_at	At4g14340	-0.198425	0.286725	-0.303565	0.17127	-0.314863	0.0862931	0.208568	0.554664	-0.219471	0.23453	0.242791	0.318912	0.0953925	0.943466	0.0342234	0.984984	casein kinase I ; supported by cDNA: gi_15450524_gb_AY052364.1_
245295_at	At4g16100	0.337112	0.0155346	-0.245662	0.153362	0.472638	0.00145356	0.407787	0.0243691	0.560058	0.00023577	0.388098	0.0161894	0.0874198	0.920801	-0.0196885	0.990804	hypothetical protein ; supported by cDNA: gi_15450995_gb_AY054578.1_
245296_at	At4g16370	-1.84258	3.91021e-07	-2.19811	1.46252e-07	0.053302	0.893914	0.558331	0.129711	0.287364	0.29873	-0.122588	0.827074	0.234062	0.824578	-0.68092	0.0626716	isp4 like protein ; supported by cDNA: gi_15451019_gb_AY054590.1_
245297_at	At4g16510	-0.0384386	0.940872	0.0846163	0.903229	1.04473	0.00702926	0.233595	0.831884	1.01565	0.00727464	-0.041742	0.967687	-0.0290743	0.994501	-0.275337	0.860972	hypothetical protein ; supported by cDNA: gi_15451033_gb_AY054597.1_
245298_at	At4g15010	-0.104567	0.454159	-0.125755	0.478084	0.178829	0.184266	0.117478	0.693009	0.237145	0.0610195	0.11095	0.599992	0.0583162	0.958582	-0.00652804	0.997972	hypothetical protein ; supported by cDNA: gi_15451217_gb_AY054689.1_
245299_at	At4g17530	0.948459	0.000425554	0.617882	0.0355283	-1.12253	8.84029e-05	-0.393902	0.331786	-0.976108	0.000298692	-0.367576	0.260433	0.14642	0.928406	0.0263259	0.995683	ras-related small GTP-binding protein RAB1c ; supported by cDNA: gi_15529160_gb_AY052204.1_
245300_at	At4g16350	-0.0112237	0.979139	1.00472	0.00729279	0.106371	0.811017	-0.0229072	0.986603	-0.0467268	0.913481	-0.931728	0.0106193	-0.153098	0.952011	-0.90882	0.0326482	hypothetical protein ; supported by cDNA: gi_11065942_gb_AF192884.1_AF192884
245301_at	At4g17190	-0.712907	0.00721183	0.101898	0.823866	-0.373617	0.175716	-0.0709223	0.94223	-0.286346	0.297897	-0.0464132	0.94736	0.087271	0.971464	0.0245091	0.997481	farnesyl-pyrophosphate synthetase FPS2 ; supported by cDNA: gi_1146162_gb_L46349.1_ATHFPS2R
245302_at	At4g17695	-0.100757	0.864166	-0.248644	0.730938	-0.298029	0.586221	-0.0830701	0.966334	-0.396483	0.415358	-0.0380701	0.976452	-0.0984542	0.981095	0.045	0.996457	Expressed protein ; supported by cDNA: gi_15723596_gb_AY048690.1_
245303_at	At4g17010	-0.310301	0.264483	0.146217	0.737667	0.892327	0.00174019	-0.0614245	0.956098	0.863094	0.00189005	-0.26562	0.528883	-0.0292327	0.991834	-0.204195	0.849657	hypothetical protein ; supported by full-length cDNA: Ceres: 91870.
245304_at	At4g15630	0.467763	0.0664981	-0.681822	0.0248694	-0.140907	0.669063	0.394775	0.354464	0.0771297	0.818308	0.407497	0.216084	0.218036	0.841404	0.0127219	0.998016	hypothetical protein ; supported by full-length cDNA: Ceres: 933.
245305_at	At4g17215	1.75599	0.000198228	1.48006	0.00372164	-0.905814	0.036699	0.152583	0.918203	-1.57827	0.000523226	0.271812	0.736185	-0.672457	0.468947	0.119229	0.974336	Expressed protein ; supported by full-length cDNA: Ceres: 94923.
245306_at	At4g14690	-0.183702	0.834739	0.495347	0.632342	2.43155	0.000949269	0.169227	0.948849	0.758888	0.28937	0.104982	0.956018	-1.67267	0.129185	-0.0642448	0.997481	Expressed protein ; supported by full-length cDNA: Ceres: 95834.
245307_at	At4g16770	0.504855	0.0269816	-0.207978	0.525082	-0.833565	0.000790902	0.126893	0.85729	-0.918821	0.000247068	0.229198	0.523379	-0.0852562	0.967587	0.102305	0.947307	gibberellin oxidase-like protein non-consensus GG acceptor splice site at exon 8; supported by cDNA: gi_13265536_gb_AF324704.2_AF324704
245308_at	At4g17486	-0.0745418	0.814619	-0.206074	0.575036	0.0873559	0.803953	0.212118	0.733383	0.330503	0.197273	0.377373	0.248631	0.243147	0.786602	0.165255	0.886196	putative protein ; supported by cDNA: gi_13358188_gb_AF324997.2_AF324997
245309_at	At4g15140	-1.13398	0.000113084	-0.0962618	0.834198	-0.210706	0.493548	0.422432	0.312346	-0.106597	0.744927	0.369649	0.289534	0.104109	0.965616	-0.052783	0.983974	putative protein ; supported by cDNA: gi_13926241_gb_AF372879.1_AF372879
245310_at	At4g13950	0.288399	0.392747	-0.0357828	0.955493	-0.13321	0.755762	0.412086	0.478314	-0.129265	0.743651	-0.260507	0.625909	0.00394545	0.998966	-0.672593	0.149954	hypothetical protein ;supported by full-length cDNA: Ceres:17977.
245311_at	At4g14320	-0.92119	1.93061e-06	-0.0446643	0.870151	0.851113	5.97558e-06	0.0597692	0.90675	0.805923	8.33643e-06	0.0134231	0.974805	-0.04519	0.972438	-0.0463461	0.970367	ribosomal protein ; supported by full-length cDNA: Ceres: 18153.
245312_at	At4g14600	0.0816251	0.628204	0.109519	0.612987	0.0720882	0.705792	0.108283	0.777518	0.0883546	0.603654	-0.0519661	0.878612	0.0162665	0.991834	-0.16025	0.671021	Expressed protein ; supported by full-length cDNA: Ceres: 20129.
245313_at	At4g15420	0.0929022	0.738276	0.147892	0.674307	0.249274	0.320376	-0.150305	0.814798	0.42503	0.0595464	0.122186	0.792214	0.175756	0.870485	0.272491	0.610983	UFD1 like protein ; supported by full-length cDNA: Ceres: 207652.
245314_at	At4g16745	0.29158	0.107727	0.508931	0.0178092	0.104419	0.649524	0.000288146	0.999659	-0.231752	0.214262	-0.217437	0.405191	-0.336171	0.330893	-0.217725	0.611278	Expressed protein ; supported by full-length cDNA: Ceres: 22084.
245315_at	At4g14800	-0.0616007	0.808849	0.0934009	0.781837	-0.203667	0.368355	0.0540678	0.943377	-0.526711	0.00918266	-0.0274746	0.96137	-0.323043	0.45335	-0.0815424	0.955826	proteasome chain protein ; supported by full-length cDNA: Ceres: 24266.
245316_at	At4g14000	-0.294439	0.265036	-0.055725	0.906531	0.83958	0.00188677	-0.0831279	0.925913	0.747714	0.00397815	-0.0126344	0.986317	-0.0918655	0.968292	0.0704935	0.974907	hypothetical protein ;supported by full-length cDNA: Ceres:25991.
245317_at	At4g15610	2.40963	2.44765e-08	1.68168	1.17569e-05	-0.465011	0.105703	0.253745	0.698443	-0.574406	0.0374408	0.789424	0.0144034	-0.109395	0.966376	0.535679	0.220169	hypothetical protein ; supported by full-length cDNA: Ceres: 26019.
245318_at	At4g16985	-0.321933	0.374093	-0.645941	0.118749	0.158214	0.726596	0.11476	0.922039	0.324754	0.374314	0.934645	0.0174582	0.16654	0.952011	0.819885	0.0884119	Expressed protein ; supported by full-length cDNA: Ceres: 30087.
245319_at	At4g16146	0.672055	0.0215931	1.32322	0.0003342	-1.6104	9.79101e-06	0.152957	0.86991	-1.48145	1.94125e-05	-0.564878	0.113236	0.128952	0.961076	-0.717835	0.0829862	Expressed protein ; supported by full-length cDNA: Ceres: 30227.
245320_at	At4g16444	-0.128623	0.499774	0.244386	0.266553	-0.0151007	0.955816	0.129358	0.773808	0.0672353	0.756493	-0.0255087	0.957457	0.082336	0.953508	-0.154867	0.786503	Expressed protein ; supported by full-length cDNA: Ceres: 30471.
245321_at	At4g15545	-1.15919	0.0140705	-0.121239	0.88888	0.633778	0.205812	0.00742309	0.996805	0.790538	0.0930843	-0.016687	0.991	0.15676	0.971464	-0.0241101	0.997972	Expressed protein ; supported by full-length cDNA: Ceres: 307.
245322_at	At4g14815	-0.0531433	0.806196	0.0559886	0.857033	0.146323	0.464495	-0.155089	0.702966	0.121658	0.535032	-0.0664089	0.865555	-0.024665	0.990358	0.0886798	0.928842	Expressed protein ; supported by full-length cDNA: Ceres: 31856.
245323_at	At4g16500	0.389521	0.0250292	0.348362	0.0996731	-0.658636	0.000555911	-0.00836157	0.99122	-0.573934	0.00156573	-0.0232165	0.962318	0.084702	0.952011	-0.0148549	0.997481	cysteine proteinase inhibitor like protein ; supported by full-length cDNA: Ceres: 31946.
245324_at	At4g17260	0.591549	0.0737488	-0.316378	0.49942	0.319442	0.39842	-0.379288	0.568111	-0.713371	0.0307681	-0.954479	0.0133773	-1.03281	0.0397055	-0.57519	0.305258	lactate dehydrogenase (LDH1) ;supported by full-length cDNA: Ceres:33509.
245325_at	At4g14130	-0.306098	0.572376	0.411935	0.547781	-1.08005	0.0256728	-0.101724	0.958878	-0.599417	0.2208	-0.0148746	0.992246	0.480638	0.772374	0.086849	0.986087	xyloglucan endotransglycosylase-related protein XTR-7 ;supported by full-length cDNA: Ceres:33554.
245326_at	At4g14100	-0.0221911	0.953578	-0.119155	0.799379	0.50845	0.0710504	0.154325	0.853958	0.472938	0.0846475	0.594321	0.0689427	-0.0355118	0.99144	0.439996	0.37091	Expressed protein ; supported by full-length cDNA: Ceres: 34967.
245327_at	At4g16850	0.0534994	0.85559	0.0379326	0.929989	-0.0113769	0.975763	-0.0201378	0.983321	0.0355961	0.907836	-0.199428	0.586052	0.0469729	0.981126	-0.17929	0.83302	hypothetical protein ; supported by full-length cDNA: Ceres: 35772.
245328_at	At4g14465	0.942874	1.54833e-05	0.101354	0.728762	-0.541433	0.00411206	-0.135329	0.777518	-1.04398	3.87931e-06	-0.543084	0.00955832	-0.502551	0.0726291	-0.407754	0.121439	Expressed protein ; supported by full-length cDNA: Ceres: 36844.
245329_at	At4g14365	0.389035	0.295104	0.663067	0.127354	0.00797207	0.989613	0.657953	0.21418	-0.517001	0.150215	0.416601	0.42046	-0.524973	0.522762	-0.241352	0.880528	Expressed protein ; supported by full-length cDNA: Ceres: 37809.
245330_at	At4g14930	-0.419084	0.00298524	-0.265965	0.11008	0.148913	0.325908	0.151816	0.584919	0.441022	0.00185777	0.553031	0.000788285	0.292109	0.217938	0.401214	0.0291209	hypothetical protein ;supported by full-length cDNA: Ceres:38042.
245331_at	At4g14410	-0.390268	0.0413796	0.0541001	0.879054	0.310281	0.120449	0.177745	0.693009	0.606262	0.0022778	0.358525	0.128999	0.295981	0.491738	0.18078	0.767627	hypothetical protein ;supported by full-length cDNA: Ceres:40736.
245332_at	At4g15940	0.520683	0.0251117	0.230423	0.478282	-0.675026	0.0053509	0.0623357	0.943973	-0.897596	0.000369314	-0.13123	0.77798	-0.22257	0.797185	-0.193566	0.820575	isomerase like protein ;supported by full-length cDNA: Ceres:40913.
245333_at	At4g14615	0.380605	0.00925004	-0.017312	0.952951	0.118544	0.487394	0.307328	0.129873	0.0965824	0.563475	0.109604	0.669375	-0.0219621	0.989556	-0.197724	0.510784	Expressed protein ; supported by full-length cDNA: Ceres: 42223.
245334_at	At4g15800	0.851095	0.000456746	0.986868	0.000434757	-0.377409	0.103499	0.154757	0.802718	-0.504965	0.0237014	-0.0739084	0.889513	-0.127557	0.93568	-0.228665	0.723985	Expressed protein ; supported by full-length cDNA: Ceres: 5455.
245335_at	At4g16160	0.00505692	0.981803	-0.0637294	0.824233	-0.00605609	0.983295	0.0777441	0.88165	-0.0963031	0.619866	0.00603984	0.990649	-0.090247	0.94097	-0.0717043	0.95039	pore protein homolog ;supported by full-length cDNA: Ceres:5714.
245336_at	At4g16515	-0.721999	0.00372242	0.196658	0.581808	-0.700844	0.005373	-0.218231	0.704683	-0.910647	0.000465291	0.0383731	0.954652	-0.209803	0.834464	0.256604	0.699493	Expressed protein ; supported by full-length cDNA: Ceres: 6580.
245337_at	At4g16566	-0.264509	0.161878	-0.046462	0.893004	0.18357	0.386202	0.364817	0.179673	0.404191	0.0295658	0.353183	0.122281	0.220621	0.687931	-0.0116339	0.997515	Expressed protein ; supported by full-length cDNA: Ceres: 7101.
245338_at	At4g16442	0.842293	0.0114075	-0.29985	0.525398	-1.14346	0.0012431	0.0356975	0.980671	-1.04243	0.00224699	-0.0819752	0.923055	0.101033	0.972396	-0.117673	0.962818	Expressed protein ; supported by full-length cDNA: Ceres: 7632.
245339_at	At4g16120	-0.526879	0.00508503	-0.248129	0.300473	-0.166502	0.433124	0.0614545	0.923744	0.0162573	0.951548	-0.0736307	0.859944	0.18276	0.78136	-0.135085	0.861409	hypothetical protein ;supported by full-length cDNA: Ceres:17019.
245340_at	At4g14420	0.158409	0.440664	0.011422	0.976102	-0.572914	0.00358524	-0.10356	0.85822	-0.59949	0.00203259	-0.259965	0.308898	-0.0265765	0.990358	-0.156405	0.819106	elicitor like protein ; supported by full-length cDNA: Ceres: 1718.
245341_at	At4g16447	-0.498355	0.113344	0.135598	0.800647	0.420356	0.21018	0.247083	0.76011	0.279818	0.415124	0.206673	0.727257	-0.140538	0.959527	-0.0404104	0.992771	Expressed protein ; supported by full-length cDNA: Ceres: 17535.
245342_at	At4g16720	-0.962182	1.27889e-05	-0.17988	0.476542	1.16389	1.46082e-06	-0.0654694	0.917723	1.16875	9.80801e-07	0.0794367	0.842798	0.00486135	0.998483	0.144906	0.835038	ribosomal protein ;supported by full-length cDNA: Ceres:23771.
245343_at	At4g15830	-1.93305	1.39942e-07	-0.560695	0.0669332	-0.366419	0.172851	-0.351296	0.441281	-0.0805645	0.808908	-0.372	0.270382	0.285855	0.720106	-0.0207035	0.997481	hypothetical protein ;supported by full-length cDNA: Ceres:39757.
245344_at	At4g15475	-0.0830979	0.692431	0.0267856	0.93757	-0.0858964	0.711544	-0.211127	0.537915	0.0584721	0.797269	-0.0777103	0.840848	0.144369	0.853585	0.133417	0.850467	F-box protein family, AtFBL4 contains similarity to grr1 GI:2407790 from [Glycine max];supported by full-length cDNA: Ceres:100411.
245345_at	At4g16640	-0.0872947	0.76642	0.151069	0.683278	-0.0200188	0.958257	0.0518589	0.957236	-0.0809475	0.791914	0.182093	0.661846	-0.0609287	0.979825	0.130234	0.917086	proteinase like protein ;supported by full-length cDNA: Ceres:14136.
245346_at	At4g17090	0.0375003	0.966044	0.376848	0.702745	-0.575215	0.420939	-0.17626	0.939576	-0.61838	0.354201	-0.302177	0.817662	-0.0431646	0.995594	-0.125917	0.983974	putative beta-amylase ;supported by full-length cDNA: Ceres:36882.
245347_at	At4g14890	-0.875565	0.000107954	-0.608648	0.0104767	0.69242	0.00123292	0.755005	0.00349325	0.900954	7.17338e-05	1.65301	1.52313e-07	0.208533	0.758175	0.898004	0.000921131	ferredoxin ;supported by full-length cDNA: Ceres:22861.
245348_at	At4g17770	1.19901	0.000131155	-0.083342	0.870824	-1.86752	8.47492e-07	-0.366243	0.478646	-2.44152	1.85896e-08	-0.371152	0.334219	-0.574006	0.247073	-0.00490927	0.999553	trehalose-6-phosphate synthase like protein ;supported by full-length cDNA: Ceres:95947.
245349_at	At4g16690	-0.112544	0.747697	0.00819558	0.988068	1.46277	2.13431e-05	-0.116134	0.904783	2.78669	4.23898e-09	-0.0954114	0.888248	1.32392	0.00224533	0.0207227	0.997515	cyanohydrin lyase like protein ;supported by full-length cDNA: Ceres:5546.
245350_at	At4g16830	0.0739716	0.725135	-0.243304	0.275031	-0.130569	0.528445	-0.00968386	0.989677	0.197597	0.274344	0.269772	0.227119	0.328166	0.313762	0.279455	0.361849	nuclear antigen homolog ;supported by full-length cDNA: Ceres:118826.
245351_at	At4g17640	-0.398072	0.155946	-0.209763	0.612987	0.0599632	0.886688	-0.0371406	0.976045	0.195188	0.539539	-0.0896999	0.891926	0.135225	0.952011	-0.0525593	0.985172	casein kinase II beta chain CKB2 ;supported by full-length cDNA: Ceres:19505.
245352_at	At4g15490	2.92701	1.6306e-05	0.151093	0.884357	-1.79845	0.00247682	0.20111	0.918322	-2.35712	0.000158982	0.621067	0.461352	-0.558663	0.781466	0.419957	0.856721	indole-3-acetate beta-glucosyltransferase like protein ;supported by full-length cDNA: Ceres:35383.
245353_at	At4g16000	1.47804	0.000668087	0.15399	0.829437	-0.177253	0.747275	0.224579	0.857302	0.907398	0.0245377	1.98034	0.000108141	1.08465	0.0878319	1.75576	0.00130023	hypothetical protein ;supported by full-length cDNA: Ceres:9209.
245354_at	At4g17600	-1.24654	4.44374e-05	-0.321565	0.355582	0.375596	0.174375	0.0912927	0.920128	0.381432	0.150696	1.44856	2.62422e-05	0.00583551	0.998501	1.35727	0.000213043	Lil3 protein ;supported by full-length cDNA: Ceres:29150.
245355_at	At4g17390	-1.07737	8.65683e-07	-0.233196	0.26651	1.50365	1.47586e-08	0.0204043	0.978255	1.43548	1.72025e-08	0.00919062	0.984626	-0.0681699	0.964257	-0.0112137	0.997515	60S ribosomal protein L15 homolog ;supported by full-length cDNA: Ceres:31538.
245356_at	At4g13940	0.0640065	0.681318	-0.251788	0.115406	0.337765	0.0120513	0.0802664	0.836289	0.248724	0.0562057	-0.0805726	0.75	-0.0890412	0.902846	-0.160839	0.593624	adenosylhomocysteinase ;supported by full-length cDNA: Ceres:16846.
245357_at	At4g17560	-1.9599	8.18757e-06	-0.68263	0.116026	1.36718	0.000467285	0.598145	0.286676	1.63301	5.77663e-05	1.32896	0.00165349	0.265834	0.881081	0.730813	0.176812	putative protein ;supported by full-length cDNA: Ceres:2161.
245358_at	At4g15900	-0.403994	0.0464624	-0.371479	0.140311	0.529042	0.0116972	0.227117	0.584048	0.8866	0.00010801	0.268589	0.341916	0.357558	0.374967	0.0414714	0.983974	PRL1 protein ;supported by full-length cDNA: Ceres:123113.
245359_at	At4g14430	0.514787	0.00282215	-0.0517539	0.864814	-0.804488	4.33179e-05	0.223767	0.462898	-0.35913	0.0301635	0.189998	0.440041	0.445358	0.0883211	-0.0337688	0.983974	carnitine racemase like protein ;supported by full-length cDNA: Ceres:28978.
245360_at	At4g16330	-0.0835552	0.673127	-0.331234	0.102754	0.0409888	0.869431	0.0724885	0.896754	0.0368774	0.871222	0.212935	0.36451	-0.00411136	0.998483	0.140446	0.81511	naringenin 3-dioxygenase like protein ;supported by full-length cDNA: Ceres:40793.
245361_at	At4g17790	2.97644	2.41275e-09	1.43845	0.000127882	-1.22064	0.000192063	-0.502537	0.265093	-1.48458	1.7015e-05	-1.11728	0.00126541	-0.263932	0.81824	-0.614743	0.157449	hypothetical protein ;supported by full-length cDNA: Ceres:42815.
245362_at	At4g17460	-1.17959	0.00297546	-0.113791	0.871868	0.161349	0.759462	-0.0692738	0.96653	0.595321	0.124349	-0.497242	0.353903	0.433972	0.716961	-0.427968	0.667516	homeobox-leucine zipper protein HAT1 (hd-zip protein 1) ;supported by full-length cDNA: Ceres:34167.
245363_at	At4g15120	0.553602	0.00447062	0.535809	0.0175256	-0.170201	0.439161	0.614614	0.0124485	-0.514971	0.00733407	0.322258	0.179004	-0.344771	0.348372	-0.292355	0.410411	hypothetical protein ;supported by full-length cDNA: Ceres:36129.
245364_at	At4g15790	0.0720173	0.751501	-0.239517	0.32066	-0.414182	0.0277785	-0.0204098	0.980185	-0.557131	0.00321145	-0.224603	0.396772	-0.14295	0.870904	-0.204193	0.671021	hypothetical protein ;supported by full-length cDNA: Ceres:22637.
245365_at	At4g17720	-0.0818724	0.821347	0.232374	0.577791	-0.189344	0.586463	-0.311724	0.591696	-0.249529	0.421216	-0.545811	0.113678	-0.0601853	0.981126	-0.234088	0.823166	hypothetical protein ;supported by full-length cDNA: Ceres:39922.
245366_at	At4g14965	0.0123899	0.960924	-0.154457	0.55246	-0.00413611	0.98921	0.328256	0.222962	0.105906	0.617938	0.270488	0.249068	0.110042	0.923709	-0.0577684	0.970116	Expressed protein ; supported by full-length cDNA: Ceres: 10518.
245367_at	At4g16265	-1.21464	1.03372e-06	-0.147337	0.594307	0.530155	0.00613282	-0.105432	0.852998	0.650068	0.000950694	0.0168685	0.974805	0.119913	0.917732	0.122301	0.888152	Expressed protein ; supported by full-length cDNA: Ceres: 12256.
245368_at	At4g15510	-1.13812	1.07644e-05	0.0103251	0.980825	0.240469	0.300612	-0.244316	0.561442	0.400906	0.0565549	-0.0482943	0.92892	0.160437	0.877958	0.196022	0.773518	hypothetical protein ; supported by full-length cDNA: Ceres: 12451.
245369_at	At4g15975	-0.0929103	0.571477	-0.0141526	0.962213	0.21728	0.148791	0.0269582	0.96591	0.165573	0.270555	0.147336	0.509715	-0.0517072	0.968292	0.120377	0.816986	Expressed protein ; supported by full-length cDNA: Ceres: 124835.
245370_at	At4g16840	0.0256077	0.926071	-0.040993	0.914129	0.275759	0.197382	0.167057	0.742469	0.538531	0.00796507	-0.0849731	0.850525	0.262772	0.615909	-0.252031	0.580411	Expressed protein ; supported by full-length cDNA: Ceres: 14223.
245371_at	At4g15750	0.712053	1.27832e-05	0.333664	0.0357365	-0.668509	3.05724e-05	-0.289665	0.121245	-0.63207	4.37125e-05	-0.315849	0.0448701	0.0364394	0.97845	-0.0261837	0.984661	hypothetical protein ;supported by full-length cDNA: Ceres:14485.
245372_at	At4g15000	-1.02625	4.49348e-06	-0.0888413	0.763569	0.263744	0.156114	-0.047073	0.944205	0.510969	0.00460728	-0.0573784	0.891772	0.247225	0.563982	-0.0103054	0.997972	ribosomal protein ;supported by full-length cDNA: Ceres:15384.
245373_s_at	At4g14716	0.207885	0.270997	-0.0629683	0.846291	-0.240481	0.215626	0.106543	0.84715	-0.456437	0.0121518	0.0863085	0.823408	-0.215956	0.681829	-0.0202344	0.995292	Expressed protein ; supported by full-length cDNA: Ceres: 16319.
245374_at	At4g17620	-0.721037	0.00268581	-0.361027	0.218761	0.727104	0.00289464	0.0237518	0.981197	0.842469	0.000649825	0.183923	0.647785	0.115365	0.95188	0.160171	0.877516	hypothetical protein
245375_at	At4g17660	0.128871	0.368805	0.0174137	0.948716	0.0152641	0.942682	-0.121233	0.704073	-0.110884	0.457344	0.0457912	0.886363	-0.126149	0.805492	0.167024	0.585922	NAK like protein kinase
245376_at	At4g17690	-0.0828135	0.711062	-0.100757	0.73773	-0.0532669	0.843396	-0.0721278	0.90856	-0.0139941	0.957461	0.161386	0.600072	0.0392728	0.981126	0.233514	0.574032	peroxidase like protein
245377_at	At4g17700	-0.0476361	0.825535	0.127434	0.612966	0.303024	0.0801176	-0.0513363	0.93243	0.0928107	0.645406	-0.087915	0.800398	-0.210213	0.64851	-0.0365787	0.982694	hypothetical protein
245378_at	At4g17710	-0.122738	0.449887	0.147487	0.474202	0.0424756	0.843985	-0.349673	0.0817634	0.0799016	0.653163	-0.114341	0.659625	0.037426	0.980453	0.235332	0.377658	GLABRA2 like protein
245379_at	At4g17750	-0.471269	0.0807139	-0.31957	0.377676	0.0386676	0.927409	-0.0292391	0.980671	0.0734039	0.837536	0.0647431	0.925917	0.0347363	0.991684	0.0939822	0.966132	heat shock transcription factor HSF1
245380_at	At4g17760	-0.018496	0.940645	-0.0746133	0.809344	0.0922531	0.694375	-0.229595	0.497748	0.0149121	0.953824	-0.296713	0.193215	-0.0773411	0.96283	-0.0671178	0.960025	hypothetical protein
245381_at	At4g17785	0.00548362	0.98585	0.342676	0.245742	0.247128	0.33804	0.167771	0.788772	0.0831335	0.779185	0.439351	0.120362	-0.163995	0.896443	0.27158	0.627062	MYB transcription factor like protein
245382_at	At4g17800	0.990418	0.000364757	0.0640744	0.891734	-0.745747	0.00494156	0.0365801	0.97465	-0.814942	0.0020074	0.107815	0.849917	-0.0691948	0.97845	0.0712346	0.974336	hypothetical protein
245383_at	At4g17810	-0.974178	5.75288e-05	0.0857676	0.813428	1.85807	2.4129e-08	0.0229825	0.980284	2.07909	3.6395e-09	-0.027188	0.962852	0.221012	0.754676	-0.0501705	0.981065	SUPERMAN like protein
245384_at	At4g16790	0.0135123	0.958817	-0.358383	0.11347	0.55013	0.00447562	0.284293	0.359361	0.92247	2.36992e-05	0.545042	0.0114182	0.372339	0.266291	0.260749	0.487522	glycoprotein homolog ;supported by full-length cDNA: Ceres:255542.
245385_at	At4g14020	1.76335	6.49931e-07	1.14303	0.000459869	-1.03319	0.000354486	-0.308934	0.549441	-2.60747	3.33128e-09	-0.706283	0.019834	-1.57428	0.000179713	-0.397349	0.418673	hypothetical protein ;supported by full-length cDNA: Ceres:13520.
245386_at	At4g14010	1.21983	4.44374e-05	-0.564875	0.0665471	-1.90329	2.33675e-07	0.0234181	0.983321	-2.10216	4.35181e-08	0.661534	0.0265569	-0.198873	0.870485	0.638116	0.0760836	hypothetical protein ;supported by full-length cDNA: Ceres:7346.
245387_at	At4g17520	-1.75672	6.94154e-06	-0.333419	0.437806	1.20518	0.000479614	-0.178629	0.852397	1.0257	0.00168035	-0.21958	0.703456	-0.179484	0.93502	-0.0409507	0.992502	nuclear RNA binding protein A-like protein ;supported by full-length cDNA: Ceres:35156.
245388_at	At4g16410	0.614937	0.0313241	-0.391263	0.293815	-0.0766085	0.856363	0.366509	0.49877	-0.018713	0.962999	1.35238	0.000161174	0.0578956	0.981501	0.985868	0.00971955	hypothetical protein ;supported by full-length cDNA: Ceres:2505.
245389_at	At4g17480	0.905986	0.00031689	0.619521	0.0229442	-0.720913	0.00287135	-0.198391	0.725098	-1.02189	8.31416e-05	-0.373992	0.202012	-0.300981	0.614377	-0.175601	0.849167	putative protein ;supported by full-length cDNA: Ceres:253398.
245390_at	At4g17650	0.118609	0.665732	0.188068	0.582568	-0.4158	0.0813425	-0.208556	0.705803	-0.38296	0.0998657	-0.269626	0.42719	0.0328398	0.990358	-0.0610704	0.97758	putative protein ;supported by full-length cDNA: Ceres:39872.
245391_at	At4g16520	0.712204	0.000521163	0.906107	0.000193865	-0.615404	0.00222995	-0.0328653	0.968874	-0.554325	0.00424222	-0.146548	0.660529	0.0610795	0.971536	-0.113682	0.903879	symbiosis-related like protein ;supported by full-length cDNA: Ceres:17851.
245392_at	At4g15680	-0.374226	0.317702	-0.249771	0.64617	2.02981	6.2622e-06	0.203139	0.852397	3.71509	1.7985e-09	0.176238	0.812736	1.68528	0.00206213	-0.0269008	0.997515	glutaredoxin ;supported by full-length cDNA: Ceres:32219.
245393_at	At4g16260	1.26359	0.0051378	-0.307503	0.649909	-0.180149	0.767516	0.191326	0.896805	-1.3962	0.00223112	-0.516485	0.423936	-1.21606	0.077646	-0.707811	0.371303	beta-1,3-glucanase class I precursor ;supported by full-length cDNA: Ceres:3176.
245394_at	At4g16450	0.076009	0.696879	-0.0483074	0.871061	-0.41746	0.0124208	0.160001	0.657997	-0.648269	0.000262483	0.0597031	0.875243	-0.230809	0.549718	-0.100298	0.897831	hypothetical protein ;supported by full-length cDNA: Ceres:16090.
245395_at	At4g17420	0.675195	0.0157493	0.183753	0.671043	-0.427785	0.142152	-0.108437	0.90856	-0.306768	0.296148	-0.132579	0.823408	0.121016	0.96283	-0.0241422	0.997481	hypothetical protein ;supported by full-length cDNA: Ceres:26448.
245396_at	At4g14870	-1.75798	2.4351e-08	-0.0546737	0.883968	0.761876	0.000579597	-0.202975	0.650996	1.06068	1.27825e-05	0.329162	0.202898	0.298799	0.523453	0.532137	0.0580785	hypothetical protein ;supported by full-length cDNA: Ceres:30327.
245397_at	At4g14560	-0.189561	0.661944	-0.276984	0.614037	0.145945	0.774671	0.633049	0.266838	-0.118299	0.804675	0.24367	0.723941	-0.264243	0.893616	-0.389379	0.699009	auxin-responsive protein IAA1 ;supported by full-length cDNA: Ceres:33860.
245398_at	At4g14900	0.721376	0.000264866	-0.192039	0.433855	-0.433356	0.0183078	0.218706	0.530402	-0.200732	0.286921	0.125091	0.704863	0.232624	0.621012	-0.0936148	0.927796	hydroxyproline-rich glycoprotein homolog ;supported by full-length cDNA: Ceres:25333.
245399_at	At4g17340	-1.12119	0.000125854	-0.0320327	0.951565	0.744432	0.00574184	0.952013	0.00455734	1.04108	0.000247966	1.18718	0.000224702	0.296644	0.706399	0.235164	0.786397	membrane channel like protein ;supported by full-length cDNA: Ceres:99796.
245400_at	At4g17040	-0.593926	0.000352605	-0.310216	0.0923978	-0.1217	0.500805	0.0316289	0.961053	-0.0315099	0.879818	0.351874	0.049641	0.0901898	0.9278	0.320245	0.161971	ATP-dependent Clp protease proteolytic subunit (ClpR4), putative similar to ATP-dependent Clp protease proteolytic subunit GI:7264063 from [Synechococcus sp.PCC 7942];supported by full-length cDNA: Ceres:36017.
245401_at	At4g17670	0.0844102	0.79323	0.312154	0.360909	0.201814	0.508669	-0.836263	0.0115543	-1.40884	7.22571e-06	-2.1598	1.18882e-07	-1.61066	0.000107197	-1.32354	0.000220305	hypothetical protein ;supported by full-length cDNA: Ceres:6709.
245402_at	At4g17585	0.107411	0.587392	0.104454	0.701741	-0.0874144	0.699075	-0.143048	0.742106	-0.10767	0.592987	-0.0162856	0.973781	-0.0202555	0.991834	0.126762	0.86075	putative protein
245403_at	At4g17590	0.110052	0.382559	0.069292	0.712834	-0.113387	0.396211	-0.109111	0.689233	-0.0661628	0.637592	0.0202531	0.949234	0.0472246	0.965616	0.129364	0.674251	putative protein
245404_at	At4g17610	-1.17541	8.18757e-06	-0.499738	0.0491122	0.630954	0.00452764	-0.244297	0.565572	1.07669	1.96635e-05	0.206251	0.543203	0.445739	0.233806	0.450548	0.158483	putative protein
245405_at	At4g17150	-0.645537	0.0141785	0.0829814	0.861586	0.0528635	0.894534	-0.34807	0.471621	0.374161	0.160019	-0.332686	0.367482	0.321298	0.660733	0.0153836	0.997972	hypothetical protein
245406_at	At4g17160	0.198711	0.339536	0.0963784	0.769633	-0.232723	0.277351	0.0913906	0.884584	-0.328053	0.0955379	-0.0778273	0.861765	-0.0953305	0.952293	-0.169218	0.805465	GTP-binding RAB2A like protein
245407_at	At4g17170	-0.0755088	0.690314	0.396245	0.0348374	-0.68243	0.000149495	-0.225693	0.417889	-0.505472	0.00205064	-0.214946	0.321525	0.176957	0.723568	0.0107472	0.997515	GTP-binding RAB2A like protein
245408_at	At4g17180	0.441454	0.0270354	-0.0379179	0.920682	-0.0711802	0.800564	-0.105219	0.868466	-0.272338	0.183548	-0.115875	0.770911	-0.201158	0.775517	-0.0106565	0.997972	putative protein
245409_at	At4g17200	-0.0692352	0.710694	0.0306944	0.916082	0.0573227	0.79149	-0.0768217	0.875056	0.120781	0.486267	0.019041	0.964551	0.0634588	0.965535	0.0958627	0.89639	putative protein
245410_at	At4g17220	0.134503	0.8209	-0.175733	0.830202	-0.232865	0.703415	-0.438128	0.682687	-0.286635	0.598638	0.0883332	0.94252	-0.0537704	0.991834	0.526461	0.654517	putative protein
245411_at	At4g17240	-1.43219	7.75295e-09	-0.202756	0.30556	0.0202245	0.933161	-0.328382	0.120779	0.220451	0.151802	-0.610695	0.000832438	0.200226	0.60762	-0.282313	0.24557	hypothetical protein
245412_at	At4g17280	0.779497	0.012731	0.898974	0.0148593	-1.09212	0.00109413	-0.212352	0.805972	-1.19885	0.000365934	-0.210705	0.716358	-0.106731	0.970395	0.00164704	0.999996	hypothetical protein
245413_at	At4g17300	-0.65321	0.00124974	0.00293223	0.993717	0.410196	0.0361694	-0.111321	0.850291	0.438313	0.021853	-0.00894825	0.987159	0.028117	0.990358	0.102373	0.92474	asparagine--tRNA ligase
245414_at	At4g17310	-0.150555	0.564898	0.0109936	0.981266	0.388957	0.100711	0.245618	0.607706	0.403992	0.0776076	-0.0876126	0.86883	0.0150349	0.996148	-0.33323	0.457961	hypothetical protein
245415_at	At4g17330	-0.915705	0.0456814	-0.466001	0.466049	0.097165	0.889245	-0.458218	0.653966	0.0888188	0.888428	-0.326415	0.698554	-0.00834623	0.998501	0.131804	0.973544	G2484-1 protein
245416_at	At4g17350	-0.170384	0.537819	0.207648	0.559556	-0.275488	0.306388	-0.0951636	0.90856	-0.497721	0.0404899	-0.0426773	0.948435	-0.222233	0.81824	0.0524863	0.982902	putative protein
245417_at	At4g17360	-0.988349	6.44663e-06	-0.174921	0.474614	1.0785	2.56606e-06	0.192198	0.596067	1.36562	8.73473e-08	0.0950877	0.791262	0.287118	0.437519	-0.0971107	0.915792	phosphoribosylglycinamide formyltransferase-like protein
245418_at	At4g17370	-0.0167019	0.948645	-0.275133	0.253409	0.635312	0.00156928	0.0509554	0.94284	0.677517	0.000713276	0.538095	0.0139257	0.0422049	0.980966	0.48714	0.0634723	putative protein
245419_at	At4g17380	-0.0883646	0.553609	0.00298064	0.99073	-0.0726739	0.665997	-0.033695	0.946028	-0.115209	0.422419	-0.065752	0.810744	-0.0425354	0.971464	-0.032057	0.979657	putative protein
245420_at	At4g17410	-0.361631	0.0316378	-0.082231	0.771676	0.343566	0.04656	-0.272409	0.319152	0.568384	0.00130142	-0.0761432	0.836203	0.224818	0.602848	0.196266	0.634366	hypothetical protein
245421_at	At4g17430	-0.135888	0.627876	0.103772	0.800676	-0.290362	0.266982	-0.00623785	0.995152	-0.313643	0.204947	-0.197448	0.63211	-0.0232812	0.99257	-0.19121	0.83664	hypothetical protein
245422_at	At4g17470	5.25267	3.80723e-09	0.0911889	0.929213	-6.03923	8.27414e-10	-0.177685	0.923598	-6.45835	2.2559e-10	-0.0534542	0.971478	-0.419129	0.865993	0.124231	0.981192	putative protein
245423_at	At4g17483	0.846684	2.2634e-05	0.164146	0.482698	-0.190423	0.301063	-0.140635	0.737313	0.00226902	0.992377	-0.248094	0.260511	0.192692	0.704191	-0.107459	0.892241	putative protein
245424_at	At4g17505	0.0465774	0.777057	-0.00620477	0.981751	-0.076412	0.648954	0.0501139	0.913107	0.025654	0.887765	0.00885951	0.981813	0.102066	0.873845	-0.0412544	0.970367	putative protein
245425_at	At4g17510	-0.441141	0.014789	-0.0514678	0.876997	0.681627	0.000555499	0.180056	0.652874	0.798967	8.70977e-05	0.0931712	0.80313	0.117339	0.914004	-0.0868846	0.940745	carboxyl-terminal proteinase like protein
245426_at	At4g17540	-1.68614	0.00010403	-0.308831	0.586015	0.654847	0.0982372	-0.280294	0.786243	0.691991	0.0704536	-0.219588	0.774137	0.0371442	0.99257	0.0607053	0.989807	hypothetical protein
245427_at	At4g17550	1.30053	0.000102752	-0.0245064	0.967511	-0.903136	0.0035536	0.313966	0.614194	-1.08495	0.000587159	0.339242	0.436099	-0.181816	0.922774	0.0252758	0.997481	putative protein
245428_at	At4g17570	-0.275214	0.277607	0.0995125	0.813428	0.104077	0.753682	-0.0210583	0.983717	0.0698585	0.827274	-0.246577	0.516376	-0.0342188	0.990358	-0.225519	0.77361	putative protein
245429_at	At4g17580	0.0326775	0.881998	0.0368659	0.904399	-0.0415676	0.865678	-0.138014	0.740714	-0.0254081	0.911064	-0.0202403	0.964909	0.0161596	0.99257	0.117773	0.868878	Bax inhibitor-1-like protein
245430_at	At4g17060	0.0698381	0.658723	-0.138082	0.455216	0.604655	9.07865e-05	0.0143859	0.980671	0.69905	1.32978e-05	0.0699751	0.800134	0.0943951	0.897431	0.0555891	0.954687	hypothetical protein
245431_at	At4g17080	-0.965718	0.0019416	-0.258998	0.548612	1.03883	0.00118495	-0.116578	0.90856	1.09944	0.000571319	0.109295	0.875846	0.0606123	0.981501	0.225874	0.85153	hypothetical protein
245432_at	At4g17100	-0.526767	0.00747207	0.186638	0.493268	-0.646694	0.00172735	0.138415	0.794243	-0.64608	0.00141723	-0.300916	0.231432	0.000614286	0.999834	-0.439331	0.119925	putative serine protease-like protein
245433_at	At4g17110	-0.246641	0.555855	-0.109031	0.871678	-0.499689	0.201836	-0.185862	0.87403	-0.249244	0.556753	-0.187658	0.806306	0.250445	0.902774	-0.00179569	0.999996	hypothetical protein
245434_at	At4g17120	-0.35254	0.296733	-0.421156	0.317644	-0.309554	0.399259	-0.157482	0.877028	-0.307904	0.376981	-0.250011	0.658279	0.00164933	0.999834	-0.0925289	0.973544	hypothetical protein
245435_at	At4g17130	-0.137585	0.444222	0.00563624	0.986535	0.0806748	0.710013	-0.181008	0.590654	-0.00503186	0.983156	-0.046186	0.907748	-0.0857067	0.946112	0.134822	0.824454	hypothetical protein
245436_at	At4g16620	0.0739003	0.766416	-0.317866	0.2085	-0.246181	0.25665	-0.0452441	0.956786	-0.301347	0.136556	0.319748	0.21364	-0.0551653	0.978157	0.364992	0.262024	membrane protein homolog
245437_at	At4g16630	-0.715681	0.0153868	-1.34115	0.000306553	0.441644	0.152745	-0.0981556	0.923744	0.362938	0.234161	0.0340597	0.966592	-0.0787064	0.978862	0.132215	0.946715	RNA helicase like protein
245438_at	At4g16650	-0.763786	0.000253639	-0.544368	0.0153103	0.275483	0.166959	0.0847233	0.891025	0.67115	0.000808884	0.0944884	0.811566	0.395667	0.233806	0.0097651	0.997972	growth regulator like protein
245439_at	At4g16670	-0.120981	0.624374	0.200386	0.503947	0.167737	0.506417	0.253966	0.542361	0.310613	0.148572	0.281546	0.336307	0.142876	0.905835	0.02758	0.992502	hypothetical protein
245440_at	At4g16680	-0.020259	0.951652	-0.0529292	0.905783	0.649504	0.00876998	0.167429	0.800101	0.880746	0.000598818	0.144943	0.757483	0.231242	0.793839	-0.0224857	0.997481	RNA helicase
245441_at	At4g16700	-0.357446	0.0403175	-0.181375	0.453213	1.2571	3.57822e-07	-0.00919589	0.990337	1.34063	1.06612e-07	-0.0657806	0.871204	0.0835271	0.95397	-0.0565847	0.970116	decarboxylase like protein
245442_at	At4g16710	-0.0764517	0.647763	-0.0890658	0.690632	-0.0073791	0.975269	0.0489316	0.92112	-0.0665359	0.705952	0.152378	0.482283	-0.0591568	0.964415	0.103447	0.863914	hypothetical protein
245443_at	At4g16730	-0.0334181	0.850773	0.0397278	0.872403	-0.0855511	0.609572	-0.118344	0.719872	-0.102837	0.500397	-0.000493349	0.998943	-0.0172862	0.991684	0.11785	0.800929	limonene cyclase like protein
245444_at	At4g16740	0.086942	0.670723	0.179948	0.44965	0.0651005	0.787616	-0.100524	0.848779	0.00342473	0.988791	-0.0503218	0.90352	-0.0616757	0.968292	0.0502026	0.973544	limonene cyclase like protein
245445_at	At4g16750	2.91192	1.25055e-08	0.536495	0.179172	-2.76262	3.35608e-08	0.582547	0.226656	-2.90477	1.14386e-08	1.17463	0.00192211	-0.142159	0.960298	0.592085	0.248424	apetala2 domain TINY like protein
245446_at	At4g16800	-1.37846	7.19468e-05	-0.291704	0.493065	1.32424	0.000127853	-0.110834	0.916237	1.38367	6.22086e-05	0.107821	0.880171	0.0594318	0.982479	0.218655	0.864752	enoyl-CoA hydratase
245447_at	At4g16820	0.14702	0.307267	-0.068311	0.765821	-0.108641	0.505277	-0.0409282	0.934916	-0.246916	0.0709927	0.0254006	0.944529	-0.138276	0.774715	0.0663287	0.940745	triacylglycerol lipase like protein
245448_at	At4g16860	0.0594478	0.906935	-0.267395	0.64022	0.204893	0.67135	0.283403	0.774309	0.250667	0.563073	0.388855	0.502851	0.0457734	0.991834	0.105452	0.974252	disease resistance RPP5 like protein
245449_at	At4g16870	-0.230565	0.576036	0.142397	0.820532	-0.0956515	0.857263	-0.284106	0.758859	0.67403	0.0602243	-0.075882	0.935911	0.769681	0.218499	0.208224	0.908053	retrotransposon like protein
245450_at	At4g16880	-0.479495	0.426831	-0.127543	0.9015	1.27854	0.023823	-0.119406	0.958189	1.29279	0.019316	0.0956302	0.949234	0.0142472	0.998483	0.215037	0.957921	disease resistance RPP5 like protein (fragment)
245451_at	At4g16890	-0.361702	0.36481	-0.460888	0.354051	0.331482	0.444628	0.888033	0.0804607	0.659352	0.0776592	0.875816	0.0464822	0.327871	0.831099	-0.0122178	0.999062	disease resistance RPP5 like protein
245452_at	At4g16910	-0.098933	0.371666	0.0985228	0.499835	-0.000643221	0.997558	-0.00251824	0.995475	0.125494	0.24321	-0.0221531	0.93489	0.126137	0.665354	-0.0196348	0.985172	retrotransposon like protein
245453_at	At4g16900	-0.169185	0.47721	0.0181204	0.966941	-0.132376	0.621167	-0.15301	0.794697	-0.020887	0.945622	-0.0741835	0.884649	0.111489	0.946909	0.078827	0.96091	disease resistance RPP5 like protein
245454_at	At4g16920	-0.1088	0.49896	-0.53415	0.00225385	0.00887278	0.96973	0.105675	0.785994	0.0457931	0.808187	-0.0132196	0.974805	0.0369203	0.980096	-0.118894	0.823761	disease resistance RPP5 like protein
245455_at	At4g16930	-0.0209563	0.91745	-0.093451	0.684496	-0.030416	0.8915	-0.00820927	0.989677	0.0636369	0.729446	0.00814199	0.984767	0.0940529	0.91854	0.0163513	0.995292	disease resistance RPP5 like protein (fragment)
245456_at	At4g16950	-0.17266	0.70547	-0.74782	0.104625	0.343637	0.431956	0.623712	0.30317	0.678225	0.0730186	0.934157	0.0350549	0.334587	0.828346	0.310446	0.825882	disease resistance RPP5 like protein
245457_s_at	At4g16960	0.0374712	0.854322	-0.144822	0.508425	0.0229682	0.924393	0.026298	0.969206	-0.0410949	0.840278	-0.0339464	0.933165	-0.0640631	0.964415	-0.0602444	0.957921	disease resistance RPP5 like protein
245458_at	At4g16970	-0.756539	0.00357078	-0.190927	0.612987	0.435913	0.0941867	-0.0818032	0.926867	0.124942	0.685972	-0.153513	0.75424	-0.310971	0.657571	-0.0717101	0.973544	kinase like protein
245459_at	At4g16980	-0.640186	0.106089	0.03946	0.96194	0.563906	0.17762	-0.153725	0.908688	0.216561	0.648355	-0.0874929	0.932441	-0.347345	0.830435	0.0662319	0.987952	hypothetical protein
245460_at	At4g16990	-1.08645	0.181925	0.0748672	0.963816	-0.159991	0.895525	0.0407416	0.99072	-0.392594	0.689014	-0.00417282	0.998909	-0.232604	0.976289	-0.0449144	0.997972	disease resistance RPP5 like protein (fragment)
245461_at	At4g17000	-0.392448	0.0144731	-0.425434	0.0248694	-0.0981359	0.622983	-0.0704355	0.89413	-0.0598395	0.768791	-0.150649	0.558615	0.0382964	0.980453	-0.0802131	0.93475	hypothetical protein
245462_at	At4g17020	-0.121196	0.466676	-0.242503	0.201176	0.027618	0.903952	-0.162644	0.603179	0.044228	0.823271	-0.163061	0.474476	0.0166099	0.991834	-0.000416719	0.999996	transcription factor like protein
245463_at	At4g17030	3.00526	8.42834e-08	3.13826	1.87985e-07	-4.56742	4.05574e-10	-2.53079	7.84043e-06	-5.84381	9.67865e-12	-3.59161	2.39344e-08	-1.27639	0.0246769	-1.06081	0.0416354	allergen like protein
245464_at	At4g17050	0.0648117	0.785267	-0.102454	0.740628	-0.235288	0.252435	-0.0593213	0.930886	-0.224417	0.257108	-0.000791184	0.998943	0.010872	0.996433	0.0585301	0.970509	hypothetical protein
245465_at	At4g16590	3.94369	1.05351e-11	0.0324042	0.951625	-4.13473	1.05951e-11	-0.0806666	0.931938	-4.17255	5.9149e-12	-0.144485	0.786168	-0.0378165	0.990358	-0.0638189	0.979657	cellulose synthase like protein
245466_at	At4g16600	0.174926	0.364367	0.391367	0.0720788	-0.140705	0.514066	-0.0106798	0.989322	-0.142951	0.480628	-0.409925	0.0549031	-0.00224587	0.998966	-0.399245	0.134185	glucosyltransferase like protein
245467_at	At4g16610	-0.312942	0.103575	0.0192335	0.961704	0.180735	0.411072	0.00311566	0.996564	-0.11555	0.610112	0.125939	0.72814	-0.296285	0.490243	0.122823	0.892872	hypothetical protein
245468_at	At4g15980	-0.0634313	0.712531	0.0948171	0.666573	0.038329	0.854777	-0.00477681	0.99424	0.146785	0.332487	0.0833346	0.767262	0.108456	0.876693	0.0881114	0.897144	pectinesterase like protein
245469_at	At4g16010	-0.0649327	0.527167	0.0156759	0.929213	0.000187818	0.999265	-0.023907	0.944237	0.117287	0.211208	-0.00970136	0.969778	0.1171	0.62714	0.0142056	0.990446	reverse transcriptase like protein
245470_at	At4g16020	-0.0713841	0.657647	0.18177	0.307528	0.0991145	0.548716	-0.0909615	0.813414	0.116705	0.438099	-0.116381	0.611991	0.0175903	0.991684	-0.0254196	0.985566	retrotransposon like protein
245471_at	At4g16030	-0.0789793	0.50398	-0.0424784	0.817757	0.025774	0.870697	-0.0868075	0.747223	0.0263878	0.851969	-0.0250062	0.926829	0.000613813	0.999834	0.0618013	0.907498	probable ribosomal protein
245472_at	At4g16040	0.0859025	0.600571	0.10926	0.606043	0.00151111	0.995361	-0.0694241	0.87704	-0.0689957	0.693356	-0.158088	0.456508	-0.0705068	0.951961	-0.0886642	0.896191	hypothetical protein
245473_at	At4g16050	-0.078049	0.592655	0.112634	0.535491	0.198468	0.132613	-0.167285	0.4753	0.0784762	0.596956	-0.0856832	0.716575	-0.119992	0.800726	0.0816016	0.89133	hypothetical protein
245474_at	At4g16060	-0.374165	0.0491987	0.134419	0.64617	-0.95344	3.07788e-05	-0.0394333	0.961721	-1.40817	1.79848e-07	-0.214975	0.449657	-0.454725	0.146728	-0.175541	0.781502	hypothetical protein
245475_at	At4g16080	-0.238967	0.170422	-0.037066	0.907878	0.0782519	0.733695	-0.0985738	0.852343	0.229794	0.191682	-0.0576474	0.888248	0.151543	0.828346	0.0409265	0.981065	hypothetical protein
245476_at	At4g16090	-0.0377195	0.816591	0.0486442	0.828837	0.13668	0.335958	0.0851244	0.813207	0.0364923	0.82782	0.105329	0.628513	-0.100188	0.868393	0.0202044	0.989807	hypothetical protein
245477_at	At4g16110	0.436104	0.102997	0.206547	0.603904	-0.837119	0.00293679	-0.0391008	0.974148	-0.553277	0.0373962	0.00739813	0.993697	0.283841	0.751965	0.0464989	0.98754	hypothetical protein
245478_at	At4g16130	-0.291034	0.174005	0.345822	0.1906	-0.167802	0.502561	-0.03057	0.974443	0.0379067	0.896828	-0.0765965	0.876712	0.205708	0.786113	-0.0460265	0.982678	galactokinase like protein
245479_at	At4g16140	0.875185	0.000890084	0.174679	0.644463	-1.0698	0.000144543	-0.108899	0.89413	-1.32022	1.02781e-05	-0.711354	0.0133747	-0.25042	0.773353	-0.602455	0.0861636	extensin like protein
245480_at	At4g16150	0.11483	0.644613	0.00101982	0.997932	-0.351935	0.109463	-0.0332362	0.972594	-0.236351	0.28944	-0.0356395	0.951645	0.115584	0.943081	-0.00240329	0.999996	transcription factor like protein
245481_at	At4g16170	-0.390344	0.0864069	-0.264117	0.387785	0.54699	0.0192067	0.0973058	0.899692	0.657718	0.00465957	0.0533925	0.927542	0.110728	0.952722	-0.0439132	0.984984	hypothetical protein
245482_at	At4g16180	-0.27051	0.594131	-0.664701	0.235282	0.416753	0.407694	0.199479	0.888392	0.26505	0.609737	0.133875	0.898491	-0.151703	0.970264	-0.0656036	0.990804	hypothetical protein
245483_at	At4g16190	0.935376	0.000488559	1.05568	0.000611945	0.200401	0.495338	0.711073	0.0283567	0.0815046	0.800473	0.990557	0.000893285	-0.118896	0.953683	0.279484	0.66021	cysteine proteinase contains similarity to papain-like cysteine proteinase isoform I GI:7381219 from [Ipomoea batatas]
245484_at	At4g16210	0.251156	0.116536	0.129611	0.581985	-0.480368	0.00401883	-0.0285378	0.966759	-0.455303	0.00503056	-0.181642	0.4417	0.0250657	0.988907	-0.153105	0.757255	enoyl-CoA hydratase like protein
245485_at	At4g16230	-0.199109	0.54129	-0.614003	0.0765186	0.0505581	0.907868	0.0067697	0.9955	-0.156672	0.649855	-0.524761	0.13922	-0.207231	0.893208	-0.531531	0.250567	proline-rich, APG like protein
245486_x_at	At4g16240	-0.109101	0.636057	0.0951576	0.77331	-0.0451157	0.878609	-0.298827	0.368131	-0.341902	0.0826907	-0.568573	0.0131045	-0.296786	0.508952	-0.269746	0.510501	glycine-rich protein homolog
245487_at	At4g16250	-0.434835	0.127613	-0.42776	0.236251	0.474555	0.106522	-0.00379537	0.997415	0.47504	0.0951569	0.211146	0.677366	0.000485074	0.999867	0.214941	0.85153	phytochrome D
245488_at	At4g16270	-0.112354	0.710998	0.70486	0.0178168	0.0837859	0.813827	-0.0352735	0.975184	0.203251	0.467427	-0.463025	0.133562	0.119465	0.95397	-0.427752	0.320218	peroxidase like protein
245489_at	At4g16280	-0.308774	0.0213041	-0.00457242	0.986618	0.7956	3.99129e-06	-0.0464953	0.920781	0.975647	2.10752e-07	0.00580862	0.988326	0.180047	0.595312	0.0523039	0.957921	FCA gamma protein
245490_at	At4g16310	-0.154274	0.306767	-0.23253	0.198505	-0.0837983	0.644307	-0.111967	0.764138	-0.0757476	0.662394	-0.103193	0.692386	0.00805075	0.996433	0.00877367	0.997515	hypothetical protein
245491_at	At4g16320	-0.144216	0.434645	-0.0693319	0.812676	-0.12334	0.54642	-0.151286	0.708391	-0.170346	0.346094	-0.0109051	0.982651	-0.0470063	0.977512	0.140381	0.820575	hypothetical protein
245492_at	At4g16340	-0.473743	0.0860077	-0.387717	0.277988	-0.595147	0.0351953	-0.207836	0.77709	-0.0562758	0.881991	-0.245841	0.590861	0.538871	0.292396	-0.0380048	0.991913	putative protein
245493_at	At4g16380	-0.189131	0.321118	-0.265263	0.251307	-0.00685387	0.983115	-0.0331452	0.966444	-0.0104587	0.967092	0.126994	0.701592	-0.00360487	0.998501	0.16014	0.794788	hypothetical protein
245494_at	At4g16390	-1.69701	1.67851e-08	-0.372986	0.106946	1.27841	8.11403e-07	0.0605406	0.929058	1.32221	3.75245e-07	0.540696	0.0143524	0.043799	0.980453	0.480155	0.0706998	salt-inducible protein homolog
245495_at	At4g16400	1.1436	5.40213e-06	1.11551	3.31367e-05	-1.09354	1.07137e-05	-0.402549	0.16253	-1.45721	2.09103e-07	-0.98126	0.000105845	-0.363669	0.347701	-0.578712	0.0329397	hypothetical protein
245496_at	At4g16440	-0.454273	0.0393213	-0.25203	0.397446	0.610385	0.00767141	-0.152814	0.80337	0.681083	0.00279538	-0.118729	0.794194	0.0706982	0.971649	0.0340851	0.990637	LET1 like protein
245497_at	At4g16460	-0.0176692	0.937508	0.155001	0.500744	0.0417495	0.862996	-0.0633634	0.908688	0.018004	0.93764	-0.0766585	0.825866	-0.0237455	0.990358	-0.0132951	0.997481	hypothetical protein
245498_at	At4g16470	-0.100991	0.6916	-0.0152682	0.971485	0.160549	0.529205	-0.192042	0.704073	0.191169	0.409898	0.217227	0.511573	0.0306201	0.990358	0.409269	0.221725	hypothetical protein
245499_at	At4g16480	-0.51563	0.0489317	-0.480776	0.138958	0.642691	0.0171267	0.795385	0.020138	1.3251	2.06411e-05	1.50738	1.77457e-05	0.682407	0.1019	0.711997	0.0496787	membrane transporter like protein
245500_at	At4g15590	-0.0345577	0.860573	0.165473	0.410566	-0.0460741	0.829301	0.00473435	0.994545	-0.0615104	0.743077	-0.0831424	0.780509	-0.0154363	0.991834	-0.0878767	0.906054	reverse transcriptase like protein
245501_at	At4g15620	1.61994	1.40212e-05	0.0979683	0.860989	-2.92947	9.56801e-09	-0.0262155	0.983942	-3.28396	1.33467e-09	-0.00030814	0.999821	-0.354494	0.704191	0.0259074	0.997481	hypothetical protein
245502_at	At4g15640	-1.59883	9.96598e-07	-0.358814	0.251669	1.67644	6.43877e-07	0.0553679	0.956673	1.73615	2.90999e-07	-0.134411	0.786564	0.0597106	0.980453	-0.189779	0.844496	hypothetical protein
245503_at	At4g15650	0.129933	0.389112	0.0538948	0.827738	-0.120865	0.460657	-0.0403374	0.938156	-0.176968	0.222129	-0.123893	0.593788	-0.0561039	0.965616	-0.0835561	0.903879	kinase like protein
245504_at	At4g15660	1.27304	9.77367e-05	-0.641487	0.0631986	-0.361324	0.245253	0.15469	0.864179	1.15021	0.000259091	0.303705	0.492792	1.51154	0.000747098	0.149015	0.929073	glutaredoxin
245505_at	At4g15690	-1.09897	0.00348297	-0.538624	0.248152	2.09814	5.83676e-06	0.794919	0.117803	3.92717	1.21866e-09	0.579087	0.218243	1.82904	0.00118504	-0.215833	0.905922	glutaredoxin
245506_at	At4g15700	-1.40641	0.00442715	-0.175221	0.837619	1.79762	0.000637021	-0.00806971	0.996399	4.15799	2.29366e-08	0.231746	0.820821	2.36038	0.00145862	0.239816	0.935804	glutaredoxin homolog
245507_at	At4g15710	-0.00521025	0.977445	0.102315	0.603533	0.19748	0.155367	0.0817071	0.834609	0.313037	0.0178411	-0.0437947	0.889359	0.115557	0.832513	-0.125502	0.764368	hypothetical protein
245508_at	At4g15720	-0.313232	0.028029	-0.0309489	0.907577	0.08395	0.641734	-0.115007	0.751733	0.243217	0.0891461	-0.111298	0.656892	0.159267	0.72484	0.0037081	0.999062	hypothetical protein
245509_at	At4g15730	-0.143677	0.336265	-0.00849451	0.976501	0.0951209	0.583125	-0.248766	0.251638	0.0855178	0.607035	-0.133069	0.558513	-0.00960308	0.995594	0.115697	0.82581	hypothetical protein
245510_at	At4g15740	1.6784	2.56357e-05	3.70523	2.79044e-09	-1.26091	0.000584575	-1.51509	0.000671475	-1.62154	3.2884e-05	-3.28012	1.46529e-08	-0.360627	0.743767	-1.76503	0.000177434	hypothetical protein
245511_at	At4g15760	-0.0302376	0.894006	0.182257	0.430065	0.090186	0.681442	-0.243304	0.411524	0.0333101	0.885852	-0.142142	0.620469	-0.0568759	0.971464	0.101162	0.903879	hypothetical protein
245512_at	At4g15770	-0.576007	0.0166803	-0.431516	0.145961	1.61855	7.87702e-07	0.128795	0.864482	1.55489	9.35466e-07	0.180766	0.671863	-0.0636634	0.97937	0.0519711	0.982786	hypothetical protein
245513_at	At4g15780	0.259445	0.543153	-0.678118	0.144658	1.01568	0.00880519	0.512088	0.451524	1.09867	0.00416972	0.34348	0.575852	0.0829982	0.981111	-0.168609	0.946939	SYBL1 like protein
245514_at	At4g15805	-0.3846	0.185117	-0.100183	0.843157	0.357686	0.244575	-0.0716861	0.947749	0.503621	0.0764267	0.0249654	0.975367	0.145935	0.94961	0.0966515	0.967098	OEP8 like protein
245515_at	At4g15810	-0.089058	0.492644	0.0101544	0.965863	-0.00662622	0.972486	-0.0539191	0.885591	0.0170091	0.915393	0.0117558	0.971522	0.0236353	0.981501	0.0656749	0.9127	hypothetical protein
245516_at	At4g15820	-0.82189	0.0322915	-0.572496	0.244464	0.721808	0.0680366	-0.0150115	0.992976	0.423498	0.296923	0.178923	0.828603	-0.29831	0.871857	0.193935	0.933847	hypothetical protein
245517_at	At4g15840	-0.451335	0.01698	-0.12341	0.673814	0.388876	0.0436016	0.064397	0.921528	0.551159	0.00418252	0.0538264	0.906266	0.162284	0.838373	-0.0105707	0.997972	hypothetical protein
245518_at	At4g15850	-0.622433	0.036269	-0.483953	0.197847	1.94004	1.27007e-06	0.0365573	0.978582	1.86431	1.49528e-06	-0.0827792	0.910147	-0.0757333	0.980453	-0.119337	0.955826	ATP-dependent RNA helicase like protein
245519_at	At4g15860	0.0608956	0.751411	0.132889	0.557669	0.1073	0.573647	-0.17774	0.569189	0.124918	0.473428	0.0283973	0.945699	0.0176187	0.991834	0.206137	0.537909	retrotransposon like protein
245520_at	At4g15870	0.0528223	0.697173	-0.240577	0.077307	0.123848	0.322712	0.107975	0.675246	-0.0047213	0.976185	0.100092	0.591886	-0.128569	0.710149	-0.00788279	0.997515	delta-cadinene synthase like protein
245521_at	At4g15880	-0.332275	0.0925089	0.0501534	0.890601	-0.0688769	0.805263	-0.103348	0.86991	0.26047	0.19987	-0.000688015	0.998943	0.329347	0.421704	0.10266	0.928842	Expressed protein ;supported by cDNA: gi:14423393
245522_at	At4g15890	-0.358563	0.0205451	0.230758	0.242424	-0.0710494	0.731544	-0.483302	0.016089	-0.0150596	0.945622	-0.56509	0.00205675	0.0559898	0.968292	-0.0817878	0.926277	hypothetical protein
245523_at	At4g15910	0.0572637	0.846373	-0.331995	0.250315	0.978383	0.000142106	-0.252201	0.582563	0.958699	0.000139264	-0.187707	0.626186	-0.0196848	0.992975	0.0644939	0.973544	drought-induced protein like
245524_at	At4g15920	0.914409	0.00569695	-0.516402	0.206971	-1.02267	0.00276402	0.0327966	0.981586	-1.38308	0.000131393	-0.0867908	0.914539	-0.360413	0.726042	-0.119587	0.960741	cytochrome c oxidoreductase like protein
245525_at	At4g15930	-0.108474	0.555468	-0.174428	0.4282	-0.261897	0.118544	-0.0407324	0.947749	-0.329559	0.0402384	-0.0366043	0.92977	-0.0676625	0.964257	0.00412809	0.999062	dynein light chain like protein
245526_at	At4g15950	-0.167578	0.343123	-0.0342006	0.913431	-0.0216384	0.934748	0.00804557	0.991173	0.0954088	0.630921	0.070714	0.849895	0.117047	0.898108	0.0626684	0.960025	putative protein
245527_at	At4g15960	0.362058	0.0322493	0.0820659	0.773287	-0.406766	0.0191905	0.0752945	0.893022	-0.6182	0.000636431	-0.156156	0.572616	-0.211434	0.650087	-0.23145	0.512983	putative epoxide hydrolase
245528_at	At4g15530	1.53811	0.000301035	0.109785	0.878113	-1.5057	0.000428152	0.120813	0.931001	-2.23778	4.00408e-06	1.08697	0.0158589	-0.732082	0.318991	0.966154	0.0760026	pyruvate,orthophosphate dikinase
245529_at	At4g15570	-0.629535	0.0155936	-0.457124	0.155259	0.700206	0.0088824	-0.388328	0.377761	1.01912	0.000306397	-0.110069	0.849917	0.318912	0.659938	0.278259	0.692536	SEN1 like protein
245530_at	At4g15580	0.0405146	0.863397	0.0115956	0.974089	-0.0141853	0.961205	0.0235277	0.976581	0.0838134	0.703528	-0.0562919	0.894597	0.0979987	0.94097	-0.0798196	0.946842	splicing factor like protein
245531_at	At4g15100	0.953144	0.000123414	0.266526	0.363595	-0.813835	0.000687514	-0.447006	0.155526	-0.92605	0.000152515	-0.35532	0.207401	-0.112215	0.950053	0.0916864	0.954495	hydroxynitrile lyase like protein
245532_at	At4g15110	-1.16235	1.30966e-05	-0.168509	0.606132	0.835809	0.000514973	-0.0601398	0.941385	0.699369	0.00206463	0.461067	0.0790877	-0.13644	0.922702	0.521207	0.0968448	cytochrome P450 like protein
245533_at	At4g15130	-1.05354	0.0364378	-0.308993	0.699349	0.301305	0.63602	-0.251852	0.875056	0.193501	0.763988	-0.056486	0.967687	-0.107804	0.981126	0.195366	0.958073	putative phosphocholine cytidylyltransferase
245534_at	At4g15150	-0.0947827	0.621365	0.134696	0.579899	0.0850672	0.693823	-0.272004	0.302086	0.0815017	0.687072	-0.189715	0.435221	-0.00356541	0.998501	0.0822882	0.935528	hypothetical protein
245535_at	At4g15160	-0.284266	0.181525	-0.100906	0.77331	0.197096	0.409522	-0.0947573	0.888133	0.205337	0.360499	-0.347411	0.190107	0.00824069	0.997998	-0.252654	0.607566	cell wall protein like
245536_at	At4g15180	0.178978	0.482123	0.0327851	0.942792	-0.454817	0.0526825	-0.138518	0.840418	-0.358132	0.12163	-0.21446	0.56403	0.0966846	0.964218	-0.0759415	0.968811	hypothetical protein
245537_at	At4g15190	0.842612	5.4369e-05	0.156042	0.550501	-0.924474	2.24005e-05	-0.0837613	0.884733	-0.816201	6.93048e-05	-0.0235403	0.962852	0.108273	0.926954	0.0602209	0.967974	hypothetical protein
245538_at	At4g15200	0.175906	0.185201	0.180597	0.284637	-0.388996	0.00424387	-0.241458	0.214494	-0.389264	0.00348805	-0.0836248	0.734722	-0.0002682	0.999867	0.157833	0.605731	p140mDia like protein
245539_at	At4g15220	-0.209596	0.192396	0.0755666	0.774674	0.214398	0.200952	-0.030169	0.965103	0.247838	0.118281	0.196772	0.378498	0.03344	0.981126	0.226941	0.465042	ABC transporter homolog
245540_at	At4g15230	-0.00207141	0.995093	-0.39274	0.233521	0.938431	0.000838329	0.726389	0.0326652	0.805224	0.00257041	1.63867	5.34661e-06	-0.133206	0.949366	0.912276	0.00797498	ABC transporter like protein
245541_at	At4g15240	-0.025903	0.914223	-0.0519546	0.871873	0.190672	0.327944	0.0694364	0.907891	0.103405	0.61932	0.152971	0.600701	-0.0872674	0.95188	0.0835348	0.940745	hypothetical protein
245542_at	At4g15250	0.0470851	0.776699	0.260315	0.109601	-0.146581	0.321552	-0.251352	0.204324	-0.110895	0.454289	-0.139169	0.500446	0.0356859	0.978862	0.112184	0.815842	CONSTANS like protein
245543_at	At4g15260	0.0395657	0.895692	-0.0979907	0.798531	-0.371826	0.110347	0.246657	0.594011	-0.0229845	0.942606	0.809279	0.00229827	0.348841	0.486327	0.562622	0.0744143	glucosyltransferase
245544_at	At4g15270	-0.136822	0.53822	0.127338	0.676567	-0.0125234	0.968902	-0.722908	0.00444492	-0.0670079	0.792413	-0.593074	0.00929158	-0.0544846	0.977681	0.129834	0.886441	UTP-glucose glucosyltransferase like protein
245545_at	At4g15280	-0.0898516	0.665052	0.0733061	0.808008	0.0821734	0.725908	-0.299996	0.273554	-0.056193	0.806181	-0.229063	0.347475	-0.138366	0.867329	0.0709338	0.955826	UTP-glucose glucosyltransferase
245546_at	At4g15290	-0.0387691	0.940645	0.136575	0.837619	-0.1333	0.800871	-0.606238	0.319197	0.0986077	0.842719	-0.279181	0.677995	0.231907	0.922702	0.327057	0.802165	cellulose synthase like protein
245547_at	At4g15300	0.0798847	0.804521	0.482876	0.122706	-0.279004	0.324512	-0.0924451	0.917496	-0.274889	0.307497	-0.18795	0.682219	0.00411423	0.998501	-0.0955048	0.960025	cytochrome P450 like protein
245548_at	At4g15310	0.179416	0.235693	0.0607212	0.810133	0.0844994	0.650083	-0.00134722	0.998095	-0.116005	0.480888	-0.122206	0.625204	-0.200505	0.582661	-0.120859	0.823789	cytochrome P450 like protein
245549_at	At4g15320	-0.0715679	0.620191	-0.0148096	0.953143	0.2079	0.10609	-0.133399	0.606871	0.0610983	0.688791	0.0569371	0.831602	-0.146801	0.687931	0.190336	0.413465	cellulose synthase like protein
245550_at	At4g15330	-0.0759794	0.776724	-0.622134	0.0150221	-0.2558	0.276695	0.00363398	0.996399	-0.186392	0.432218	0.69767	0.00551776	0.0694077	0.971464	0.694036	0.0153798	cytochrome P450 like protein
245551_at	At4g15350	-0.0089704	0.961857	0.12601	0.504674	-0.00975582	0.964232	0.134993	0.645809	-0.0696807	0.666819	0.0680428	0.806635	-0.0599249	0.959336	-0.0669504	0.935197	cytochrome P450 like protein
245552_at	At4g15360	-0.0372679	0.865424	-0.2552	0.226094	-0.0155551	0.9533	0.102934	0.832982	-0.000783569	0.997636	0.234639	0.295188	0.0147716	0.992652	0.131705	0.836694	cytochrome P450 like protein
245553_at	At4g15370	-0.086875	0.580415	-0.0520883	0.829437	-0.107067	0.512015	0.0707276	0.871121	-0.0989732	0.526991	-0.0537825	0.863967	0.00809424	0.996433	-0.12451	0.784734	lupeol synthase like protein
245554_at	At4g15380	0.0999521	0.739379	-0.113968	0.781611	-0.152606	0.616605	-0.995787	0.00189275	-0.205139	0.449637	-0.420212	0.172254	-0.0525332	0.981126	0.575575	0.101607	cytochrome P450 like protein
245555_at	At4g15390	1.22677	0.00151773	-0.337246	0.521648	-1.414	0.000479179	-1.18358	0.0130334	-3.12046	2.83927e-08	-1.3094	0.00256754	-1.70646	0.00233558	-0.125822	0.966957	HSR201 like protein
245556_at	At4g15400	0.541091	0.00512462	-0.0333435	0.926717	-0.298804	0.12924	-0.553554	0.0248621	-0.337758	0.0736973	0.150829	0.645102	-0.0389532	0.981464	0.704383	0.00505863	HSR201 like protein
245557_at	At4g15410	0.0686714	0.807222	-0.0716599	0.85893	-0.249106	0.309854	-0.332891	0.377086	-0.334497	0.13664	-0.246748	0.457826	-0.0853909	0.967452	0.086143	0.957956	phosphatase like protein
245558_at	At4g15430	-0.155843	0.41539	-0.240539	0.294246	0.019426	0.945041	-0.158781	0.705418	-0.0811555	0.71049	-0.245407	0.305859	-0.100582	0.935554	-0.086626	0.937819	hypothetical protein
245559_at	At4g15460	0.0384635	0.854559	-0.0460407	0.874488	-0.0382426	0.872271	-0.168004	0.617205	-0.0514425	0.8039	0.111834	0.700564	-0.0131999	0.993817	0.279838	0.290537	glycine-rich protein like
245560_at	At4g15480	0.620457	0.0333208	-0.422885	0.26027	-0.29008	0.381934	2.25788	1.0642e-06	-0.826688	0.00543022	0.540487	0.133574	-0.536607	0.3418	-1.71739	5.03548e-05	indole-3-acetate beta-glucosyltransferase like protein
245561_at	At4g15500	-0.150512	0.655245	-0.570511	0.100741	-0.195905	0.575898	0.011231	0.992806	-0.351983	0.234985	-0.331927	0.428527	-0.156078	0.942364	-0.343158	0.613326	indole-3-acetate beta-glucosyltransferase like protein
245562_at	At4g15520	-0.256708	0.259056	-0.105328	0.774545	1.00605	7.68189e-05	0.0186031	0.983942	1.09496	2.27997e-05	0.122455	0.780875	0.0889071	0.965616	0.103851	0.940957	OBP33pep like protein contains non_consensus donor splice site TA at exon 4
245563_at	At4g14580	2.02629	1.84216e-07	1.57139	2.21509e-05	-0.976964	0.00091465	-0.275485	0.645818	-1.72537	1.25658e-06	-1.23545	0.000250339	-0.748401	0.0786595	-0.959964	0.00796235	SNF1 like protein kinase ; supported by cDNA: gi_13249502_gb_AY007221.1_
245564_at	At4g14590	-0.461741	0.00389672	-0.0485473	0.864503	0.45739	0.00482659	-0.199461	0.497304	0.507708	0.00171078	0.0983361	0.741236	0.0503181	0.971464	0.297797	0.226788	hypothetical protein
245565_at	At4g14605	0.0297028	0.926993	-0.102093	0.8007	0.144484	0.625595	0.0625168	0.944205	-0.110488	0.706205	0.100517	0.849895	-0.254972	0.743189	0.0380005	0.989312	hypothetical protein
245566_at	At4g14610	-0.145439	0.612856	0.120594	0.771681	0.250076	0.371325	-0.131904	0.866164	0.0660287	0.84006	0.079736	0.892497	-0.184048	0.882663	0.21164	0.809048	disease resistance RPS2 like protein
245567_at	At4g14630	3.63012	1.29076e-07	2.81043	1.57897e-05	-3.03121	1.59121e-06	-2.01535	0.00128067	-3.55636	1.4415e-07	-2.53341	4.01312e-05	-0.525155	0.728932	-0.518055	0.68155	germin precursor oxalate oxidase
245568_at	At4g14650	0.0821439	0.849658	0.216982	0.671435	-0.193515	0.641805	-0.846855	0.0542891	-0.157561	0.698754	-1.0358	0.00697212	0.0359541	0.991834	-0.188946	0.909615	hypothetical protein
245569_at	At4g14660	-0.967565	0.002474	-0.325477	0.441048	1.14964	0.000629443	0.154213	0.874656	1.17127	0.00041923	0.329481	0.482259	0.0216243	0.995594	0.175268	0.910174	RNA polymerase II fifth largest subunit like protein
245570_at	At4g14670	0.0223674	0.884695	0.0991758	0.555633	-0.00681211	0.971208	-0.145183	0.509754	-0.0208223	0.896939	-0.120371	0.501798	-0.0140102	0.991834	0.024812	0.982902	heat shock protein 101 (HSP101),putative similar to heat shock protein 101 GI:6715468 GB:AAF26423 from [Arabidopsis thaliana]
245571_at	At4g14695	-0.0399394	0.919277	1.06945	0.00213155	0.034587	0.939982	-0.431302	0.374867	-0.022783	0.955382	-0.421536	0.267452	-0.05737	0.981872	0.00976635	0.999062	light induced protein like
245572_at	At4g14720	0.166479	0.692271	-0.549699	0.216127	0.2519	0.554685	0.285954	0.748645	0.425945	0.242801	0.44592	0.367444	0.174046	0.951961	0.159967	0.944097	hypothetical protein
245573_at	At4g14730	-0.0642418	0.755501	-0.0284081	0.930025	0.0881458	0.684722	-0.0556353	0.923745	0.122728	0.518807	-0.0619678	0.873376	0.0345818	0.98127	-0.00633241	0.999062	hypothetical protein
245574_at	At4g14750	-0.888893	0.0141545	-0.073369	0.914361	0.00153192	0.998456	-0.4251	0.551731	-0.240299	0.564879	-0.496786	0.312497	-0.241831	0.906644	-0.0716856	0.984324	hypothetical protein
245575_at	At4g14760	-0.347117	0.626289	-0.942265	0.224531	-0.854957	0.187864	-0.257901	0.900663	-1.41755	0.0202164	-0.386861	0.740915	-0.562595	0.814374	-0.12896	0.983575	centromere protein homolog
245576_at	At4g14770	-0.480142	0.0874106	-0.152872	0.73858	-0.3829	0.201562	-0.382251	0.453805	-0.225535	0.473877	-0.570903	0.0928007	0.157366	0.939867	-0.188652	0.88366	hypothetical protein
245577_at	At4g14780	0.343146	0.0853135	0.207943	0.450903	-0.21372	0.337746	-0.0474962	0.953017	-0.258841	0.208432	-0.37879	0.121642	-0.0451214	0.980533	-0.331294	0.345286	kinase like protein
245578_at	At4g14790	-0.260114	0.123816	-0.0837141	0.766423	0.428292	0.013259	-0.0117413	0.987233	0.457666	0.00714099	-0.0755859	0.837164	0.0293738	0.986469	-0.0638446	0.959187	RNA helicase like protein
245579_at	At4g14810	0.00514511	0.978816	-0.0170197	0.952113	-0.0193629	0.930492	-0.0446998	0.928957	0.0189221	0.923178	0.0287028	0.938157	0.0382851	0.978306	0.0734026	0.927046	hypothetical protein
245580_at	At4g14820	-0.368569	0.0876759	-0.259738	0.368855	0.371254	0.0966208	-0.0402923	0.966444	0.542858	0.0123441	0.151054	0.704244	0.171604	0.865993	0.191346	0.795498	hypothetical protein
245581_at	At4g14840	-0.250227	0.0744221	-0.235185	0.181944	0.136756	0.393074	-0.0392619	0.940084	0.119354	0.442923	-0.0931979	0.725027	-0.0174019	0.991834	-0.053936	0.958673	hypothetical protein
245582_at	At4g14850	-0.463514	0.00154794	-0.143998	0.454711	0.196417	0.18384	0.0952561	0.80598	0.316714	0.0227289	0.192949	0.309634	0.120297	0.83729	0.0976926	0.872819	hypothetical protein
245583_at	At4g14920	-0.505509	0.0158522	-0.319174	0.228426	0.106845	0.696388	0.075984	0.916861	0.206273	0.358051	0.094966	0.833663	0.0994273	0.954	0.018982	0.997481	hypothetical protein
245584_at	At4g14940	-0.158473	0.340141	-0.194129	0.350494	-0.244829	0.134038	0.00423493	0.994999	-0.21797	0.172841	-0.0457969	0.903391	0.0268594	0.986908	-0.0500318	0.970116	amine oxidase like protein
245585_at	At4g14970	-0.414686	0.00098472	-0.37929	0.00729869	0.240571	0.0471043	-0.00198401	0.996399	0.223127	0.0587912	-0.0934998	0.65061	-0.0174439	0.990358	-0.0915158	0.846177	hypothetical
245586_at	At4g14980	0.0473454	0.840698	-0.196493	0.4248	-0.20027	0.317298	-1.57923	2.17191e-07	-0.207866	0.272352	-1.67873	2.96324e-08	-0.00759645	0.997718	-0.099501	0.917086	hypothetical protein
245587_at	At4g15020	0.101537	0.676365	-0.345782	0.175797	0.218653	0.337725	0.081188	0.907638	0.422858	0.0376036	0.0944197	0.829951	0.204205	0.779433	0.0132317	0.997515	putative protein
245588_at	At4g15030	-0.470445	0.0603382	-0.561115	0.0631465	0.280851	0.312487	-0.145182	0.851056	0.23515	0.388735	-0.0244769	0.972551	-0.0457005	0.984956	0.120705	0.940745	putative protein
245589_at	At4g15040	0.093304	0.518369	-0.116114	0.528199	0.114786	0.440749	0.171446	0.469759	-0.00120078	0.994626	0.135253	0.494793	-0.115986	0.821103	-0.036193	0.974252	subtilisin-like serine protease contains similarity to prepro-cucumisin GI:807698 from [Cucumis melo]
245590_at	At4g15060	-0.0151935	0.934879	0.0959321	0.641536	0.110423	0.488165	-0.0462656	0.92112	0.075738	0.638717	-0.0816952	0.755625	-0.0346851	0.979898	-0.0354296	0.977818	hypothetical protein
245591_at	At4g14530	0.0197033	0.885215	0.036949	0.838815	-0.0119336	0.941336	-0.146464	0.415871	-0.0561837	0.647811	-0.071121	0.706942	-0.04425	0.96283	0.0753428	0.860972	hypothetical protein
245592_at	At4g14540	-1.3429	2.3949e-06	0.0153889	0.972285	0.354766	0.120806	-0.0673932	0.932374	1.11664	1.89625e-05	0.275482	0.377356	0.761879	0.0200756	0.342875	0.398247	CCAAT-binding transcription factor subunit A(CBF-A)
245593_at	At4g14550	0.380158	0.115494	-0.247054	0.458376	-0.106415	0.74394	0.281044	0.556503	-0.146168	0.606549	-0.503633	0.081113	-0.0397532	0.987775	-0.784677	0.0141052	IAA7 like protein
245594_at	At4g14570	-0.121537	0.656921	0.156905	0.660723	0.199844	0.460292	0.0106307	0.991676	-0.00981378	0.97574	-0.118147	0.806557	-0.209658	0.819738	-0.128778	0.915178	acylaminoacyl-peptidase like protein
245595_at	At4g14170	-0.21786	0.253433	-0.0668779	0.838039	0.207634	0.30713	-0.14458	0.761656	0.226102	0.237015	-0.204909	0.457109	0.0184682	0.991925	-0.0603288	0.969481	hypothetical protein
245596_at	At4g14180	-0.0471472	0.766945	0.0337826	0.885903	0.138407	0.332146	-0.0594976	0.884815	0.0381542	0.820786	-0.0469586	0.875903	-0.100253	0.868393	0.012539	0.997401	hypothetical protein
245597_at	At4g14190	0.000118217	0.999659	-0.0461876	0.874028	0.467831	0.00469371	0.134464	0.73429	0.732132	5.55932e-05	0.545604	0.00338774	0.264301	0.421617	0.41114	0.0629339	salt-inducible protein homolog
245598_at	At4g14200	-0.496671	0.0680607	-0.488907	0.148329	-0.0780042	0.845088	-0.316677	0.560351	0.00701978	0.985829	-0.416908	0.243248	0.085024	0.972324	-0.100231	0.961138	hypothetical protein
245599_at	At4g14220	0.433595	0.0225993	-0.264854	0.282837	0.383997	0.0484948	0.682968	0.00563473	0.0100849	0.969811	-0.0162501	0.976452	-0.373912	0.284562	-0.699218	0.00564215	RING-H2 finger protein RHF1a
245600_at	At4g14230	0.000438308	0.998794	0.650852	0.00800314	-0.686913	0.00173561	-0.0560527	0.942217	-0.539113	0.00932957	-0.475962	0.0499534	0.1478	0.894155	-0.419909	0.18339	hypothetical protein
245601_at	At4g14240	-0.206161	0.559078	0.166087	0.743129	-0.242928	0.510442	0.185253	0.84262	-0.1722	0.642599	-0.344683	0.456543	0.0707281	0.980453	-0.529937	0.317807	hypothetical protein
245602_at	At4g14270	0.714123	0.000716975	0.526528	0.0245016	-0.855298	0.000139651	-0.00722317	0.993508	-0.679967	0.00104952	0.170381	0.604488	0.175331	0.825922	0.177604	0.789222	Expressed protein ;supported by cDNA: Ceres:30129; supported by cDNA: gi:15028002
245603_at	At4g14280	-0.168176	0.413046	0.311956	0.189881	0.184327	0.392816	-0.183432	0.669103	0.096484	0.676595	-0.113071	0.760918	-0.0878429	0.957097	0.0703613	0.960171	hypothetical protein
245604_at	At4g14290	0.216014	0.367562	-0.236235	0.443875	-0.0152463	0.966572	0.0706727	0.930207	-0.115476	0.672393	-0.131284	0.767927	-0.10023	0.96008	-0.201957	0.78927	hypothetical protein
245605_at	At4g14300	0.139791	0.468371	-0.0694121	0.819338	0.507656	0.00515975	0.049325	0.939611	0.815339	4.8137e-05	-0.000424482	0.999628	0.307683	0.370379	-0.0497495	0.973544	ribonucleoprotein like protein
245606_at	At4g14310	0.189103	0.301536	0.0531756	0.868473	-0.0604418	0.806235	-0.043987	0.947749	-0.159102	0.40231	0.00102108	0.998909	-0.0986601	0.936819	0.045008	0.978091	hypothetical protein
245607_at	At4g14330	-0.773226	0.000136897	-0.488458	0.0225227	0.08046	0.74113	-0.0126625	0.987233	0.0551476	0.815983	-0.215233	0.410292	-0.0253124	0.990358	-0.20257	0.663607	kinesin like protein
245608_at	At4g14350	-0.587507	0.284874	-0.767069	0.253866	-0.189269	0.798004	-0.0323571	0.988581	-0.370316	0.539055	-0.102594	0.941098	-0.181046	0.970347	-0.0702371	0.992502	protein kinase
245609_at	At4g14370	0.0316715	0.805897	0.0229548	0.903496	-0.0796844	0.511235	-0.0521231	0.872554	-0.0477245	0.70519	-0.0518697	0.806635	0.0319598	0.972324	0.000253404	0.999996	disease resistance N like protein
245610_at	At4g14380	-0.186952	0.192825	-0.00226448	0.993717	0.166325	0.278636	-0.1527	0.601023	0.0962704	0.552096	-0.124627	0.59186	-0.0700544	0.95188	0.0280738	0.984217	hypothetical protein
245611_at	At4g14390	0.108499	0.626455	0.025493	0.946728	-0.140991	0.541806	-0.574921	0.0207789	-0.232856	0.24118	-0.504869	0.0232476	-0.0918646	0.953683	0.0700513	0.961144	hypothetical protein
245612_at	At4g14440	0.316996	0.250053	0.507687	0.119877	-0.71376	0.009374	-0.180555	0.808163	-0.871451	0.00167558	0.197715	0.678723	-0.157691	0.92814	0.37827	0.478987	carnitine racemase like protein
245613_at	At4g14450	0.194248	0.384737	0.0909556	0.797876	0.0745702	0.798895	0.307822	0.386899	-0.179307	0.434186	0.278701	0.330692	-0.253877	0.664693	-0.0291211	0.991059	hypothetical protein
245614_at	At4g14460	0.0153532	0.930647	0.179428	0.279973	0.0102046	0.961279	-0.181844	0.423958	0.00897293	0.960286	-0.139443	0.473204	-0.00123166	0.999522	0.0424005	0.968811	retrovirus-related like polyprotein
245615_at	At4g14470	-0.153162	0.401592	0.123464	0.63103	0.0476716	0.847102	-0.0626875	0.915245	0.0745003	0.724523	0.0847621	0.810941	0.0268286	0.988609	0.14745	0.801644	reverse transcriptase like protein
245616_at	At4g14480	0.149973	0.812093	0.010545	0.991308	-0.491589	0.381972	-0.0713109	0.97465	0.140676	0.829592	0.0207192	0.988789	0.632266	0.633585	0.09203	0.985566	kinase like protein
245617_at	At4g14490	-0.41442	0.0480945	-0.453366	0.0740588	-0.0271694	0.935263	-0.230203	0.598153	0.13045	0.597652	-0.070035	0.888793	0.157619	0.881444	0.160168	0.850731	hypothetical protein
245618_at	At4g14510	-1.15261	0.000852451	-0.00846019	0.989318	0.431106	0.213852	-0.382315	0.551701	0.230736	0.534695	-0.191667	0.764051	-0.20037	0.922702	0.190648	0.906598	hypothetical protein
245619_at	At4g13990	0.436865	0.0291481	-0.228452	0.397475	-0.272158	0.203276	0.610121	0.0194839	-0.520283	0.00996152	0.00632376	0.992246	-0.248125	0.655594	-0.603797	0.0249728	hypothetical protein
245620_at	At4g14050	-0.0101849	0.967208	-0.0367071	0.911054	0.240396	0.195651	-0.0572206	0.925913	0.340963	0.0498771	-0.116473	0.722233	0.100567	0.93399	-0.0592527	0.967098	hypothetical protein
245621_at	At4g14070	0.8394	0.000613822	2.37774	6.24224e-09	-1.25606	9.63784e-06	-1.11752	0.00028838	-1.43985	1.28845e-06	-1.86836	1.76542e-07	-0.183794	0.860982	-0.750838	0.0131786	AMP-binding protein
245622_at	At4g14080	0.247015	0.169409	0.0479669	0.883586	-0.145388	0.486525	-0.050755	0.938187	-0.325917	0.0646961	-0.00899713	0.985847	-0.18053	0.768874	0.0417579	0.981192	A6 anther-specific protein
245623_s_at	At4g14103	0.0869683	0.66206	-0.279303	0.185442	0.172948	0.361142	0.371673	0.111044	0.0863416	0.673368	0.253993	0.249696	-0.0866067	0.949282	-0.11768	0.873133	hypothetical protein
245624_at	At4g14090	5.30057	4.33229e-12	-0.0706834	0.909786	-5.47837	5.42157e-12	-0.135824	0.904709	-5.98931	1.00919e-12	0.0181562	0.985009	-0.510943	0.491979	0.15398	0.943033	glucosyltransferase like protein
245625_at	At4g14160	0.123177	0.596111	0.0403232	0.915682	-0.264243	0.221177	0.0313492	0.972594	-0.123692	0.601574	-0.0934146	0.828856	0.140551	0.899553	-0.124764	0.897144	transport protein
245626_at	At1g56700	0.0445043	0.856974	0.0609906	0.857477	-1.06202	6.7101e-06	0.120224	0.82342	-0.705514	0.000455839	0.490275	0.0242767	0.356504	0.311706	0.370051	0.204312	unknown protein ;supported by full-length cDNA: Ceres:21415.
245627_at	At1g56600	4.36827	1.313e-10	1.82886	6.15146e-05	-1.29715	0.000617805	0.794969	0.0940457	-1.80622	1.3805e-05	-1.21348	0.00292864	-0.509076	0.525824	-2.00845	5.70993e-05	water stress-induced protein, putative similar to water stress-induced protein GI:454879 from [Oryza sativa]; supported by cDNA: gi_15215761_gb_AY050410.1_
245628_at	At1g56650	4.72355	8.86142e-09	0.0868301	0.929229	-3.89317	1.46518e-07	-0.00297864	0.998609	-5.11939	2.74692e-09	0.0759774	0.957043	-1.22621	0.136214	0.0789561	0.990446	anthocyanin2, putative similar to anthocyanin2 (An2) GI:7673088 from [Petunia integrifolia]; supported by cDNA: gi_3941507_gb_AF062908.1_AF062908
245629_at	At1g56580	0.241434	0.491532	-0.0192605	0.976056	-0.926002	0.0048555	-0.272923	0.725098	-0.966444	0.00287781	-0.372513	0.416912	-0.0404416	0.991684	-0.0995897	0.970116	hypothetical protein predicted by genemark.hmm; supported by cDNA: gi_16648668_gb_AY058110.1_
245630_at	At1g25360	-0.346338	0.00930314	0.0268548	0.913994	0.559393	0.00017337	-0.0353013	0.943696	0.640011	3.11286e-05	-0.17467	0.336377	0.080618	0.924452	-0.139369	0.700566	hypothetical protein similar to putative selenium-binding protein GI:3860271 from [Arabidopsis thaliana]
245631_at	At1g25350	-0.557147	0.012908	-0.362942	0.194562	0.579278	0.0114659	-0.0867511	0.90856	0.758159	0.00117883	-0.0886608	0.861009	0.178882	0.861386	-0.00190973	0.999996	tRNA-glutamine synthetase, putative similar to tRNA-glutamine synthetase GI:2995454 from [Lupinus luteus]
245632_at	At1g25290	-0.575626	0.00594866	0.070173	0.849145	0.81431	0.000346383	-0.215756	0.620729	0.979336	3.83333e-05	-0.0934706	0.83302	0.165026	0.861386	0.122285	0.903879	unknown protein contains similarity to membrane protein GI:294845 from [Saccharum hybrid cultivar]
245633_at	At1g25280	0.0837094	0.539885	-0.215003	0.149357	-0.171127	0.179674	0.150168	0.514302	-0.120859	0.349262	0.0884979	0.683009	0.0502675	0.964257	-0.0616698	0.931092	unknown protein similar to putative Tub family protein GI:3738302 from [Arabidopsis thaliana]
245634_at	At1g25270	-0.105084	0.43915	0.119624	0.492577	-0.0641292	0.69298	-0.0113205	0.983321	0.0191153	0.910892	0.00733	0.983871	0.0832445	0.906644	0.0186505	0.990804	MtN21 nodulin protein, putative similar to MtN21 nodulin protein GI:9759561 from [Arabidopsis thaliana]
245635_at	At1g25250	-0.108459	0.472648	0.0878336	0.679291	-0.0757962	0.665385	-0.0705955	0.870788	0.00164088	0.993147	-0.0277249	0.938395	0.0774371	0.936131	0.0428705	0.970116	zinc finger protein ID1, putative similar to zinc finger protein ID1 GI:3170601 from [Zea mays]
245636_at	At1g25240	0.190636	0.258843	0.319365	0.107297	-0.120761	0.538538	0.121042	0.780014	-0.285985	0.0787316	-0.0159121	0.972302	-0.165224	0.772374	-0.136954	0.815521	hypothetical protein similar to hypothetical protein GI:6553885 from [Arabidopsis thaliana]
245637_at	At1g25230	-3.01141	1.869e-06	-0.998701	0.0881395	1.81707	0.000594864	1.248	0.0532908	2.57148	1.08315e-05	1.9818	0.000704101	0.754409	0.481635	0.733797	0.423077	hypothetical protein similar to putative purple acid phosphatase precursor GI:7331195 from [Glycine max]
245638_s_at	At1g24996	-0.121495	0.870088	-0.2059	0.8355	0.501707	0.438649	0.122778	0.957236	0.638079	0.276652	0.260038	0.828489	0.136372	0.980453	0.137261	0.979657	F5A9.10 unknown protein; similar to ESTs dbj AV530941.1, dbj|AV530975.1, gb|BE037999.1, gb|BE037993.1, gb|AI995009.1, gb|AI099531.1, gb|N37906.1, gb|T76894.1
245639_at	At1g25260	-1.45655	2.10789e-07	-0.610234	0.0096021	2.02895	3.83722e-09	-0.181202	0.697657	2.22698	6.6513e-10	0.100601	0.807225	0.198031	0.779007	0.281803	0.475445	unknown protein contains similarity to 60S acidic ribosomal protein GI:5815233 from [Homo sapiens];supported by full-length cDNA: Ceres:6288.
245640_at	At1g25330	0.0786607	0.681444	0.043504	0.883907	0.168893	0.34805	0.0332083	0.961721	0.126034	0.485739	0.0497996	0.896485	-0.0428584	0.979063	0.0165913	0.995723	helix-loop-helix protein homolog, putative similar to helix-loop-helix protein homolog GI:6520231 from [Arabidopsis thaliana];supported by full-length cDNA: Ceres:98716.
245641_at	At1g25370	2.28514	1.74906e-08	0.507602	0.103932	-2.05706	8.65899e-08	-0.33252	0.489008	-2.16404	3.00776e-08	-0.442572	0.169679	-0.106983	0.964375	-0.110052	0.952656	Expressed protein ; supported by full-length cDNA: Ceres: 118770.
245642_at	At1g25275	-0.0208834	0.951524	-0.703957	0.0163025	0.236214	0.402159	1.26621	0.000179984	0.519233	0.0345467	1.77798	9.70704e-07	0.283019	0.706252	0.511767	0.172852	Expressed protein ; supported by full-length cDNA: Ceres: 21980.
245643_at	At1g25340	-0.082322	0.5685	-0.0699659	0.734014	0.146398	0.291057	-0.00235208	0.995968	0.0983901	0.48926	0.0329692	0.917619	-0.0480076	0.967495	0.0353213	0.974336	myb-related transcription factor (cpm7), putative similar to myb-related transcription factor (cpm7) GI:1002799 from [Craterostigma plantagineum]; supported by cDNA: gi_15375294_gb_AF334815.2_AF334815
245644_at	At1g25320	-0.0812815	0.643886	-0.0422846	0.878662	0.161279	0.333867	0.0689627	0.886152	0.37802	0.0119394	0.167786	0.45229	0.216741	0.53603	0.0988237	0.887378	unknown protein similar to putative receptor-like protein kinase GI:4262228 from [Arabidopsis thaliana]; supported by cDNA: gi_15912326_gb_AY056441.1_
245645_at	At1g24764	-0.14936	0.741705	0.0780826	0.910355	-0.378688	0.36172	-0.19801	0.864482	-0.179425	0.692822	-0.337584	0.575338	0.199263	0.943081	-0.139574	0.959651	F5A9.19 unknown protein; similar to ESTs dbj AV529799.1, dbj|AV524005.1
245646_x_at	At1g25025	0.148961	0.131992	-0.0643862	0.673184	0.0444014	0.737166	-0.054835	0.855958	0.0356042	0.77735	0.0628664	0.736634	-0.00879714	0.99257	0.117701	0.614761	F5A9.9 hypothetical protein
245647_at	At1g24678	-0.0951578	0.559995	0.0500312	0.844941	0.0330746	0.877869	-0.0967248	0.809065	0.0348542	0.856402	-0.0476239	0.888793	0.00177957	0.998966	0.0491009	0.966915	F5A9.22 hypothetical protein
245648_at	At1g24938	0.0130691	0.954033	0.0366249	0.903653	0.132088	0.494299	-0.129546	0.756658	0.166744	0.337874	-0.0609938	0.871845	0.0346561	0.981126	0.0685524	0.954025	F5A9.12 hypothetical protein
245649_at	At1g24706	-0.776385	0.00516405	-0.407277	0.239381	0.223868	0.485005	-0.324234	0.544563	-0.0353389	0.926119	-0.208813	0.66243	-0.259207	0.79737	0.115421	0.953658	F5A9.21 unknown protein; similar to ESTs gb R64797.1, dbj|AV539937.1
245650_at	At1g24735	0.540424	0.0351054	1.15747	0.000352509	-0.345558	0.209076	-0.285868	0.586696	-0.52205	0.041643	-0.851534	0.0047105	-0.176492	0.902052	-0.565666	0.137742	F5A9.20 similar to S-adenosyl-L-methionine:trans-caffeoyl-Co enzyme A 3-0-methyltransferase gb AAA62426.1
245651_s_at	At1g24793	0.133247	0.575186	-0.341131	0.190506	0.0947368	0.733458	0.426575	0.1496	0.17559	0.444254	0.512688	0.0347475	0.0808537	0.966847	0.0861128	0.954687	F5A9.18 unknown protein; similar to ESTs dbj AV442495.1, gb|BE522756.1, gb|T42945.1, gb|BE525268.1, gb|BE523201.1, gb|BE526298.1, gb|T42945.1, gb|AA651584.1, dbj|AV552951.1, dbj|AV547151.1, dbj|AV563142.1
245652_at	At4g13960	-0.00390753	0.981033	0.0315238	0.885644	-0.0364664	0.831566	-0.133449	0.581332	-0.0755282	0.587956	-0.105133	0.595181	-0.0390617	0.971464	0.028316	0.981065	F-box protein family, putative
245653_at	At4g13985	-0.0190031	0.900616	0.0250235	0.904809	0.0925405	0.486188	0.0130168	0.979149	0.120613	0.310563	-0.0218701	0.941177	0.0280725	0.980453	-0.0348869	0.970509	heat shock transcription factor like protein
245654_at	At1g56540	0.0510975	0.749304	0.139862	0.42957	0.030936	0.873649	-0.161182	0.516388	-0.0617858	0.700138	-0.222026	0.17416	-0.0927218	0.895316	-0.0608437	0.941926	disease resistance protein, putative similar to disease resistance protein GI:9279731 from [Arabidopsis thaliana]
245655_at	At1g56530	-0.231515	0.210941	-0.229533	0.334499	0.0121718	0.966793	-0.0843104	0.884083	0.148866	0.45833	0.0826253	0.831698	0.136694	0.878557	0.166936	0.776169	hypothetical protein predicted by genemark.hmm
245656_at	At1g56620	-0.207086	0.136813	0.052542	0.829468	0.231011	0.106679	0.03375	0.950809	0.16681	0.245697	0.0593038	0.847726	-0.0642013	0.957097	0.0255538	0.985566	hypothetical protein predicted by genemark.hmm
245657_at	At1g56720	-0.894696	0.001039	0.104693	0.814602	-0.0810829	0.826308	-0.12307	0.88098	-0.0266237	0.9418	-0.175585	0.714168	0.0544592	0.981126	-0.0525147	0.983974	unknown protein similar to receptor-like protein kinase GI:7529754 from [Arabidopsis thaliana];supported by full-length cDNA: Ceres:36000.
245658_at	At1g28270	0.0625851	0.739247	0.0929465	0.70178	0.171191	0.311302	-0.0996269	0.819947	-0.0332613	0.873727	-0.0369695	0.924964	-0.204453	0.600241	0.0626574	0.9554	hypothetical protein predicted by genemark.hmm
245659_at	At1g28260	0.456106	0.0457806	0.951837	0.000793942	-0.641551	0.00695002	0.0646272	0.939737	-0.47791	0.0362893	0.706392	0.00815923	0.163641	0.895688	0.641765	0.0406047	hypothetical protein predicted by genemark.hmm
245660_at	At1g28240	-0.762019	0.000213299	0.107039	0.720181	0.172838	0.416643	-0.0968734	0.86991	0.104555	0.637691	-0.138358	0.676197	-0.0682833	0.967934	-0.0414843	0.981762	unknown protein
245661_at	At1g28220	-0.180549	0.473323	0.116952	0.756996	-0.0150619	0.967142	-0.155752	0.804823	-0.0396961	0.900186	-0.0297686	0.962779	-0.0246342	0.991834	0.125983	0.915635	purine permease, putative similar to purine permease GI:7620007 from [Arabidopsis thaliana]
245662_at	At1g28190	1.19275	0.00763846	0.518754	0.378535	-0.673351	0.143845	0.527819	0.541902	-0.915041	0.0366258	0.151064	0.885401	-0.24169	0.941531	-0.376755	0.808523	hypothetical protein predicted by genemark.hmm
245663_at	At1g28170	-0.111653	0.532384	0.194497	0.355582	0.106115	0.585797	-0.963748	2.3953e-05	0.0935009	0.618562	-1.31826	1.41207e-07	-0.0126143	0.994153	-0.354516	0.126222	steroid sulfotransferase, putative similar to steroid sulfotransferase 3 GI:3420008 from [Brassica napus]
245664_at	At1g28327	-0.0525137	0.607195	0.119189	0.300093	0.0869829	0.385234	-0.0728599	0.745384	0.107406	0.241498	-0.0749223	0.615521	0.0204234	0.980453	-0.00206235	0.999062	hypothetical protein predicted by genemark.hmm
245665_at	At1g28250	0.617376	0.000467423	0.607755	0.00209132	-0.0807308	0.707704	0.177344	0.599607	0.0253188	0.910249	-0.127017	0.656257	0.10605	0.914004	-0.304361	0.243111	unknown protein ;supported by full-length cDNA: Ceres:24560.
245666_at	At1g28280	0.161483	0.213555	0.0758673	0.707026	0.130215	0.359959	0.373942	0.0232937	0.203332	0.110126	0.223136	0.157557	0.0731163	0.933432	-0.150806	0.617718	hypothetical protein predicted by genemark.hmm;supported by full-length cDNA: Ceres:20991.
245667_at	At1g28200	0.656648	0.00963189	0.327549	0.318245	-0.499566	0.0515608	0.0584037	0.955098	-0.313729	0.226655	0.105507	0.851138	0.185838	0.883553	0.0471031	0.985305	FH protein interacting protein FIP1 identical to FH protein interacting protein FIP1 GI:6503012 from [Arabidopsis thaliana]; supported by full-length cDNA: Ceres: 30245.
245668_at	At1g28330	-0.575203	0.627497	-1.19764	0.37888	0.713733	0.56549	1.63861	0.32034	1.92944	0.056859	3.20399	0.00685657	1.2157	0.679509	1.56538	0.410307	dormancy-associated protein, putative similar to dormancy-associated protein GI:2995990 from [Arabidopsis thaliana]; supported by cDNA: gi_14335095_gb_AY037227.1_
245669_at	At1g28300	0.0559377	0.726894	0.0395724	0.869944	-0.0514178	0.778539	0.0469328	0.918322	0.0404464	0.814497	0.141076	0.479056	0.0918642	0.898997	0.0941427	0.866692	hypothetical protein contains similarity to C-ABI3 protein GI:5578746 from [Daucus carota]; supported by cDNA: gi_15987515_gb_AF400123.1_AF400123
245670_at	At1g28210	-0.698938	0.000696316	-0.316582	0.189741	0.689836	0.000911885	0.124694	0.820621	0.795185	0.000183419	0.0408126	0.935429	0.105348	0.941724	-0.0838813	0.950767	mitochondrial protein (AtJ1), putative similar to mitochondrial protein (AtJ1) GI:564030 from [Arabidopsis thaliana]; supported by cDNA: gi_564029_gb_U16246.1_ATU16246
245671_at	At1g28230	2.25939	4.60554e-07	0.14496	0.793545	-2.38162	2.86166e-07	-0.111714	0.921167	-2.72887	3.33567e-08	0.30994	0.55461	-0.347246	0.749597	0.421654	0.55602	purine permease identical to purine permease GI:7620007 from [Arabidopsis thaliana]; supported by cDNA: gi_7620006_gb_AF078531.1_AF078531
245672_at	At1g56710	0.669461	0.000375879	0.0645692	0.83236	-0.719915	0.0002108	-0.175741	0.640474	-0.893413	1.48977e-05	-0.0469022	0.912781	-0.173498	0.775517	0.128839	0.856842	polygalacturonase, putative similar to polygalacturonase PG1 GI:5669846 from [Glycine max]
245673_at	At1g56690	-0.330572	0.0286623	-0.254751	0.178602	0.25384	0.105504	0.0354029	0.954816	0.466266	0.00276854	0.113993	0.672174	0.212426	0.560452	0.0785901	0.928842	hypothetical protein similar to putative selenium-binding protein GI:9230129 from [Arabidopsis thaliana]
245674_at	At1g56680	0.948727	0.0015258	0.0349396	0.951635	-0.564213	0.052842	0.282006	0.656314	-0.956561	0.0013317	0.0393739	0.961227	-0.392348	0.576782	-0.242632	0.809919	chitinase, putative similar to chitinase GI:17798 from [Brassica napus]
245675_at	At1g56675	-0.0414984	0.779312	0.133886	0.403635	0.0555701	0.726736	-0.129646	0.599013	0.057199	0.696517	-0.106826	0.58402	0.00162891	0.998763	0.0228193	0.984984	hypothetical protein similar to putative retroelement pol polyprotein GI:6850344 from [Arabidopsis thaliana]
245676_at	At1g56670	0.284444	0.380694	-0.206324	0.657495	-0.334851	0.316782	0.062444	0.961721	-0.458551	0.133547	-0.507846	0.183973	-0.123699	0.965616	-0.57029	0.236178	nodule-specific protein, putative similar to early nodule-specific protein GI:3328240 from [Medicago truncatula]
245677_at	At1g56660	-0.0451856	0.873113	-0.299876	0.276405	-0.0953965	0.739977	-0.0941883	0.893997	0.0265041	0.929963	0.200601	0.559928	0.121901	0.93502	0.294789	0.503143	hypothetical protein predicted by genemark.hmm
245678_at	At1g56610	0.631313	0.000151956	0.342811	0.0541467	-0.184983	0.250554	-0.0225645	0.97322	-0.113176	0.50107	-0.129964	0.599992	0.0718068	0.95325	-0.107399	0.864752	unknown protein
245679_at	At1g56590	0.070182	0.792636	0.234842	0.413511	0.22833	0.333833	0.188034	0.713737	0.200795	0.382389	-0.104013	0.815234	-0.0275352	0.99144	-0.292047	0.506449	clathrin-associated protein, putative similar to clathrin-associated protein GI:3341417 from [Drosophila melanogaster]
245680_at	At1g56570	-0.434317	0.0214912	-0.131099	0.651376	0.329407	0.0911498	-0.263776	0.433582	0.364774	0.0525256	0.167516	0.59186	0.0353675	0.984231	0.431292	0.115614	hypothetical protein contains similarity to putative selenium-binding protein GI:9230129 from [Arabidopsis thaliana]
245681_at	At1g56560	0.278952	0.0361796	0.312673	0.0501871	-0.263154	0.0545438	0.154322	0.563212	-0.198841	0.142101	-0.0126565	0.973781	0.0643136	0.953683	-0.166978	0.582839	alkaline/neutral invertase, putative similar to alkaline/neutral invertase GI:9758657 from [Arabidopsis thaliana]
245682_at	At5g08750	-0.322044	0.0760281	-0.289447	0.208136	-0.0294676	0.916205	-0.160218	0.717616	0.0524801	0.826708	-0.23512	0.355838	0.0819477	0.959336	-0.0749015	0.954915	Expressed protein ; supported by cDNA: gi_16209721_gb_AY057621.1_
245683_at	At5g22030	0.217978	0.126266	0.408343	0.0153157	-0.16445	0.290546	-0.408126	0.0277397	0.0252618	0.897968	-0.539173	0.00142344	0.189712	0.598362	-0.131047	0.776529	ubiquitin-specific protease 8 (UBP8), putative similar to ubiquitin-specific protease 8 partial sequence GI:11993469 [Arabidopsis thaliana]
245684_at	At5g22000	0.496035	0.0236669	-0.0762681	0.845978	0.194474	0.444668	0.123565	0.853958	0.152404	0.545988	0.176283	0.641495	-0.04207	0.982795	0.0527189	0.98101	Expressed protein ; supported by cDNA: gi_11762135_gb_AF324994.1_AF324994
245685_at	At5g22220	-0.111237	0.665984	-0.324584	0.242313	-0.076223	0.803741	0.288456	0.47322	-0.134045	0.599976	0.177613	0.634094	-0.0578216	0.979288	-0.110842	0.931992	Expressed protein ; supported by cDNA: gi_10443848_gb_AF242580.1_AF242580
245686_at	At5g22060	0.0353586	0.885378	-0.14969	0.58147	0.278263	0.149092	-0.257607	0.431725	0.266572	0.153355	-0.299725	0.202202	-0.0116912	0.996219	-0.0421177	0.981532	Expressed protein ; supported by cDNA: gi_535587_gb_L36113.1_ATHATJ
245687_at	At1g28320	-0.561772	0.0540545	-0.157181	0.742793	0.330265	0.306807	0.131666	0.89074	0.62197	0.0328456	0.333394	0.441934	0.291704	0.780771	0.201728	0.878508	unknown protein
245688_at	At1g28290	0.0165427	0.955129	-0.25016	0.376486	-0.302027	0.176183	0.280997	0.471176	-0.564152	0.00811592	0.204652	0.543088	-0.262125	0.651847	-0.0763451	0.961543	prolin-rich protein, putative similar to prolin-rich protein GI:21045 from [Phaseolus vulgaris]
245689_at	At5g04120	-0.0799561	0.689269	0.161666	0.490516	-0.0322202	0.898698	-0.514589	0.0178112	0.066206	0.755006	-0.648881	0.00118163	0.0984262	0.929218	-0.134292	0.834311	phosphoglycerate mutase - like protein
245690_at	At5g04230	-0.521764	0.0202868	0.158239	0.64522	0.268793	0.271977	-0.0658104	0.936302	-0.0322062	0.917403	-0.00138535	0.998909	-0.300999	0.597259	0.064425	0.973544	phenylalanine ammonia-lyase PAL3
245691_at	At5g04240	-0.655346	0.0898333	-0.0450689	0.9542	0.267524	0.572107	-0.353167	0.699716	0.518092	0.191961	0.00284257	0.998802	0.250568	0.916072	0.35601	0.78056	zinc finger protein - like
245692_at	At5g04150	-3.41714	1.70288e-09	-1.27904	0.00128729	0.0843221	0.8605	0.160241	0.876565	0.351633	0.30471	0.0659386	0.938495	0.267311	0.853585	-0.0943025	0.973544	myc - like protein
245693_at	At5g04260	-0.29192	0.105202	0.0254184	0.943351	-0.0542964	0.833813	-0.0913589	0.87403	-0.179828	0.351202	-0.00865674	0.986897	-0.125531	0.899553	0.0827022	0.943505	thioredoxin - like protein
245694_at	At5g04170	0.297369	0.210823	0.101582	0.797463	-0.780941	0.0015863	0.160859	0.801324	-0.623452	0.00772236	-0.143157	0.749084	0.157489	0.903139	-0.304016	0.545053	EF - hand Calcium binding protein - like
245695_at	At5g04270	-0.636163	0.00164993	-0.0495109	0.889563	0.247199	0.233475	0.0717454	0.91492	0.398697	0.0375319	-0.13394	0.706715	0.151498	0.868393	-0.205686	0.695517	rec - like protein
245696_at	At5g04190	-0.281768	0.134964	0.128773	0.654973	0.355829	0.0637902	0.0871556	0.884584	0.431309	0.0209538	0.159416	0.613396	0.0754801	0.965616	0.0722604	0.95819	phytochrome kinase substrate 1 - like protein
245697_at	At5g04200	0.630653	0.378718	0.836818	0.343839	-0.903419	0.204592	-0.114383	0.969115	-0.897876	0.189854	0.38091	0.77573	0.00554202	0.999633	0.495293	0.858963	latex-abundant protein - like ;supported by full-length cDNA: Ceres:25121.
245698_at	At5g04160	-0.344398	0.200463	0.309248	0.379856	-0.546212	0.0421379	-0.0401819	0.972709	-0.470002	0.0736973	-0.378384	0.281916	0.07621	0.976289	-0.338202	0.560663	phosphate/phosphoenolpyruvate translocator - like protein ;supported by full-length cDNA: Ceres:100777.
245699_at	At5g04250	0.434194	0.0425632	0.143977	0.665535	-0.060689	0.84703	-0.0859821	0.907254	0.0266862	0.93005	0.394194	0.137934	0.0873753	0.965616	0.480176	0.128456	putative protein ;supported by full-length cDNA: Ceres:29990.
245700_at	At5g04180	0.227096	0.102273	-2.30488e-05	0.999934	-0.0454167	0.818618	-0.0526724	0.912995	-0.127074	0.400941	0.0795953	0.774066	-0.081657	0.929308	0.132268	0.761853	carbonate dehydratase - like protein ;supported by full-length cDNA: Ceres:97982.
245701_at	At5g04140	-0.927149	0.00191678	0.0943385	0.855431	1.15364	0.000294049	-0.10396	0.917007	1.31711	5.67779e-05	0.42568	0.25848	0.163473	0.93502	0.529639	0.249281	ferredoxin-dependent glutamate synthase ; supported by cDNA: gi_3869250_gb_U39287.1_ATU39287
245702_at	At5g04220	-0.283799	0.260684	0.301094	0.350721	0.721238	0.00449616	0.228174	0.685514	0.940673	0.00035571	0.21052	0.604066	0.219435	0.821103	-0.017654	0.997515	calcium lipid binding protein - like GC donor splice site at exon 3; supported by cDNA: gi_16604592_gb_AY059741.1_
245703_at	At5g04380	0.206147	0.0622923	-0.00157522	0.994235	-0.212171	0.0624507	-0.120674	0.601023	-0.120744	0.302765	-0.0707133	0.738324	0.091427	0.853585	0.0499603	0.946715	S-adenosyl-L-methionine:salicylic acid carboxyl methyltransferase-like protein
245704_at	At5g04290	-0.39926	0.0306385	-0.290635	0.214979	0.18984	0.362403	-0.309807	0.291507	0.184954	0.351672	-0.16728	0.581952	-0.00488589	0.998483	0.142527	0.846903	glycine-rich protein
245705_at	At5g04390	-0.186491	0.173542	0.054534	0.816293	-0.044348	0.817128	0.10289	0.771364	-0.093704	0.545611	0.0464414	0.885133	-0.0493561	0.967934	-0.0564486	0.954495	zinc finger transcription factor-like protein
245706_at	At5g04300	-0.607363	0.0125451	-0.695288	0.0153362	0.251206	0.354086	0.166944	0.802718	0.353642	0.148762	0.121132	0.810883	0.102435	0.963846	-0.0458114	0.985172	putative protein
245707_at	At5g04400	-0.0829243	0.696317	0.250491	0.272142	0.0473876	0.855952	-0.137169	0.765674	0.0974262	0.64583	-0.20187	0.439926	0.0500386	0.977068	-0.0647009	0.961144	NAC2-like protein
245708_at	At5g04310	-0.270561	0.239455	-0.324491	0.255588	0.222703	0.377267	0.191312	0.728679	0.267239	0.249218	-0.166091	0.676661	0.0445361	0.981872	-0.357404	0.371303	pectate lyase-like protein
245709_at	At5g04320	-1.18926	0.0296511	-0.859974	0.215126	0.480102	0.451527	-0.754555	0.442852	0.582913	0.315204	-0.460909	0.61966	0.102811	0.984231	0.293646	0.924405	putative protein
245710_at	At5g04330	0.975115	0.000428954	0.332664	0.318918	-0.604845	0.0204231	0.24293	0.677422	-0.572796	0.0241792	0.132753	0.801577	0.0320493	0.991834	-0.110177	0.951975	ferulate-5-hydroxylase
245711_at	At5g04340	2.80713	9.37053e-06	1.49314	0.0145721	-2.46873	4.6766e-05	0.443179	0.72703	-2.41429	4.63228e-05	0.700809	0.319546	0.0544402	0.991834	0.257631	0.93549	putative c2h2 zinc finger transcription factor
245712_at	At5g04360	-0.671232	0.00164308	0.450226	0.0652899	0.064692	0.824146	-0.199644	0.660251	0.380057	0.0606162	-0.256095	0.373081	0.315365	0.486828	-0.0564509	0.974761	pullulanase-like protein (starch debranching enzyme)
245713_at	At5g04370	0.164714	0.263446	-0.211325	0.24286	-0.196763	0.191672	0.139341	0.660058	-0.040941	0.826541	0.370404	0.0248534	0.155822	0.731472	0.231063	0.358882	S-adenosyl-L-methionine:salicylic acid carboxyl methyltransferase-like protein
245714_at	At5g04280	-0.130342	0.472597	-0.0894872	0.737667	0.210431	0.232916	-0.0886506	0.862596	0.0286147	0.900186	0.0881774	0.792797	-0.181816	0.727414	0.176828	0.688829	RNA-binding protein-like
245715_s_at	At5g08690	0.258392	0.156481	-0.0212805	0.953396	-0.0472235	0.859277	0.186513	0.629786	-0.21153	0.26058	-0.00948118	0.985431	-0.164306	0.818136	-0.195994	0.68385	Expressed protein ; supported by cDNA: gi_15293122_gb_AY050995.1_
245716_at	At5g08740	-0.905461	0.000170282	-0.179139	0.572006	0.545751	0.0138059	0.0918448	0.899747	0.642904	0.00357612	0.136097	0.741768	0.097153	0.959336	0.0442523	0.983974	Expressed protein ; supported by cDNA: gi_15912292_gb_AY056424.1_
245717_at	At5g33390	-0.297592	0.119007	0.109419	0.721292	0.212503	0.311834	-0.147124	0.766804	0.251415	0.197965	-0.077076	0.857656	0.0389121	0.981501	0.0700476	0.960781	Expressed protein ; supported by cDNA: gi_15293032_gb_AY050950.1_
245718_at	At5g04100	-0.110628	0.47552	-0.0718219	0.757446	-0.106204	0.526568	-0.215138	0.356534	-0.0494126	0.783898	-0.281331	0.095973	0.056791	0.965616	-0.0661932	0.94103	putative protein
245719_at	At5g04110	0.0876527	0.761652	-0.0440038	0.921038	-0.171306	0.543472	0.0131961	0.989677	-0.209397	0.411142	0.121906	0.800317	-0.0380912	0.987929	0.10871	0.942801	DNA gyrase subunit B - like protein
245720_at	At5g04210	-0.180256	0.311637	0.124328	0.627676	0.129139	0.524706	-0.0276244	0.971032	-0.00874597	0.970323	0.0337998	0.939477	-0.137885	0.857211	0.0614241	0.961144	RNA binding protein - like
245721_s_at	At1g73460	-0.751041	0.158009	-0.294644	0.729743	-0.308407	0.642125	-0.484287	0.694412	-0.0914512	0.900327	-0.303359	0.771578	0.216956	0.964688	0.180929	0.966168	hypothetical protein similar to Ser-Thr protein kinase-like protein GI:9294588 from [Arabidopsis thaliana]
245722_at	At1g73430	-0.312843	0.330086	-0.2375	0.598804	-0.152571	0.703042	0.0119582	0.992761	0.0941243	0.813692	-0.188983	0.745597	0.246695	0.857465	-0.200941	0.886417	unknown protein
245723_at	At1g73400	-0.394909	0.0958504	-0.148722	0.68979	0.363212	0.143479	-0.00549855	0.9955	0.652279	0.00662106	0.183087	0.66033	0.289068	0.665354	0.188586	0.836694	hypothetical protein predicted by genemark.hmm
245724_at	At1g73390	0.789294	0.0218533	0.157478	0.786288	-0.65218	0.0648162	0.00342997	0.998071	-0.530378	0.127086	0.366061	0.48727	0.121802	0.968598	0.362631	0.703557	hypothetical protein predicted by genemark.hmm
245725_at	At1g73370	-0.400244	0.293	-0.573053	0.212021	-0.151674	0.760624	-0.329944	0.702261	0.099295	0.836142	0.0466995	0.962892	0.250969	0.901135	0.376643	0.713644	sucrose synthase, putative similar to sucrose synthase GI:4468151 from [Craterostigma plantagineum]
245726_at	At1g73360	0.104309	0.477593	-0.0444356	0.852333	-0.139028	0.348367	-0.0108999	0.984527	-0.318843	0.0160907	-0.0620463	0.826584	-0.179815	0.585936	-0.0511464	0.958073	homeobox protein, putative similar to homeobox protein GI:1173621 from [ Phalaenopsis sp.]
245727_at	At1g73350	-0.738442	8.06779e-05	0.0179361	0.957629	0.572055	0.00116583	-0.0278665	0.969251	0.618561	0.000454562	-0.206638	0.372891	0.0465057	0.977068	-0.178772	0.682308	hypothetical protein contains similarity to glucosidase II beta-subunit GI:5452942 from [Mus musculus]
245728_at	At1g73340	0.318978	0.102103	1.18026	1.1831e-05	-0.217274	0.313561	-0.576069	0.0233648	-0.235504	0.245247	-0.716872	0.0019301	-0.01823	0.99257	-0.140804	0.864752	steroid 22-alpha-hydroxylase, putative similar to steroid 22-alpha-hydroxylase GI:2935342 from [Arabidopsis thaliana]
245729_at	At1g73490	-0.929169	6.14926e-08	-0.270868	0.0479039	0.964562	4.91771e-08	-0.176522	0.357621	0.91663	6.38209e-08	0.10895	0.556168	-0.0479317	0.964257	0.285471	0.0770661	unknown protein
245730_at	At1g73470	-0.177805	0.388111	-0.064665	0.85116	-0.0663476	0.8065	0.224549	0.554131	0.260593	0.183852	0.465657	0.0380065	0.326941	0.403321	0.241108	0.577559	unknown protein ;supported by full-length cDNA: Ceres:39155.
245731_at	At1g73500	1.91391	6.08892e-07	0.787645	0.0185885	-1.57311	8.25662e-06	0.445008	0.336569	-1.60319	4.78459e-06	0.509877	0.143653	-0.0300764	0.991834	0.0648681	0.981467	MAP kinase, putative similar to MAP kinase kinase 5 GI:3219273 from [Arabidopsis thaliana];supported by full-length cDNA: Ceres:112118.
245732_at	At1g73440	-0.270702	0.444285	-0.126516	0.822926	0.17362	0.677646	0.0856087	0.944205	0.0908965	0.830984	0.113375	0.881758	-0.082724	0.980096	0.0277664	0.997481	unknown protein contains similarity to calmodulin GI:166304 from [Achlya klebsiana]; supported by cDNA: gi_13358218_gb_AF325029.2_AF325029
245733_at	At1g73380	0.274356	0.236603	-0.222334	0.478356	0.309311	0.195651	0.224886	0.652004	0.45318	0.0426864	0.196905	0.598131	0.14387	0.91854	-0.0279815	0.993486	hypothetical protein predicted by genemark.hmm; supported by cDNA: gi_14334537_gb_AY035173.1_
245734_at	At1g73480	2.71383	5.40959e-05	1.02754	0.153362	-2.40059	0.000229151	-0.392755	0.808728	-2.15253	0.000538828	-0.221346	0.869291	0.248053	0.963194	0.171409	0.973402	lysophospholipase homolog, putative similar to lysophospholipase homolog GI:2801536 from [Oryza sativa]; supported by cDNA: gi_15028212_gb_AY045929.1_
245735_at	At1g73410	0.209749	0.243036	1.36914	3.48823e-07	-0.0757593	0.748938	-0.83922	0.000351552	-0.380832	0.027829	-1.05702	8.83298e-06	-0.305073	0.374967	-0.217804	0.580841	myb-like transcription factor, putative similar to myb-like protein GI:6979341 from [Oryza sativa]; supported by cDNA: gi_3941471_gb_AF062890.1_AF062890
245736_at	At1g73330	1.26935	0.000126886	-0.1338	0.787455	-1.05445	0.000909685	-0.00368794	0.997623	-1.38766	4.32938e-05	0.161223	0.786865	-0.333209	0.713207	0.164911	0.91341	Dr4(protease inhibitor) identical to Dr4 GI:469114 from [Arabidopsis thaliana]; supported by cDNA: gi_13877842_gb_AF370184.1_AF370184
245737_at	At1g44160	0.115654	0.704705	0.646637	0.0310893	-0.323102	0.23606	-0.313699	0.518084	-0.38859	0.128481	0.473633	0.127697	-0.0654883	0.979781	0.787332	0.0196192	hypothetical protein similar to putative heat shock protein GI:6403504 from [Arabidopsis thaliana]
245738_at	At1g44130	0.142063	0.448144	0.0796265	0.780994	0.233498	0.198387	-0.00596475	0.994076	-0.000583079	0.998414	0.254043	0.258476	-0.234081	0.580036	0.260008	0.418045	nucellin, putative similar to nucellin GI:2290201 from [Hordeum vulgare]
245739_at	At1g44110	-1.41262	3.69262e-09	-0.489775	0.00405928	-0.0257376	0.905205	-0.138233	0.665532	0.266016	0.0601054	-0.392043	0.0175553	0.291754	0.248985	-0.253811	0.27829	mitotic cyclin a2-type, putative similar to mitotic cyclin a2-type GI:857396 from [Glycine max]
245740_at	At1g44100	0.921696	0.00406432	0.260442	0.56986	-1.03535	0.00183179	0.0287314	0.983192	-1.74046	6.16097e-06	-0.476252	0.243811	-0.70511	0.18018	-0.504984	0.363577	amino acid permease, putative almost identical to amino acid permease GI:608673 from [Arabidopsis thaliana]
245741_at	At1g44120	0.0410504	0.766913	-0.0382218	0.848977	-0.0975638	0.45229	-0.00157253	0.997348	-0.121157	0.303228	-0.0151151	0.961522	-0.0235932	0.981126	-0.0135425	0.994069	hypothetical protein similar to unknown protein GI:6382494 from [Arabidopsis thaliana]
245742_at	At1g44170	0.295216	0.351107	0.157629	0.747451	-1.00631	0.0015388	0.0368197	0.978255	-1.08685	0.000620978	-0.182872	0.750904	-0.0805393	0.97845	-0.219691	0.86035	aldehyde dehydrogenase, putative similar to aldehyde dehydrogenase GI:2351120 from [Synechococcus PCC7942];supported by full-length cDNA: Ceres:1141.
245743_at	At1g51080	-1.26071	1.64467e-05	-0.416772	0.16739	0.248848	0.36172	0.115424	0.881396	0.211509	0.427333	0.221184	0.576321	-0.0373388	0.989209	0.10576	0.950767	hypothetical protein contains similarity to DNA polymerase III, epsilon subunit GI:8163241 from [Chlamydia muridarum]
245744_at	At1g51110	-0.742249	0.0733644	-0.0231609	0.978481	0.0544214	0.934369	-0.0661821	0.972238	0.20075	0.695603	0.205127	0.814027	0.146328	0.969285	0.271309	0.888901	unknown protein
245745_at	At1g51115	-0.875108	0.0412399	-0.272781	0.686297	0.305456	0.560471	0.0201253	0.991537	0.380183	0.420745	0.479797	0.455974	0.0747271	0.986469	0.459671	0.695517	unknown protein contains similarity to anthranilate synthase large subunit GI:1374671 from [Buchnera aphidicola]
245746_at	At1g51070	0.413438	0.0100343	0.0912951	0.721865	-0.531382	0.00169667	-0.128096	0.751507	-1.19844	1.31254e-07	-0.471124	0.0107233	-0.667058	0.0056112	-0.343027	0.146939	bHLH transcription factor, putative similar to bHLH transcription factor GI:3757520 from [Arabidopsis thaliana];supported by full-length cDNA: Ceres:16284.
245747_at	At1g51100	-1.54735	0.0256075	-0.177176	0.889954	0.222984	0.822226	0.0491752	0.987233	0.132522	0.889307	0.344456	0.812736	-0.090462	0.99144	0.295281	0.953658	hypothetical protein predicted by genemark.hmm;supported by full-length cDNA: Ceres:31356.
245748_at	At1g51140	1.9939	8.44429e-06	0.489733	0.299294	-2.09232	5.47334e-06	0.215543	0.843761	-2.33139	1.01734e-06	0.361549	0.525136	-0.239079	0.910774	0.146006	0.955826	unknown protein contains similarity to phytochrome interacting factor 3 GI:3929586 from [Arabidopsis thaliana]; supported by cDNA: gi_14334499_gb_AY034941.1_
245749_at	At1g51090	2.15929	1.75427e-06	0.153098	0.794158	-0.893414	0.0118799	0.0758097	0.957236	-1.3456	0.000330956	0.104423	0.899287	-0.452183	0.614585	0.0286133	0.997481	proline-rich protein, putative similar to proline-rich protein GI:3242079 from [Capsicum annuum]; supported by cDNA: gi_14334847_gb_AY035097.1_
245750_at	At1g51060	-0.998204	1.15262e-05	0.409926	0.0671769	0.0344765	0.903178	-0.106211	0.852397	-0.180182	0.369923	-0.500644	0.0206175	-0.214658	0.704191	-0.394433	0.157801	histone H2A, putative similar to histone H2A GI:9758956 from [Arabidopsis thaliana]; supported by cDNA: gi_13877850_gb_AF370188.1_AF370188
245751_s_at	At1g25988	-0.180155	0.654308	0.11222	0.856181	0.116297	0.809764	-0.0673497	0.964286	0.172858	0.678232	0.00969385	0.993253	0.0565612	0.987588	0.0770436	0.981532	hypothetical protein contains similarity to virulence regulator GI:9106522 from [Xylella fastidiosa]
245752_at	At1g35150	0.0333036	0.812326	-0.070231	0.684233	0.0235627	0.887988	0.0406149	0.915824	0.0632092	0.630851	0.0331716	0.900012	0.0396465	0.968292	-0.00744329	0.997515	hypothetical protein similar to Ac-like transposase GB:AAD25149 GI:4584355 from [Arabidopsis thaliana]
245753_at	At1g35143	-0.0418514	0.725976	-0.099568	0.462787	-0.0122138	0.937511	0.00615598	0.988581	-0.00483404	0.971901	0.0607849	0.746497	0.00737978	0.995148	0.0546289	0.914162	hypothetical protein similar to putative replication protein GB:AAF30343 GI:6862955 from [Arabidopsis thaliana]
245754_at	At1g35183	0.00791034	0.960576	-0.118884	0.446597	6.48823e-05	0.999668	0.142719	0.508633	-0.0626264	0.644913	0.0322292	0.90655	-0.0626913	0.940763	-0.11049	0.748548	hypothetical protein predicted by genemark.hmm
245755_at	At1g35210	1.42406	0.000273949	0.692721	0.110023	-0.897789	0.0139647	1.07949	0.0195834	-0.959053	0.00756619	0.568628	0.212855	-0.0612645	0.986908	-0.510861	0.467406	hypothetical protein predicted by genemark.hmm;supported by full-length cDNA: Ceres:42217.
245756_at	At1g35190	1.21845	1.33338e-07	0.67195	0.000690307	-0.54279	0.00148151	-0.0780404	0.87704	-0.507712	0.00213225	-0.228288	0.287015	0.0350775	0.981126	-0.150248	0.767627	hyoscyamine 6-dioxygenase hydroxylase, putative similar to hyoscyamine 6-dioxygenase hydroxylase GB:P24397 from [Hyoscyamus niger];supported by full-length cDNA: Ceres:2551.
245757_at	At1g35140	1.85177	0.0281208	-0.0277336	0.987123	0.126873	0.923443	-0.104319	0.978424	1.87904	0.0256302	-0.510172	0.757483	1.75216	0.24285	-0.405853	0.940745	phosphate-induced (phi-1) protein, putative similar to phi-1 GB:BAA33810 GI:3759184 from [Nicotiana tabacum];supported by full-length cDNA: Ceres:118937.
245758_at	At1g32240	0.199527	0.562727	0.0800586	0.885411	-0.131791	0.748502	-0.152463	0.874052	-0.373538	0.233082	-0.620982	0.0877609	-0.241747	0.86207	-0.468519	0.403369	unknown protein contains similarity to transfactor GB:BAA75684 GI:4519671 from [Nicotiana tabacum]; supported by cDNA: gi_15723594_gb_AY048689.1_
245759_at	At1g66900	0.32299	0.0520117	0.175212	0.44659	-0.210086	0.244563	0.160935	0.672251	-0.246775	0.144892	0.174719	0.49894	-0.0366895	0.981126	0.0137834	0.997481	hypothetical protein predicted by genemark.hmm
245760_s_at	At1g66920	-0.968047	0.0107856	0.149016	0.820259	0.350626	0.416445	-0.0715325	0.965355	-0.176915	0.704123	0.0183848	0.986473	-0.527541	0.560452	0.0899174	0.981065	receptor serine/threonine kinase PR5K, putative similar to receptor serine/threonine kinase PR5K GI:1235680 from [Arabidopsis thaliana]
245761_at	At1g66890	-0.495115	0.00714838	0.102095	0.727803	-0.26501	0.164503	0.469668	0.0516579	0.377264	0.0361625	1.03663	1.77913e-05	0.642274	0.0169305	0.566963	0.0187127	hypothetical protein predicted by genemark.hmm;supported by full-length cDNA: Ceres:7343.
245762_at	At1g27880	-0.215997	0.330516	-0.134399	0.681777	0.0384522	0.90406	-0.0914453	0.896429	0.0446914	0.876696	-0.029036	0.961227	0.00623916	0.998483	0.0624093	0.973319	ATP-dependent DNA helicase RecQ, putative similar to ATP-dependent DNA helicase RecQ GB:AAF93372 GI:9654602 from [Vibrio cholerae]
245763_at	At1g27850	-0.0477662	0.889253	-0.138177	0.741592	-0.271092	0.345527	-0.090244	0.919409	-0.227599	0.418249	-0.129942	0.808537	0.0434929	0.986908	-0.0396976	0.990521	transposon protein, putative similar to En/Spm-like transposon protein GB:AAB95292 GI:2088658 from [Arabidopsis thaliana]
245764_s_at	At1g27840	0.0063416	0.9739	-0.314471	0.0568971	-0.130688	0.407403	-0.012672	0.983192	-0.00796376	0.967151	-0.254195	0.134606	0.122724	0.825826	-0.241523	0.296788	hypothetical protein contains similarity to cockayne syndrome complementation group A protein GB:U28413 GI:975301 from [Homo sapiens]
245765_at	At1g33600	-0.555189	0.163028	0.0444482	0.956162	0.826121	0.0395439	0.406444	0.630199	0.956143	0.0150003	1.29206	0.00490552	0.130022	0.971464	0.885612	0.122317	hypothetical protein similar to putative disease resistance protein GB:AAC14512 GI:2739389 from [Arabidopsis thaliana]
245766_at	At1g33580	0.00415497	0.984734	0.0222052	0.943293	-0.0890991	0.655777	0.0346665	0.957214	-0.155521	0.355692	-0.0691166	0.841932	-0.0664221	0.963846	-0.103783	0.886371	En/Spm-like transposon protein, putative similar to En/Spm-like transposon protein GB:AAD03364 GI:4115362 from [Arabidopsis thaliana]
245767_at	At1g33610	0.243222	0.177411	-0.159409	0.529541	-0.18507	0.351567	0.0185778	0.980942	-0.316066	0.07403	-0.125415	0.698885	-0.130996	0.884522	-0.143992	0.828722	hypothetical protein similar to putative disease resistance protein GB:AAC14512 GI:2739389 from [Arabidopsis thaliana]
245768_at	At1g33590	0.0652032	0.881969	-0.729855	0.0652731	0.320997	0.391696	1.19349	0.00517123	0.289955	0.422358	1.36923	0.000610221	-0.031042	0.99257	0.175745	0.924823	hypothetical protein similar to putative disease resistance protein GB:AAC14512 GI:2739389 from [Arabidopsis thaliana];supported by full-length cDNA: Ceres:105146.
245769_at	At1g30220	0.472171	0.0521995	-0.00157463	0.99728	-0.14407	0.640428	-0.0874753	0.918322	0.0423674	0.900327	-0.0305503	0.964055	0.186438	0.876693	0.056925	0.981192	hypothetical protein similar to putative sugar transporter GI:4263781 from [Arabidopsis thaliana]
245770_at	At1g30240	-1.03329	1.58519e-05	-0.407007	0.0897554	2.06305	3.11945e-09	0.0459205	0.955489	2.06226	1.91281e-09	0.00190662	0.998219	-0.000781731	0.999834	-0.0440139	0.981762	hypothetical protein predicted by genemark.hmm
245771_at	At1g30250	0.303148	0.272069	-0.0202003	0.970172	0.634462	0.0193569	-0.0697223	0.944237	0.742178	0.00580609	0.0537541	0.938602	0.107716	0.965616	0.123476	0.942849	hypothetical protein predicted by genemark.hmm
245772_at	At1g30300	0.442025	0.00196342	0.454615	0.00546389	-0.23475	0.0965573	-0.0493638	0.917783	-0.100499	0.518898	-0.375481	0.0181746	0.13425	0.785716	-0.326117	0.0955221	hypothetical protein similar to putative hydrolase GI:7270684 from [Arabidopsis thaliana]
245773_at	At1g30290	-0.524867	0.243207	-0.198436	0.787228	0.170283	0.778978	-0.0672519	0.972594	0.402805	0.394964	0.281271	0.732833	0.232522	0.944432	0.348523	0.835038	hypothetical protein predicted by genscan+
245774_at	At1g30210	-0.73229	0.0850075	0.184394	0.800051	-0.414604	0.392515	-0.448133	0.620729	-0.0368848	0.952577	-0.643641	0.249068	0.37772	0.827508	-0.195508	0.943505	hypothetical protein contains similarity to cyc1A protein GI:6358548 from [Antirrhinum graniticum]; supported by cDNA: gi_14334669_gb_AY035008.1_
245775_at	At1g30270	-0.0710581	0.889986	-0.804455	0.0834959	-0.110972	0.843206	0.620512	0.319392	0.220058	0.631441	1.30622	0.00378282	0.33103	0.838373	0.685711	0.281187	serine/threonine kinase, putative similar to serine/threonine kinase GI:2632252 from [Sorghum bicolor]; supported by cDNA: gi_14486385_gb_AY035226.1_
245776_at	At1g30260	1.1055	0.00689908	-0.119003	0.872015	0.848411	0.0390203	0.23038	0.852393	1.36007	0.001256	1.11012	0.017611	0.511661	0.634587	0.879738	0.140059	hypothetical protein predicted by genscan+; supported by cDNA: gi_16323183_gb_AY057696.1_
245777_at	At1g73540	1.4848	0.0653273	1.40575	0.162161	-1.43886	0.0844589	0.206472	0.9471	-1.71921	0.0326996	0.104786	0.962852	-0.280353	0.970087	-0.101686	0.993089	unknown protein contains similarity to diphosphoinositol polyphosphate phosphohydrolase GI:3978224 from [Homo sapiens]
245778_at	At1g73530	-0.396989	0.124059	0.0428087	0.930885	1.00707	0.000390969	0.343682	0.467334	1.09852	0.000128897	0.618389	0.0401463	0.0914525	0.968598	0.274706	0.694577	RNA-binding glycine-rich protein, putative similar to RNA-binding glycine-rich protein (RGP-1a) GI:436789 from [Nicotiana sylvestris]
245779_at	At1g73510	-0.1409	0.328946	0.144927	0.438411	0.0270438	0.896484	-0.0525892	0.910229	0.0307268	0.868572	-0.0924508	0.716439	0.00368299	0.998483	-0.0398616	0.973544	hypothetical protein predicted by genemark.hmm
245780_at	At1g45688	0.822673	0.0246985	0.403814	0.416301	-1.10798	0.00392658	-0.260072	0.796075	-0.790227	0.0304202	-0.705323	0.11498	0.317756	0.835456	-0.445252	0.604982	unknown protein ;supported by full-length cDNA: Ceres:8255.
245781_at	At1g45976	0.603568	0.00946213	0.0401669	0.927865	0.335796	0.165842	0.166681	0.789144	0.30527	0.195956	0.349359	0.245758	-0.0305254	0.99144	0.182677	0.836694	S-ribonuclease binding protein SBP1, putative similar to S-ribonuclease binding protein SBP1 GI:6760451 from [Petunia hybrida]; supported by cDNA: gi_11692935_gb_AF324720.1_AF324720
245782_at	At1g35200	-0.0512979	0.710307	0.117607	0.456035	0.0867797	0.525985	-0.0979016	0.728984	0.0603869	0.661029	-0.0331977	0.904055	-0.0263928	0.980453	0.064704	0.911743	60S ribosomal protein (fragment), putative similar to 60S ribosomal protein L4 (fragment) GB:P49691 from [Arabidopsis thaliana]
245783_s_at	At1g35180	-1.37623	9.80639e-07	-0.0349225	0.931119	0.175134	0.479442	0.178996	0.732366	1.14955	7.72719e-06	0.231247	0.464525	0.974417	0.00233558	0.0522511	0.979307	hypothetical protein similar to hypothetical protein GB:AAF69173 GI:7767676 from [Arabidopsis thaliana]
245784_at	At1g32190	-0.125368	0.679927	0.127968	0.763794	-0.156246	0.624249	-0.43242	0.281596	-0.412994	0.107443	-0.360744	0.29436	-0.256748	0.775188	0.0716761	0.974336	hypothetical protein similar to hypothetical protein GB:AAD18105 GI:4337191 from [Arabidopsis thaliana]
245785_at	At1g32180	-0.00646535	0.973948	-0.0645619	0.786659	0.0366003	0.861034	-0.0553599	0.90856	0.00835593	0.966307	0.107331	0.668821	-0.0282443	0.981872	0.162691	0.642646	cellulose synthase catalytic subunit, putative similar to cellulose synthase catalytic subunit GB:BAB09693 GI:9759258 from [Arabidopsis thaliana]
245786_at	At1g32150	0.0615942	0.785267	0.173502	0.494317	-0.15865	0.449336	-0.113463	0.829595	-0.193182	0.311074	-0.129075	0.694197	-0.0345322	0.982795	-0.0156117	0.997481	G-Box binding protein, putative similar to G-Box binding protein 2 GB:AAD42938 GI:5381313 from [Catharanthus roseus]
245787_at	At1g32130	-0.224941	0.613582	0.0182276	0.981415	-0.04732	0.938491	-0.129296	0.923097	0.112033	0.82469	-0.0727698	0.942797	0.159353	0.964415	0.0565264	0.990804	unknown protein
245788_at	At1g32120	0.315477	0.296368	0.0701529	0.895603	-0.149948	0.690313	0.0867909	0.933592	-0.0939634	0.802097	0.153661	0.795245	0.055985	0.982583	0.0668701	0.981192	hypothetical protein similar to hypothetical protein GB:AAD27684 GI:4680504 from [Oryza sativa]
245789_at	At1g32090	-1.16313	3.66271e-06	-0.0927517	0.779116	0.441481	0.0283752	-0.16081	0.748645	0.636665	0.00187497	0.222694	0.44699	0.195185	0.782016	0.383503	0.215967	hypothetical protein similar to hypothetical protein GB:CAB77775 GI:7269775 from [Arabidopsis thaliana]
245790_at	At1g32200	-1.16901	0.0008966	-0.0671863	0.914677	1.15855	0.00112632	-0.345505	0.624615	1.35249	0.000204672	0.0779759	0.926987	0.193944	0.930351	0.423481	0.563012	glycerol-3-phosphate acyltransferase identical to glycerol-3-phosphate acyltransferase GB:Q43307 from [Arabidopsis thaliana]
245791_at	At1g32210	0.126363	0.74468	0.0561946	0.926122	-0.259699	0.485447	0.00509169	0.99657	-0.167273	0.660257	-0.0403021	0.96291	0.0924263	0.975905	-0.0453938	0.990804	defender against cell death protein, putative similar to defender against cell death protein GB:AAC36169 GI:3608136 from [Arabidopsis thaliana]
245792_at	At1g32100	0.144961	0.651631	-0.132051	0.772854	-1.42725	1.7617e-05	-0.00885404	0.994502	-1.32608	3.11179e-05	0.523655	0.115494	0.101167	0.967598	0.532509	0.21295	pinoresinol-lariciresinol reductase, putative similar to pinoresinol-lariciresinol reductase GB:AAF63508 GI:7542583 from [Thuja plicata];supported by full-length cDNA: Ceres:33000.
245793_at	At1g32220	0.271572	0.296397	-0.109982	0.794158	0.0429989	0.909363	0.46566	0.206371	0.156542	0.589093	0.633902	0.0282807	0.113543	0.958582	0.168242	0.881682	unknown protein ;supported by full-length cDNA: Ceres:3464.
245794_at	At1g32170	0.745807	0.00921257	0.819509	0.0147706	-0.809835	0.00586792	-0.0412749	0.974221	-1.00663	0.000793791	0.184462	0.730194	-0.196792	0.900606	0.225737	0.835741	endoxyloglucan transferase, putative similar to endoxyloglucan transferase GB:AAD45125 GI:5533313 from [Arabidopsis thaliana]; supported by full-length cDNA: Ceres: 21403.
245795_at	At1g32160	-0.558205	0.00100657	-0.45739	0.0159506	0.161438	0.371249	0.547153	0.00817015	0.110298	0.548938	0.912458	1.84161e-05	-0.0511399	0.971649	0.365304	0.115169	unknown protein contains similarity to obtusifoliol 14-alpha-demethylase (CYP51) GB:Y09292 GI:1707854 from [Triticum aestivum];supported by full-length cDNA: Ceres:39425.
245796_at	At1g32230	0.112281	0.589858	0.0276092	0.9376	0.352341	0.0571653	0.110254	0.838053	0.378937	0.0351621	0.389776	0.0708984	0.0265956	0.990358	0.279523	0.406336	unknown protein similar to unknown protein GB:AAC36170 GI:3608137 from [Arabidopsis thaliana]; supported by cDNA: gi_11044956_emb_AJ251578.1_ATH251578
245797_at	At1g45261	-0.849793	0.00042858	-0.0630106	0.878059	1.27874	5.72958e-06	0.202877	0.699367	1.49105	5.99675e-07	0.378531	0.176561	0.212319	0.797185	0.175653	0.837184	defective chloroplasts and leaves (DCL) protein, putative similar to defective chloroplasts and leaves (DCL) protein GI:1305530 from [Lycopersicon esculentum]
245798_at	At1g45545	-0.136364	0.409473	-0.0185507	0.952151	0.140473	0.423494	0.0376077	0.949729	0.1268	0.454533	-0.0268764	0.948225	-0.0136723	0.99257	-0.0644842	0.953872	hypothetical protein predicted by genemark.hmm
245799_at	At1g45616	2.10802	4.52737e-08	-0.00143772	0.997457	-2.58082	4.4931e-09	0.0154993	0.988759	-2.63667	2.07762e-09	0.0511597	0.939311	-0.0558483	0.981126	0.0356604	0.991059	disease resistance protein, putative similar to disease resistance protein GI:9294201 from [Arabidopsis thaliana]
245800_at	At1g46264	0.270074	0.236539	-0.117033	0.747917	-0.566087	0.0128265	-0.206419	0.687823	-0.540332	0.0147068	-0.294091	0.335666	0.0257558	0.991834	-0.0876719	0.956816	heat shock transcription factor, putative similar to heat shock transcription factor 5 GI:662931 from [Glycine max]
245801_at	At1g46912	-0.0616924	0.715041	-0.00424176	0.987777	-0.0977712	0.565725	-0.140815	0.645818	0.00394148	0.984391	-0.0104104	0.979636	0.101713	0.888851	0.130404	0.769678	hypothetical protein similar to hypothetical protein GI:4589954 from [Arabidopsis thaliana]
245802_at	At1g46840	-0.224298	0.0999461	-0.171126	0.342318	0.0893031	0.595759	-0.0292549	0.958878	0.211716	0.123528	0.0708512	0.801964	0.122413	0.821693	0.100106	0.861409	hypothetical protein similar to hypothetical protein GI:4589954 from [Arabidopsis thaliana]
245803_at	At1g47128	0.503323	0.0248965	0.652626	0.0145617	-0.0891801	0.77546	0.0709608	0.929792	-0.0244427	0.938627	0.100356	0.838604	0.0647374	0.976289	0.0293955	0.992502	cysteine proteinase RD21A identical to thiol protease RD21A SP:P43297 from [Arabidopsis thaliana]
245804_at	At1g46696	-0.0539968	0.752892	0.0740926	0.745408	0.129692	0.416137	-0.089468	0.822798	-0.00224733	0.990654	-0.0275675	0.939832	-0.13194	0.79994	0.0619005	0.947518	hypothetical protein predicted by genemark.hmm
245805_at	At1g46336	0.0274469	0.829862	0.0252967	0.889978	0.0327785	0.816102	-0.0753847	0.772589	-0.0341048	0.790972	0.000393314	0.998943	-0.0668834	0.905835	0.075778	0.849657	hypothetical protein predicted by genemark.hmm
245806_at	At1g45474	-0.705437	3.58768e-05	-0.367379	0.0329393	0.469038	0.0022884	0.641304	0.000855974	0.584224	0.000243773	1.45066	1.11929e-08	0.115186	0.865993	0.809359	9.16976e-05	light-harvesting complex protein similar to light-harvesting complex protein GI:22752 from [Pinus sylvestris];supported by full-length cDNA: Ceres:41745.
245807_at	At1g46768	0.0568842	0.835538	-0.0473245	0.904386	-0.18181	0.463042	0.351893	0.296973	-0.0989207	0.706163	0.252221	0.411988	0.0828897	0.966847	-0.0996712	0.941855	AP2 domain containing protein RAP2.1 similar to AP2 domain containing protein RAP2.1 GI:2281627 from [Arabidopsis thaliana];supported by full-length cDNA: Ceres:28451.
245808_at	At1g58470	0.699423	1.63378e-05	0.0974594	0.634051	-0.0480672	0.799624	-0.0632581	0.88333	0.127423	0.381778	-0.118818	0.593587	0.17549	0.616071	-0.0555599	0.954721	RNA binding protein identical to RNA binding protein GI:6566348 from [Arabidopsis thaliana]; supported by cDNA: gi_15450911_gb_AY054536.1_
245809_at	At1g58440	-0.206328	0.220739	0.22491	0.29109	-0.74377	8.63657e-05	-0.240305	0.394181	-0.671886	0.00019939	-0.261197	0.215193	0.0718843	0.961927	-0.0208919	0.992771	squalene monooxygenase, putative similar to squalene monooxygenase GI:9757924 from [Arabidopsis thaliana]; supported by cDNA: gi_6566341_dbj_AB008021.1_AB008021
245810_at	At1g37607	-0.36415	0.0605822	0.177223	0.525082	-0.361083	0.0713994	-0.332212	0.277033	-0.406311	0.0361242	-0.327704	0.183927	-0.0452274	0.980453	0.00450835	0.999062	axi 1 protein, putative similar to axi 1 protein GB:X80301 GI:559920 from [Nicotiana tabacum]
245811_at	At1g37826	-0.0482739	0.791245	-0.0983401	0.660076	0.0283647	0.897698	-0.00367966	0.995152	-0.0553963	0.764286	0.0580053	0.860159	-0.083761	0.933432	0.061685	0.953658	hypothetical protein similar to putative retroelement pol polyprotein GB:AAD23707 GI:4567295 from [Arabidopsis thaliana]
245812_at	At1g37900	-0.132962	0.365031	0.0853179	0.693501	0.06644	0.716298	0.00911649	0.987739	0.161536	0.260549	0.0384707	0.909002	0.0950957	0.901135	0.0293542	0.982988	hypothetical protein predicted by genemark.hmm
245813_at	At1g49920	-0.148335	0.392972	-0.0132247	0.967776	0.511508	0.00264476	-0.132499	0.746472	0.581168	0.000702676	-0.0267716	0.952285	0.06966	0.96283	0.105727	0.888152	hypothetical protein contains similarity to mutator-like transposase GB:AAD25847 GI:4587619 from [Arabidopsis thaliana]
245814_at	At1g49910	-0.123507	0.584619	0.0929916	0.777738	0.126513	0.602715	-0.246476	0.509555	0.00857315	0.974964	-0.399394	0.0915133	-0.11794	0.926757	-0.152918	0.8434	mitotic checkpoint protein, putative similar to mitotic checkpoint protein GB:BAB02543 GI:9294423 from [Arabidopsis thaliana]
245815_at	At1g26090	-0.53156	0.00514491	-0.44886	0.042308	-0.316807	0.0991018	-0.0318477	0.969115	-0.270421	0.151364	0.190589	0.509962	0.0463858	0.980453	0.222437	0.615121	unknown protein
245816_at	At1g26210	-0.0522134	0.925138	0.182359	0.790285	-1.35936	0.0016314	-0.265986	0.817198	-1.15773	0.00493067	-0.287302	0.697764	0.20163	0.95188	-0.0213169	0.997972	hypothetical protein similar to hypothetical protein GI:6524175 from [Arabidopsis thaliana];supported by full-length cDNA: Ceres:3618.
245817_at	At1g26160	-0.731259	0.000131093	-0.249102	0.251728	0.580691	0.0014056	0.233457	0.443788	0.51242	0.00326293	0.144964	0.611991	-0.0682708	0.965616	-0.0884939	0.928488	hypothetical protein similar to unknown protein GI:3738315 from [Arabidopsis thaliana];supported by full-length cDNA: Ceres:37861.
245818_at	At1g26100	0.213119	0.484493	-0.175837	0.681653	-1.13471	0.000229356	-0.189901	0.80225	-1.45221	1.14209e-05	-0.461085	0.183973	-0.317499	0.703752	-0.271184	0.741846	cytochrome b561, putative similar to cytochrome b561 GI:291 from (Bos taurus)
245819_at	At1g26310	-0.12451	0.330425	0.213561	0.154469	0.185877	0.141735	-0.171932	0.420414	0.278899	0.0208529	-0.0614097	0.807663	0.0930225	0.875218	0.110522	0.783419	cauliflower identical to CAULIFLOWER GI:3789808 from [Arabidopsis thaliana]; supported by full-length cDNA: Ceres: 23736.
245820_at	At1g26320	-0.134443	0.441767	0.083243	0.752371	0.266683	0.106453	-0.16186	0.643215	0.0338506	0.877087	-0.0347957	0.933641	-0.232832	0.530614	0.127064	0.836471	allyl alcohol dehydrogenase, putative similar to allyl alcohol dehydrogenase GI:9758497 from [Arabidopsis thaliana];supported by full-length cDNA: Ceres:40824.
245821_at	At1g26270	-0.747684	0.0968043	-0.514126	0.395791	1.06526	0.0207972	-0.186577	0.903031	1.07558	0.0168921	0.071538	0.954645	0.010324	0.998501	0.258115	0.909615	hypothetical protein similar to putative ubiquitin GI:4415931 from [Arabidopsis thaliana]; supported by cDNA: gi_14334681_gb_AY035014.1_
245822_at	At1g26110	-0.128167	0.480393	-0.312388	0.119289	0.156049	0.403755	0.191993	0.554101	0.344332	0.0344639	0.181158	0.460302	0.188284	0.704191	-0.010835	0.997515	unknown protein ; supported by cDNA: gi_13605703_gb_AF361833.1_AF361833
245823_at	At1g57906	0.0468461	0.785946	-0.0209773	0.9376	-0.036484	0.857515	0.0114935	0.984115	0.0395213	0.827569	-0.052297	0.870102	0.0760052	0.94097	-0.0637905	0.943033	hypothetical protein predicted by genemark.hmm
245824_at	At1g57943	-0.359936	0.136095	-0.124539	0.754394	0.105634	0.745065	-0.0459258	0.965103	0.0661796	0.834826	0.0819581	0.886348	-0.0394542	0.987775	0.127884	0.924823	hypothetical protein predicted by genemark.hmm
245825_at	At1g57870	-0.289312	0.0826099	-0.192406	0.390954	-0.413381	0.0158508	0.0124182	0.986165	-0.255589	0.130176	-0.0650201	0.865289	0.157792	0.802981	-0.0774383	0.943033	protein kinase, putative similar to protein kinase GI:717180 from (Arabidopsis thaliana)
245826_at	At1g57850	0.0977163	0.443686	-0.00619432	0.979312	-0.12983	0.312323	0.0342489	0.936158	-0.037799	0.803074	0.0115589	0.971947	0.0920311	0.866084	-0.02269	0.984661	disease resistance protein RPS4, putative similar to disease resistance protein RPS4 GI:9759605 from [Arabidopsis thaliana]
245827_at	At1g57830	-0.00935107	0.961127	0.0870656	0.683864	-0.0217377	0.917922	-0.089901	0.817103	0.0752229	0.645946	0.123423	0.581699	0.0969606	0.895868	0.213324	0.396552	disease resistance protein RPS4, putative similar to disease resistance protein RPS4 GI:5459305 from [Arabidopsis thaliana]
245828_at	At1g57820	-1.58814	4.48825e-08	-0.380997	0.102671	0.480457	0.0146875	-0.252827	0.47753	1.15499	2.37585e-06	-0.0726623	0.870284	0.674536	0.0179913	0.180165	0.767875	transcription factor, putative similar to transcription factor ICBP90 GI:6815251 from [Homo sapiens]
245829_at	At1g57780	0.0228249	0.880515	-0.0245226	0.908564	-0.0371435	0.819661	-0.0712849	0.831884	0.0762829	0.56366	-0.0420646	0.874862	0.113426	0.78136	0.0292203	0.978091	hypothetical protein predicted by genemark.hmm
245830_at	At1g57790	0.129646	0.738937	-0.17699	0.730906	0.602702	0.0634264	-0.00630883	0.995968	0.778671	0.0140939	0.391421	0.386807	0.175969	0.940532	0.39773	0.579303	hypothetical protein predicted by genemark.hmm;supported by full-length cDNA: Ceres:111354.
245831_at	At1g48840	-0.389192	0.0894637	-0.0985417	0.801845	0.521885	0.0260669	0.0675194	0.936158	0.901581	0.000307636	0.29017	0.370993	0.379696	0.42954	0.222651	0.750939	unknown protein
245832_at	At1g48850	-0.192105	0.158902	-0.125791	0.510485	0.215106	0.124546	-0.138518	0.633945	-0.0861295	0.583746	-0.330377	0.0360643	-0.301235	0.18705	-0.191859	0.475088	chorismate synthase, putative similar to chorismate synthase GI:452796 from [Synechocystis sp.]; supported by cDNA: gi_15982823_gb_AY057519.1_
245833_at	At1g42220	-0.147178	0.30593	0.078171	0.723513	0.0751905	0.669499	-0.190002	0.437036	0.0562244	0.744456	-0.0969384	0.698522	-0.0189661	0.990422	0.0930634	0.880715	transposon protein, putative similar to En/Spm-like transposon protein GI:4263768 from [Arabidopsis thaliana]
245834_at	At1g42200	-0.119682	0.25045	0.0901789	0.532221	0.0722708	0.554652	-0.0943863	0.685865	0.046507	0.709666	-0.212707	0.077767	-0.0257638	0.980096	-0.11832	0.626834	transposon protein, putative similar to En/Spm-like transposon protein GI:2342733 from [Arabidopsis thaliana]
245835_at	At1g42190	-0.0291292	0.885215	-0.048996	0.858547	-0.0652314	0.752088	0.046582	0.931938	0.000191431	0.999369	0.046972	0.896397	0.0654229	0.96283	0.000389953	0.999996	hypothetical protein similar to putative transposon protein GI:7267139 from [Arabidopsis thaliana]
245836_at	At1g42250	0.00612768	0.965737	0.0429696	0.803928	0.0265681	0.858605	0.0159812	0.972385	0.0127486	0.92856	-0.0327022	0.891512	-0.0138195	0.990864	-0.0486834	0.940745	hypothetical protein similar to hypothetical protein GI:7573347 from [Arabidopsis thaliana]
245837_at	At1g58450	-0.00245729	0.987464	0.117959	0.469043	-0.0887514	0.528144	-0.115987	0.656698	0.028608	0.855876	-0.137018	0.424209	0.117359	0.778168	-0.0210311	0.986907	peptidylprolyl isomerase, putative similar to peptidylprolyl isomerase GI:9294180 from [Arabidopsis thaliana]
245838_at	At1g58410	0.0522899	0.880776	-0.333679	0.333997	-0.00534576	0.990388	-0.494316	0.203901	-0.0143176	0.969039	-0.540871	0.0861763	-0.00897187	0.998421	-0.0465545	0.987039	disease resistance protein, putative similar to disease resistance protein RPP8 GI:8843900 from [Arabidopsis thaliana]
245839_at	At1g58390	-0.149465	0.187159	0.0138334	0.951344	0.155497	0.186876	0.0404921	0.916759	-0.000137387	0.999369	0.0652167	0.7669	-0.155635	0.56127	0.0247246	0.981762	disease resistance protein, putative similar to disease resistance protein RPP8 GI:8843900 from [Arabidopsis thaliana]
245840_at	At1g58420	1.52684	0.000832627	1.06175	0.0367537	-0.460593	0.33442	0.352385	0.746292	-1.15873	0.00743168	-0.446674	0.500825	-0.698142	0.440133	-0.799059	0.244852	hypothetical protein predicted by genemark.hmm;supported by full-length cDNA: Ceres:124269.
245841_s_at	At1g58380	-0.659822	1.24193e-05	-0.143956	0.384815	0.504966	0.000263916	-0.0234665	0.965426	0.443517	0.000746298	0.0248126	0.939477	-0.0614491	0.951961	0.0482791	0.957921	ribosomal protein S2, putative similar to ribosomal protein S2 GI:939717 from [Urechis caupo];supported by full-length cDNA: Ceres:93867.
245842_at	At1g58430	-0.0737124	0.586534	0.0668433	0.72543	0.0611445	0.691106	-0.101128	0.728471	0.11205	0.379387	-0.0270767	0.928422	0.0509054	0.96283	0.0740517	0.894564	proline-rich protein, putative similar to proline-rich protein GI:22596 from [Brassica napus];supported by full-length cDNA: Ceres:34681.
245843_at	At1g26180	-0.273102	0.266485	-0.0771215	0.857477	0.764925	0.00225275	0.0758678	0.928493	0.91504	0.00035493	0.229456	0.542237	0.150115	0.919627	0.153588	0.890128	unknown protein
245844_at	At1g26170	-0.256007	0.321288	-0.252315	0.455631	0.377033	0.140438	0.0555838	0.956347	0.430277	0.0784095	-0.0354217	0.959057	0.0532434	0.981126	-0.0910055	0.960171	hypothetical protein predicted by genemark.hmm
245845_at	At1g26150	-0.251432	0.496968	-0.515035	0.220872	-0.338634	0.365338	-0.132164	0.907417	-0.557892	0.0936505	-0.0388436	0.966163	-0.219258	0.910484	0.0933205	0.974336	Pto kinase interactor, putative similar to Pto kinase interactor 1 GI:3668069 from [Lycopersicon esculentum]
245846_at	At1g26130	0.0110758	0.971913	0.138712	0.691787	0.0757181	0.810018	0.0542055	0.950982	0.260532	0.262038	-0.228594	0.509296	0.184814	0.849504	-0.2828	0.56869	P-type transporting ATPase, putative similar to P-type transporting ATPase GI:9229867 from [Arabidopsis thaliana]
245847_at	At5g11050	-0.044041	0.86159	0.0448388	0.898874	0.154751	0.494004	-0.100687	0.867784	0.325915	0.0881045	0.108972	0.775508	0.171164	0.821891	0.209659	0.677627	MYB DNA-binding - like protein myb-related gene A-myb, Homo sapiens, EMBL:HSAMYB; supported by cDNA: gi_15375309_gb_AY032854.2_
245848_at	At5g13480	-0.611022	0.00193942	-0.373703	0.103607	0.585768	0.00315822	0.113707	0.840856	0.623709	0.0015279	0.0362287	0.941653	0.0379412	0.981501	-0.0774781	0.955057	putative protein predicted proteins - different species
245849_at	At5g13520	-0.730244	0.00276864	-0.118238	0.763569	-0.00143097	0.997575	-0.291475	0.519333	0.0647191	0.835245	-0.346649	0.265771	0.06615	0.977321	-0.0551743	0.981192	leukotriene-A4 hydrolase-like protein leukotriene-A4 hydrolase (EC 3.3.2.6) long isoform - Homo sapiens, EMBL:U27292
245850_at	At5g13530	-0.0660286	0.686366	0.0699303	0.758634	0.0188996	0.930592	-0.0806563	0.846088	0.0209221	0.9113	-0.0191082	0.960845	0.00202246	0.998763	0.0615481	0.946715	ankyrin-repeat containing protein ankyrin-repeat containing proteins
245851_at	At5g13540	0.247614	0.192217	0.0516108	0.881078	-0.379454	0.0459202	-0.208674	0.579802	-0.110836	0.614422	-0.147309	0.648058	0.268619	0.5366	0.0613658	0.968811	putative protein HERC2 - Homo sapiens, EMBL:AF071172
245852_at	At5g13510	-1.0474	4.71389e-05	-0.266164	0.367322	0.801634	0.000831039	0.109539	0.876341	0.91392	0.000184329	0.951748	0.000423715	0.112286	0.950053	0.842209	0.00416578	ribosomal protein L10-like ribosomal protein L10- Nicotiana tabacum, EMBL:AB010879;supported by full-length cDNA: Ceres:29083.
245853_at	At5g13500	0.371167	0.0203558	0.652488	0.000929585	-0.23221	0.168575	-0.196528	0.524595	-0.201759	0.222129	-0.626777	0.00107177	0.0304512	0.983083	-0.430249	0.0511988	putative protein predicted protein At2g25260 - Arabidopsis thaliana, EMBL:AC007070;supported by full-length cDNA: Ceres:6674.
245854_at	At5g13490	1.3584	0.00184195	0.163338	0.823046	-0.0186095	0.979247	0.621883	0.380794	-0.24721	0.616948	0.175951	0.850615	-0.2286	0.941601	-0.445933	0.694577	adenosine nucleotide translocator ; supported by cDNA: gi_15292846_gb_AY050857.1_
245855_at	At5g13550	1.48907	4.48204e-07	0.36692	0.169305	-1.9592	1.65842e-08	-0.328598	0.359712	-2.27397	1.47554e-09	-0.58099	0.0196688	-0.314767	0.525545	-0.252392	0.625679	sulfate transporter ; supported by cDNA: gi_2626752_dbj_AB008782.1_AB008782
245856_at	At5g28240	-0.0251699	0.918944	-0.0420188	0.899828	0.0739906	0.764927	-0.195834	0.59924	0.0478536	0.840147	-0.0659005	0.875732	-0.026137	0.990358	0.129933	0.864752	putative protein predicted proteins, Arabidopsis thaliana
245857_at	At5g28270	-0.109241	0.556581	-0.118883	0.631678	0.0770346	0.723697	0.162225	0.653966	-0.0337295	0.880033	0.0117959	0.980254	-0.110764	0.903229	-0.150429	0.778005	putative protein various predicted proteins, Arabidopsis thaliana
245858_at	At5g28280	0.0195033	0.926993	0.00640345	0.983487	0.00346422	0.989613	0.0598352	0.910004	-0.126463	0.46415	0.0877007	0.777287	-0.129927	0.845787	0.0278656	0.986907	CER1-like protein CER1-like, A.thaliana, ATCER1L19
245859_at	At5g28290	-0.816535	0.000657311	-0.591261	0.0257424	0.0481854	0.886943	0.140631	0.82914	-0.208823	0.388358	-0.36353	0.20254	-0.257009	0.704191	-0.504161	0.121967	serine (threonine) protein kinase - like serine (threonine) protein kinase, Mouse, PIR:JC7122
245860_at	At5g28310	0.0756293	0.75803	-0.0523894	0.885644	0.117974	0.636391	0.173771	0.719899	0.148227	0.509991	0.197624	0.526135	0.030253	0.98942	0.0238532	0.994205	putative protein predicted proteins, Arabidopsis thaliana
245861_at	At5g28300	-1.54297	0.000414029	0.274527	0.657494	-0.431008	0.336033	-0.428782	0.612317	-0.596374	0.142876	-0.349953	0.601577	-0.165366	0.965535	0.0788284	0.984661	GTL1 - like protein GTL1, Arabidopsis thaliana, EMBL:ATAJ3215; supported by cDNA: gi_14423451_gb_AF386963.1_AF386963
245862_at	At5g01010	0.00108946	0.996914	-0.404645	0.0980284	0.208575	0.357054	0.289594	0.41185	0.183883	0.402417	0.251437	0.37973	-0.0246918	0.991834	-0.0381568	0.985195	putative protein
245863_s_at	At1g58050	-0.421751	0.1762	-0.191061	0.691778	0.267215	0.453579	-0.179752	0.847398	0.451598	0.145779	-0.168636	0.786168	0.184383	0.926678	0.0111163	0.999062	hypothetical protein contains similarity to maleless protein (mle) GI:157905 from [Drosophila melanogaster]
245864_at	At1g58070	-0.0479888	0.887942	0.0422859	0.931119	-0.864111	0.0014861	-0.109787	0.897667	-0.400677	0.118101	0.134492	0.797617	0.463434	0.345102	0.244279	0.756971	hypothetical protein predicted by genemark.hmm
245865_at	At1g58025	-0.124685	0.406188	-0.0463352	0.853227	0.162869	0.28369	0.0190862	0.975595	0.0779447	0.638849	-0.0824294	0.762669	-0.0849241	0.924452	-0.101516	0.863	hypothetical protein contains similarity to cell proliferation related protein GI:9931486 from [Mus musculus]
245866_s_at	At1g57990	0.458615	0.396095	2.2516	0.000356066	-0.14724	0.839592	0.261018	0.870357	0.0315302	0.96442	0.221452	0.841467	0.17877	0.968568	-0.0395668	0.997515	unknown protein
245867_at	At1g58080	1.11178	0.000543286	-0.140129	0.779084	-1.71081	5.90425e-06	-0.346151	0.558951	-1.86174	1.48305e-06	-0.666835	0.0588967	-0.150924	0.950139	-0.320683	0.690086	ATP phosphoribosyl transferase identical to ATP phosphoribosyl transferase GI:6683617 from [Arabidopsis thaliana];supported by full-length cDNA: Ceres:95544.
245868_at	At1g58032	0.0155293	0.974046	0.372551	0.424917	1.43814	0.00019961	0.138712	0.906432	1.64005	3.76688e-05	0.788169	0.0513859	0.20191	0.9293	0.649457	0.234238	hypothetical protein
245869_at	At1g26330	-0.423246	0.00183716	-0.196537	0.234201	0.00225907	0.992134	-0.108026	0.741873	0.0908038	0.542846	-0.172032	0.337795	0.0885448	0.902774	-0.0640062	0.937819	hypothetical protein predicted by genemark.hmm
245870_at	At1g26300	-0.0763371	0.857045	0.15562	0.772728	-0.292214	0.430095	-0.308296	0.67332	-0.190915	0.615581	-0.285266	0.590926	0.101299	0.972324	0.0230293	0.997515	hypothetical protein similar to hypothetical protein GI:6358777 from [Arabidopsis thaliana]
245871_at	At1g26290	-0.100831	0.545695	-0.0182078	0.951514	-0.0493924	0.81246	-0.136614	0.689233	-0.0542577	0.772561	-0.155606	0.490137	-0.00486536	0.998421	-0.0189925	0.992771	hypothetical protein predicted by genemark.hmm
245872_at	At1g26280	-0.142857	0.645813	0.049012	0.922787	-0.26075	0.385402	-0.22615	0.730632	0.0149505	0.9678	-0.33937	0.361444	0.2757	0.760114	-0.11322	0.952818	hypothetical protein contains similarity to arginine metabolism regulation protein i GI:695715 from [Saccharomyces cerevisiae]
245873_at	At1g26260	-0.290052	0.142082	-0.43503	0.0647189	-0.0247161	0.936932	-0.0515125	0.944237	0.100892	0.672348	-0.332612	0.178562	0.125608	0.918203	-0.281099	0.469392	bHLH transcription factor GBOF-1, putative similar to bHLH transcription factor GBOF-1 GI:5923912 from [Tulipa gesneriana]
245874_at	At1g26250	1.5917	0.014216	0.45233	0.647871	-1.09935	0.0998324	-0.533719	0.745162	-0.359808	0.641996	-2.01327	0.00740197	0.73954	0.706256	-1.47955	0.114028	unknown protein
245875_at	At1g26240	0.168364	0.735153	0.982503	0.0420242	0.52516	0.22923	1.70625	0.00141094	0.0599805	0.914241	-1.10514	0.0192505	-0.465179	0.706256	-2.81138	6.63017e-06	hypothetical protein predicted by genemark.hmm
245876_at	At1g26230	-2.11269	9.26277e-07	-0.0791235	0.894661	1.37034	0.000166564	-0.0087519	0.994999	1.77226	6.9009e-06	0.244265	0.668076	0.401917	0.64851	0.253017	0.838647	chaperonin precursor, putative similar to chaperonin precursor GI:806807 from [Pisum sativum]
245877_at	At1g26220	-0.701791	0.000179664	-0.0601329	0.840008	0.0908951	0.675501	0.0749468	0.892011	0.34392	0.0396284	0.158791	0.557954	0.253025	0.509169	0.0838441	0.935528	unknown protein
245878_at	At1g26190	-0.795221	0.000296355	-0.034339	0.929253	0.41014	0.0448689	-0.0598769	0.934623	0.648167	0.00181337	-0.321972	0.209215	0.238027	0.682074	-0.262095	0.546444	hypothetical protein contains similarity to uridine kinase GI:6899310 from [Ureaplasma urealyticum]
245879_at	At5g09420	-0.937188	7.87605e-05	-0.478853	0.0537268	1.76903	4.11415e-08	0.283708	0.449165	1.5792	1.16023e-07	-0.205975	0.528873	-0.189829	0.817325	-0.489683	0.100078	putative subunit of TOC complex chloroplast gene Toc64 - Pisum sativum, EMBL:AF179282
245880_at	At5g09430	0.0210785	0.909013	0.134248	0.477315	-0.0393198	0.841863	-0.0298745	0.957214	-0.0401828	0.82117	-0.236563	0.162599	-0.000862923	0.999759	-0.206688	0.416127	putative hydrolase EtbD1 - Rhodococcus sp., EMBL:AB004320
245881_at	At5g09460	-0.046584	0.936773	0.297436	0.647947	-0.63862	0.152091	-0.485617	0.568111	-0.73466	0.0838599	-0.726584	0.174582	-0.0960401	0.980533	-0.240967	0.911743	putative protein
245882_at	At5g09470	4.22367	4.54296e-12	1.58678	1.4348e-05	-3.23984	3.31711e-10	-1.048	0.00245579	-4.09353	9.4227e-12	-1.25214	0.000166166	-0.853687	0.0327192	-0.204139	0.848064	mitochondrial carrier-like protein mitochondrial dicarboxylate carrier - Rattus norvegicus, EMBL:AJ223355
245883_at	At5g09500	0.20876	0.228169	0.00161379	0.995888	-0.107354	0.606713	-0.104666	0.832202	-0.0600721	0.781072	-0.146917	0.600001	0.0472819	0.977321	-0.0422512	0.97909	ribosomal protein S15-like ribosomal protein S15 - Arabidopsis thaliana, EMBL:Z23161
245884_at	At5g09300	-0.588035	0.0562033	0.236529	0.608822	-0.478087	0.139177	-0.420677	0.453141	-0.774595	0.0125751	-0.195041	0.742138	-0.296507	0.796606	0.225636	0.863047	branched-chain alpha keto-acid dehydrogenase E1 alpha subunit-like protein branched-chain alpha keto-acid dehydrogenase E1 alpha subunit - Arabidopsis thaliana, EMBL:AF077955;supported by full-length cDNA: Ceres:3693.
245885_at	At5g09440	1.31737	1.82439e-06	0.496761	0.0485929	-0.170322	0.496746	0.71498	0.00881404	-0.0165941	0.9557	0.638804	0.00924202	0.153728	0.889724	-0.0761758	0.961836	putative protein phi-1 - Nicotiana tabacum, EMBL:AB018441;supported by full-length cDNA: Ceres:38576.
245886_at	At5g09510	-0.894713	0.000361442	-0.16946	0.625928	1.12658	3.68748e-05	0.217869	0.680224	1.06751	5.17076e-05	-0.0877897	0.868964	-0.0590737	0.979961	-0.305659	0.534009	ribosomal protein S15-like ribosomal protein S15 - Arabidopsis thaliana, EMBL:Z23161;supported by full-length cDNA: Ceres:164.
245887_at	At5g09390	-0.639786	0.0146439	-0.271635	0.450524	0.488038	0.0684395	0.00319775	0.99766	0.756558	0.0044455	0.112443	0.84692	0.26852	0.765071	0.109245	0.954495	putative protein CD2 cytoplasmic domain binding protein - Homo sapiens, EMBL:AF104222;supported by full-length cDNA: Ceres:13887.
245888_at	At5g09450	0.0254309	0.948375	0.072819	0.889954	0.0333086	0.941336	0.00359721	0.997623	-0.0950625	0.797479	-0.196192	0.711844	-0.128371	0.959336	-0.199789	0.873133	putative protein DNA-binding protein - Triticum aestivum, EMBL:AF091837;supported by full-length cDNA: Ceres:249741.
245889_at	At5g09480	2.90101	2.26393e-09	2.09529	7.29504e-07	-1.56898	8.33189e-06	-0.850275	0.020138	-2.79842	3.50906e-09	-1.21159	0.000419696	-1.22945	0.0040564	-0.361311	0.56078	PEE-rich protein ;supported by full-length cDNA: Ceres:20407.
245890_at	At5g09490	-0.0249005	0.88852	0.146376	0.414928	0.0517618	0.779486	0.0210272	0.972385	0.0897522	0.557664	-0.0956743	0.690992	0.0379905	0.976481	-0.116702	0.797665	ribosomal protein S15-like ribosomal protein S15 - Arabidopsis thaliana, EMBL:Z23161;supported by full-length cDNA: Ceres:29963.
245891_at	At5g09220	1.30286	9.18015e-07	0.410283	0.0866535	-0.617168	0.00305677	-0.0359139	0.96653	-1.15337	3.59321e-06	-0.817555	0.000652003	-0.536207	0.0830474	-0.781641	0.00303383	amino acid transport protein AAP2 ;supported by full-length cDNA: Ceres:114602.
245892_at	At5g09370	-0.0766906	0.598718	0.0560386	0.794122	0.129119	0.363513	-0.00432004	0.99424	0.125871	0.352358	0.0901559	0.694889	-0.00324794	0.998483	0.0944759	0.856038	putative lipid transfer protein lipid transfer protein - Hordeum vulgare, EMBL:AF109195;supported by full-length cDNA: Ceres:21969.
245893_at	At5g09270	-0.673519	0.00067596	-0.195155	0.441757	1.35233	2.81406e-07	0.0634228	0.92112	1.25743	5.00751e-07	-0.0964647	0.800655	-0.0948918	0.949559	-0.159887	0.803732	hypothetical protein ;supported by full-length cDNA: Ceres:38657.
245894_at	At5g09310	0.651661	0.00808284	0.0855498	0.842744	-0.0615998	0.863985	0.313744	0.490364	0.0770856	0.808135	0.198801	0.632598	0.138685	0.93502	-0.114943	0.940745	putative protein ; supported by full-length cDNA: Ceres: 8242.
245895_at	At5g09230	-0.0657833	0.795942	0.014349	0.971736	-0.468857	0.0232318	-0.404132	0.166039	-0.533063	0.00885295	-0.518371	0.0278032	-0.064206	0.97198	-0.11424	0.912334	SIR2-family protein sirtuin type 4 (SIRT4) - Homo sapiens, EMBL:AF083109; supported by cDNA: gi_15028032_gb_AY045873.1_
245896_at	At5g09250	0.000247842	0.999443	-0.0160985	0.972844	-0.200157	0.474088	0.00459144	0.995968	-0.07118	0.819881	-0.0250956	0.969956	0.128977	0.943081	-0.029687	0.993486	putative transcriptional co-activator (KIWI) ; supported by cDNA: gi_2997683_gb_AF053302.1_AF053302
245897_at	At5g09400	0.20544	0.47552	-0.314827	0.363098	-0.0879521	0.811046	0.205492	0.758738	-0.047452	0.894985	0.00942164	0.990768	0.0405	0.989027	-0.19607	0.85284	potassium transport protein-like several potassium transport proteins
245898_at	At5g11015	-0.763708	0.000115399	-0.389985	0.0638591	0.149661	0.465487	0.219674	0.510683	0.626927	0.000753747	0.446506	0.0289091	0.477266	0.0812302	0.226832	0.555916	ser/thr specific protein kinase-like protein protein kinase 1, Populus nigra, EMBL:AB041503
245899_at	At5g11030	0.265024	0.248678	0.200067	0.529343	-0.358728	0.120269	0.0289302	0.977401	-0.277467	0.227612	-0.148675	0.721	0.0812613	0.967934	-0.177605	0.835401	putative protein
245900_at	At5g11040	-0.153909	0.567576	-0.170906	0.634051	-0.547168	0.0231912	-0.179371	0.772504	-0.377345	0.111755	-0.0778212	0.889513	0.169824	0.893616	0.10155	0.952403	putative protein predicted proteins, Arabidopsis thaliana
245901_at	At5g11060	-0.27609	0.532384	0.242236	0.694269	-0.52062	0.213721	-0.0110478	0.994905	-0.429984	0.297164	-0.0687608	0.948374	0.0906356	0.980453	-0.057713	0.990804	HOMEOBOX PROTEIN KNOTTED-1 LIKE 4 (KNAT4)
245902_at	At5g11080	-0.108363	0.622238	0.0815803	0.800675	0.199079	0.346607	-0.105886	0.855146	0.0822379	0.728013	-0.0240016	0.963086	-0.116841	0.922702	0.0818842	0.951752	putative protein Scythe protein, Xenopus laevis, PIR:T30561
245903_at	At5g11100	0.259777	0.389842	0.39666	0.27362	0.00108608	0.998516	-0.315092	0.579802	-0.103218	0.773831	-0.268245	0.551791	-0.104304	0.967598	0.0468467	0.988017	CLB1 - like protein CLB1 protein, Lycopersicon esculentum, PIR:T04143
245904_at	At5g11110	2.20262	3.64693e-09	2.1892	1.29279e-08	-1.58194	3.71644e-07	-0.592023	0.0430584	-2.27507	2.21367e-09	-0.821884	0.00175925	-0.693124	0.0380605	-0.229861	0.712798	sucrose-phosphate synthase -like protein sucrose-phosphate synthase isoform 1, Citrus unshiu, PIR:S72648
245905_at	At5g11090	1.78565	7.16277e-06	0.449347	0.276667	-0.101615	0.824405	0.0402185	0.978115	-0.488381	0.130655	0.417072	0.34888	-0.386767	0.670674	0.376853	0.625113	putative protein predicted proteins, Arabidopsis thaliana;supported by full-length cDNA: Ceres:32958.
245906_at	At5g11070	-0.0675654	0.94277	1.49113	0.068485	0.345809	0.699075	-0.472462	0.801166	1.00918	0.143064	-0.639488	0.560509	0.663372	0.786283	-0.167026	0.979657	putative protein ;supported by full-length cDNA: Ceres:42742.
245907_at	At5g09340	-0.0123571	0.940009	0.0328661	0.880915	0.0513519	0.749382	-0.00693325	0.989369	0.0356019	0.818266	-0.0876299	0.678739	-0.01575	0.99144	-0.0806967	0.879798	ubiquitin-like protein ubiquitins - different species
245908_at	At5g09360	-0.106215	0.522816	0.0701527	0.776876	0.203697	0.194341	-0.0973784	0.816368	0.118174	0.47437	-0.036014	0.924345	-0.0855237	0.933432	0.0613645	0.954687	laccase-like protein laccase - Acer pseudoplatanus, EMBL:AP12757
245909_at	At5g09380	-0.742886	0.00148537	-0.195113	0.542829	1.2161	1.05655e-05	-0.260698	0.554101	1.02743	5.5001e-05	-0.116247	0.800291	-0.18867	0.841834	0.144451	0.890114	putative protein DNA-directed RNA polymerase III chain C53 - Saccharomyces cerevisiae, EMBL:X63501
245910_at	At5g09410	-0.398425	0.0863256	-0.0617205	0.885411	-0.0625283	0.855705	-0.0840093	0.917783	0.226153	0.367833	0.0108574	0.987159	0.288681	0.652535	0.0948668	0.955711	putative protein ER66 - Lycopersicon esculentum, EMBL:AF096260
245911_at	At5g19690	-0.418412	0.0158895	-0.0444202	0.889563	0.026954	0.919967	-0.0861197	0.875056	0.127386	0.517809	-0.195361	0.446787	0.100432	0.933357	-0.109241	0.893988	oligosaccharyl transferase STT3-like protein integral membrane protein 1/OLIGOSACCHARYL TRANSFERASE STT3 - Mus musculus, SISSPROT:P46978; supported by cDNA: gi_15215735_gb_AY050397.1_
245912_at	At5g19600	-0.147415	0.662705	-2.24785	3.50174e-07	0.476483	0.107721	1.8213	1.34444e-05	0.832481	0.00429362	2.42541	1.10307e-07	0.355998	0.650087	0.604105	0.159192	putative protein sulfate transporter ATST1 [imported] - Arabidopsis thaliana, PIR:T48901; supported by cDNA: gi_14141683_dbj_AB061739.1_AB061739
245913_at	At5g19860	0.187352	0.395087	0.0963213	0.778702	-0.253669	0.251716	0.598018	0.0248916	-0.180175	0.421509	0.45252	0.0622966	0.0734937	0.968292	-0.145499	0.869355	predicted protein
245914_at	At5g19620	-0.661488	0.0137068	-0.223693	0.566481	0.0481015	0.905663	-0.190782	0.793917	0.0614754	0.865233	-0.063903	0.925917	0.0133739	0.997337	0.126879	0.940745	putative protein outer membrane protein (IAP75) - Pisum sativum, L36858; supported by cDNA: gi_13430585_gb_AF360205.1_AF360205
245915_s_at	At5g19770	-1.37391	9.41844e-08	-0.307724	0.157862	0.601354	0.00137847	0.109806	0.83117	0.79566	6.81326e-05	0.0784229	0.838325	0.194306	0.728932	-0.0313832	0.986907	tubulin alpha-5 chain-like protein tubulin alpha-5 chain - Arabidopsis thaliana, EMBL:M84698; supported by cDNA: gi_13605804_gb_AF367301.1_AF367301
245916_at	At5g28720	0.0221841	0.900269	0.126533	0.491116	0.0309583	0.874578	-0.0889957	0.807283	-0.0312962	0.859039	-0.129782	0.529897	-0.0622545	0.954	-0.0407858	0.970367	putative protein
245917_at	At5g28740	-0.574576	0.0636194	-0.18457	0.711184	0.533765	0.0969275	-0.176372	0.852791	0.787481	0.0117115	-0.167438	0.792864	0.253716	0.857034	0.00893473	0.999062	putative protein HCNP, Homo sapiens, EMBL:AF226051
245918_at	At5g28760	-0.0351981	0.883169	-0.00701881	0.984805	-0.0407897	0.880153	0.00539315	0.994545	-0.102552	0.632441	-0.0516053	0.905357	-0.0617619	0.970395	-0.0569985	0.970116	putative protein various predicted proteins, Arabidopsis thaliana
245919_at	At5g28780	-0.036321	0.766788	0.0562309	0.724127	-0.00866521	0.956199	-0.11192	0.573206	0.0243662	0.853736	-0.0134403	0.961485	0.0330314	0.971464	0.0984798	0.737422	putative protein various predicted proteins, Arabidopsis thaliana
245920_at	At5g28790	-0.0337723	0.880011	-0.00976393	0.977527	-0.0798581	0.721901	-0.0872126	0.870357	0.0330709	0.885971	0.0496545	0.901919	0.112929	0.906535	0.136867	0.828405	putative protein
245921_at	At5g28800	-0.0700835	0.648248	0.0396217	0.869235	0.0615283	0.724601	-0.28868	0.11079	0.0402063	0.814747	-0.238454	0.139459	-0.021322	0.987929	0.0502261	0.958409	putative protein predicted protein, Arabidopsis thaliana
245922_at	At5g28810	-0.0825631	0.441255	-0.138758	0.271543	-0.0862903	0.447467	0.0562798	0.852223	0.0383694	0.757602	0.105535	0.477003	0.12466	0.633843	0.0492553	0.933847	putative protein predicted proteins, Arabidopsis thaliana
245923_at	At5g28820	-0.0993355	0.467432	-0.204889	0.186056	0.00373335	0.986267	0.0822254	0.814397	-0.0840678	0.555224	0.029175	0.926987	-0.0878011	0.895857	-0.0530504	0.952656	putative protein predicted proteins, Arabidopsis thaliana
245924_at	At5g28750	-0.521346	0.0411961	-0.238433	0.513849	0.667095	0.0115345	0.189327	0.783122	0.342175	0.193796	0.784349	0.00854033	-0.32492	0.638242	0.595022	0.108402	Tha4 protein - like Tha4 protein, Pisum sativum, EMBL:AF144708; supported by cDNA: gi_13358198_gb_AF325006.2_AF325006
245925_at	At5g28770	-3.01127	4.98794e-06	-1.20648	0.0542377	3.30883	1.81857e-06	0.576611	0.592076	3.94713	1.32958e-07	1.41007	0.0204729	0.638297	0.665354	0.833461	0.377658	bZIP transcription factor family protein similar to seed storage protein opaque-2(bZIP family)GI:168428 from Zea mays; supported by cDNA: gi_15450640_gb_AY052688.1_
245926_at	At5g24740	-0.253555	0.365593	-0.492072	0.126978	-0.179248	0.577377	-0.189623	0.790777	0.189576	0.527463	0.0677011	0.919633	0.368824	0.559231	0.257324	0.745508	VPS13 - like protein VPS13, Saccharomyces cerevisiae, EMBL:AF001317
245927_at	At5g24750	0.0717354	0.710517	-0.13263	0.572035	-0.240928	0.150363	-0.189564	0.548056	-0.199006	0.228811	-0.170446	0.484141	0.0419222	0.979781	0.0191181	0.994286	sterol glucosyltransferase - like protein sterol glucosyltransferase (ugt52), Dictyostelium discoideum, EMBL:AF098916
245928_s_at	At5g24780	5.10103	6.74e-06	0.518249	0.724181	-4.71737	1.94788e-05	-0.939051	0.631308	-5.93376	8.57409e-07	-1.66307	0.138401	-1.21639	0.598184	-0.724018	0.836564	vegetative storage protein Vsp1 ;supported by full-length cDNA: Ceres:32606.
245929_at	At5g24760	1.18303	3.41771e-08	0.0372434	0.885085	-0.210445	0.151467	-0.0255094	0.966462	0.0246287	0.89917	-0.549021	0.00105611	0.235074	0.414603	-0.523512	0.00487603	alcohol dehydrogenase - like protein alcohol dehydrogenase 6, Vitis vinifera, EMBL:AF195866;supported by full-length cDNA: Ceres:155666.
245930_at	At5g09240	-1.37764	1.2771e-06	-0.654143	0.010572	0.608854	0.00630071	0.18642	0.72436	0.549573	0.0108956	0.0481519	0.930984	-0.0592808	0.978157	-0.138268	0.892209	transcriptional co-activator-like protein putative transcriptional co-activator (KIWI) - Arabidopsis thaliana, EMBL:AF053302
245931_at	At5g09280	0.278584	0.205222	0.193885	0.528346	-0.172415	0.499053	0.108166	0.874061	-0.261663	0.240801	-0.107871	0.810733	-0.089248	0.964415	-0.216037	0.732919	major pollen allergen-like protein pollen major allergen, partial cup a 1 protein - Cupressus arizonica, EMBL:AJ243570
245932_at	At5g09290	0.260764	0.264895	0.167894	0.620414	0.455569	0.0477888	-0.00956943	0.992062	-0.248182	0.29537	-0.170008	0.670786	-0.703751	0.0387441	-0.160439	0.868878	3 (2 ),5 -bisphosphate nucleotidase-like protein 3 (2 ),5 -bisphosphate nucleotidase - Arabidopsis thaliana, EMBL:AB019227
245933_at	At5g09320	-0.762084	0.00543856	-0.0439746	0.932079	1.59155	4.01952e-06	0.0388865	0.974476	1.94809	2.17933e-07	0.281535	0.496984	0.356548	0.603581	0.242648	0.78762	putative protein KIAA1521 - Homo sapiens, EMBL:AB040954
245934_at	At5g09330	-0.571162	0.00204208	-0.618467	0.00374949	0.35288	0.0519888	0.113958	0.823697	0.488374	0.00658929	0.291198	0.198128	0.135495	0.876693	0.17724	0.737422	putative protein NAC1 - Medicago truncatula, EMBL:AF254124
245935_at	At5g19840	-0.141967	0.527167	-0.173572	0.546389	0.503021	0.0139473	0.147006	0.783122	0.410345	0.0382359	0.194358	0.538347	-0.0926756	0.956599	0.0473522	0.981065	hypothetical protein
245936_at	At5g19850	0.20358	0.62858	0.154183	0.803379	0.696666	0.0595459	-0.0589998	0.971032	0.363963	0.346237	0.0644053	0.947205	-0.332703	0.813759	0.123405	0.966957	putative protein predicted proteins - different species
245937_at	At5g19750	-1.99504	2.2033e-07	-0.121435	0.792102	1.64528	3.11713e-06	-0.00709548	0.995152	1.61812	2.75619e-06	-0.125221	0.830748	-0.0271642	0.991993	-0.118125	0.951621	putative protein 22kDa peroxisomal membrane protein-like - Homo sapiens, EMBL:AF250136;supported by full-length cDNA: Ceres:6789.
245938_at	At5g19680	-0.392186	0.107474	-0.115058	0.777967	0.616548	0.013632	-0.130581	0.864482	0.612312	0.0120994	-0.152459	0.74316	-0.00423656	0.998501	-0.0218784	0.997481	putative protein protein phosphatase-1 regulatory subunit 7 alpha2 - Homo sapiens, EMBL:AF067136;supported by full-length cDNA: Ceres:110392.
245939_at	At5g19760	-0.279024	0.019246	-0.175058	0.250315	0.752778	1.79939e-06	0.0183696	0.972594	0.711338	2.62765e-06	-0.0372261	0.895869	-0.0414395	0.970087	-0.0555957	0.94268	oxoglutarate/malate translocator-like protein oxoglutarate/malate translocator - Solanum tuberosum, PIR:T07405;supported by full-length cDNA: Ceres:19510.
245940_at	At5g19630	0.952649	0.000131665	0.348211	0.213934	-0.526741	0.0200978	0.139161	0.829913	-0.673226	0.00307218	0.0805119	0.876712	-0.146485	0.910073	-0.0586489	0.977415	putative protein predicted proteins - different species; supported by full-length cDNA: Ceres: 28323.
245941_at	At5g19820	-1.20195	9.33481e-06	-0.510573	0.0524756	1.25388	6.47259e-06	-0.0490171	0.957214	1.37575	1.48011e-06	-0.0258481	0.966083	0.121879	0.940532	0.023169	0.995683	putative protein karyopherin beta 3 - Homo sapiens, EMBL:U72761; supported by cDNA: gi_14334741_gb_AY035044.1_
245942_at	At5g19490	0.218592	0.114316	0.0263232	0.920543	0.0647122	0.725909	-0.229802	0.2951	-0.258034	0.0606378	-0.0245287	0.947417	-0.322746	0.15768	0.205273	0.438619	putative protein transcription regulator, Homo sapiens, PIR:S70618
245943_at	At5g19500	0.089264	0.774734	-0.0659309	0.88632	0.325474	0.227168	0.0440005	0.968028	0.191174	0.500094	-0.0287977	0.966851	-0.134299	0.943466	-0.0727982	0.973544	putative protein permease family protein TC0205, Chlamydia muridarum, PIR:D81729
245944_at	At5g19520	0.642699	0.013094	-0.409374	0.207776	-0.465168	0.079042	-0.390977	0.367006	-0.683524	0.00845563	-0.0896704	0.883631	-0.218356	0.84185	0.301307	0.628769	putative protein various predicted proteins, Arabidopsis thaliana and S. pombe
245945_at	At5g19560	-0.0449873	0.835477	0.03882	0.900946	-0.0648912	0.781449	0.0802958	0.880424	0.0645769	0.762042	-0.192639	0.435265	0.129468	0.873159	-0.272934	0.358783	putative protein various predicted proteins, Arabidopsis thaliana
245946_at	At5g19580	1.33889	2.45473e-08	0.224365	0.25601	-1.51965	6.28918e-09	0.0285101	0.966444	-1.59059	2.15681e-09	-0.0315949	0.938157	-0.0709383	0.958283	-0.060105	0.957921	putative protein glyoxal oxidase precursor, Phanerochaete chrysosporium, PIR:A48296
245947_at	At5g19530	-0.507451	0.0634746	-0.699401	0.0316399	0.36082	0.220676	1.31965	0.000363037	0.725157	0.00880646	1.15413	0.0005446	0.364337	0.603581	-0.165521	0.903283	spermine synthase (ACL5) ;supported by full-length cDNA: Ceres:3968.
245948_at	At5g19540	-0.177646	0.303755	-0.108059	0.672015	0.22641	0.195535	0.238907	0.401451	0.190269	0.268753	0.60409	0.0019455	-0.0361407	0.981126	0.365183	0.131527	putative protein ;supported by full-length cDNA: Ceres:120101.
245949_at	At5g19510	-0.629471	0.000134028	-0.209538	0.266701	1.25953	3.66942e-08	0.0717597	0.876839	1.17407	6.05238e-08	0.0510106	0.88373	-0.0854665	0.932258	-0.020749	0.991015	elongation factor 1B alpha-subunit ;supported by full-length cDNA: Ceres:26936.
245950_at	At5g19570	-0.074437	0.80456	-0.0502367	0.910596	-0.0275717	0.941407	0.222332	0.687149	0.161081	0.557318	0.113002	0.823605	0.188653	0.865993	-0.10933	0.943505	putative protein predicted protein, D. melanogaster; supported by cDNA: gi_15027866_gb_AY045790.1_
245951_at	At5g19550	-0.029481	0.942545	-0.470686	0.206699	0.454997	0.140386	-0.528496	0.241626	-0.190172	0.580604	-0.762587	0.0265569	-0.645169	0.203392	-0.234092	0.836694	aspartate aminotransferase Asp2 ; supported by cDNA: gi_693689_gb_U15033.1_ATU15033
245952_at	At5g28500	-0.502203	0.0556768	-0.12837	0.771681	-0.0350527	0.933407	0.09855	0.91455	-0.0331097	0.929249	0.517676	0.105947	0.00194298	0.999759	0.419127	0.378652	putative protein predicted proteins, Arabidopsis thaliana and Synechocystis sp.
245953_at	At5g28520	0.000813341	0.996298	0.0698345	0.742793	0.0244664	0.901795	-0.0371465	0.938771	-0.067866	0.667389	0.0738775	0.776669	-0.0923325	0.896284	0.111024	0.809301	myrosinase - binding protein - like probable myrosinase-binding protein, Brassica napus, EMBL:Y11483
245954_at	At5g28530	-0.281979	0.21248	-0.442786	0.0978017	0.0516855	0.875818	0.144535	0.818448	0.288675	0.202819	0.146706	0.722861	0.236989	0.743767	0.00217112	0.999996	far-red impaired response protein (FAR1) - like far-red impaired response protein (FAR1), Arabidopsis thaliana, EMBL:AF159587
245955_at	At5g28510	0.157176	0.297739	0.254229	0.154086	-0.310177	0.0348522	-0.223329	0.349379	-0.304272	0.0335078	-0.240418	0.187661	0.00590471	0.997722	-0.017089	0.994286	hypothetical protein
245956_s_at	At5g28540	0.432162	0.412911	0.0889491	0.924054	-1.59695	0.00200676	-0.525028	0.604067	-1.94148	0.000266377	-0.739878	0.245774	-0.344528	0.897333	-0.21485	0.949169	luminal binding protein ; supported by cDNA: gi_1303694_dbj_D84414.1_ATHBIPA
245957_at	At5g19590	0.648672	0.00106204	0.168848	0.528199	-0.168472	0.435863	0.413982	0.109548	-0.335338	0.0724851	0.0433344	0.928366	-0.166866	0.824427	-0.370648	0.202701	putative protein predicted proteins - Arabidopsis thaliana
245958_at	At5g19610	-0.0854219	0.61082	-0.0800593	0.734423	0.102009	0.563693	0.0317032	0.957236	0.0370438	0.847474	0.0643866	0.839918	-0.064965	0.959336	0.0326834	0.981532	GNOM-like protein pattern-formation (GNOM) - Arabidopsis thaliana, EMBL:U36432
245959_at	At5g19640	0.0409972	0.800144	0.0666149	0.754647	-0.0327103	0.863517	0.0539221	0.901267	-0.134702	0.32296	0.0576846	0.837133	-0.101992	0.86543	0.00376248	0.999062	peptide transport protein-like peptide transport protein - Hordeum vulgare, EMBL:AF023472
245960_at	At5g19660	-0.200896	0.398552	-0.306491	0.28404	0.150561	0.577615	0.180616	0.747914	0.46904	0.032625	0.277773	0.373402	0.318479	0.537812	0.0971571	0.949569	subtilisin-like protein subtilisin/kexin isozyme SKI-1 precursor - Rattus norvegicus, EMBL:AF094821
245961_at	At5g19670	0.256838	0.152129	-0.200037	0.403145	-0.241367	0.201396	0.0348516	0.964286	-0.259328	0.149444	0.203557	0.437028	-0.0179604	0.991834	0.168705	0.762668	putative protein predicted proteins - Arabidopsis thaliana
245962_at	At5g19700	-0.145208	0.560073	0.160725	0.627584	0.281775	0.231146	0.0579158	0.944205	0.106287	0.693202	0.0348003	0.954568	-0.175488	0.861527	-0.0231155	0.995683	putative protein predicted proteins - Arabidopsis thaliana
245963_at	At5g19710	-0.197358	0.100303	0.0011503	0.995888	0.0449924	0.789537	0.0154944	0.977605	0.174129	0.152891	0.0555269	0.829951	0.129137	0.743767	0.0400325	0.968119	putative protein HPt phosphotransmitter - Arabidopsis thaliana, EMBL:AB041766
245964_at	At5g19720	-0.0968458	0.605149	-0.00748457	0.981972	0.105278	0.599445	-0.103832	0.824186	0.0520516	0.805938	-0.0598996	0.874243	-0.0532261	0.971464	0.0439326	0.975181	putative protein C-terminus of glutamine--tRNA ligase - Lupinus luteus, EMBL:X91787
245965_at	At5g19730	0.0961841	0.825592	-0.534129	0.214429	-0.791176	0.0228422	0.0713068	0.960576	-1.07042	0.00230412	-0.172186	0.808311	-0.279241	0.853642	-0.243492	0.867617	pectin methylesterase-like protein pectin methyl esterase - Solanum tuberosum, EMBL:AF152172
245966_at	At5g19790	-0.146096	0.753768	1.2861	0.00444427	0.256078	0.579952	0.125591	0.923745	0.0287277	0.95722	-0.791255	0.0799857	-0.227351	0.926082	-0.916847	0.0871109	AP2 domain containing protein RAP2.11
245967_at	At5g19800	0.0118339	0.981213	1.0279	0.0181715	-0.0689133	0.901795	-0.158795	0.896805	-0.294246	0.472978	-0.561685	0.240055	-0.225332	0.923709	-0.402889	0.677626	proline-rich protein extensins
245968_at	At5g19810	0.73805	0.0042979	0.387149	0.226094	-0.347843	0.194205	-0.210045	0.741649	-0.674568	0.00800394	-0.253449	0.521695	-0.326725	0.621455	-0.0434041	0.987675	proline-rich protein extensins
245969_at	At5g19830	0.560557	0.0146271	0.0499928	0.906769	-0.478608	0.0403699	-0.0705394	0.931938	-0.302144	0.197959	-0.0739114	0.891926	0.176464	0.873639	-0.00337201	0.999996	putative protein nuclear gene for chloroplast product CRS2 - Zea mays, EMBL:AF225708
245970_at	At5g20710	-0.0502336	0.797784	0.120813	0.601801	0.0404588	0.860306	-0.0408662	0.944237	0.0707092	0.714517	0.146965	0.558117	0.0302504	0.982583	0.187831	0.60859	beta-galactosidase ; supported by cDNA: gi_15027868_gb_AY045791.1_
245971_at	At5g20730	-0.275169	0.276021	-0.0663645	0.882556	-0.166417	0.574673	-0.222662	0.695639	-0.186645	0.494286	-0.180667	0.676197	-0.0202281	0.993817	0.0419949	0.98754	putative protein ; supported by cDNA: gi_4103242_gb_AF022368.1_AF022368
245972_at	At5g20680	-0.273987	0.231343	-0.125369	0.727669	-0.167114	0.531514	-0.2368	0.612977	-0.245935	0.293247	-0.359846	0.205598	-0.0788208	0.968598	-0.123047	0.915714	putative protein predicted proteins, Arabidopsis thaliana; supported by cDNA: gi_15810384_gb_AY056231.1_
245973_at	At5g32490	-0.0238016	0.854753	-0.00278521	0.988259	-0.051264	0.690809	0.0460646	0.884083	0.0559873	0.634177	-0.0419368	0.849572	0.107251	0.737032	-0.0880014	0.791847	putative protein predicted proteins, Arabidopsis thaliana
245974_at	At5g32510	-0.246657	0.250534	-0.0417441	0.915173	0.234725	0.305108	-0.0625093	0.933685	-0.0892087	0.731911	-0.221857	0.483067	-0.323934	0.480989	-0.159348	0.847965	putative protein
245975_at	At5g13070	0.411667	0.0312757	0.294903	0.225357	-0.190931	0.379308	-0.131725	0.804617	-0.338816	0.0769969	-0.261955	0.318023	-0.147885	0.8741	-0.13023	0.88156	putative protein CGI-107 protein - Homo sapiens, EMBL:AF151865
245976_at	At5g13080	0.168563	0.601634	0.835106	0.0120794	0.0344189	0.938533	0.332506	0.54709	0.00714699	0.9859	1.42917	6.59528e-05	-0.0272719	0.99257	1.09666	0.0031922	WRKY-like protein WRKY DNA binding protein - Solanum tuberosum, EMBL:AJ278507
245977_at	At5g13110	1.06492	1.48804e-05	-0.0891437	0.796985	-0.915412	9.31418e-05	-0.38964	0.192267	-1.44969	2.69008e-07	-0.59645	0.0115096	-0.534277	0.0947922	-0.20681	0.724537	glucose-6-phosphate 1-dehydrogenase
245978_at	At5g13130	0.0481822	0.735708	0.0141802	0.952095	-0.0322947	0.849769	-0.0104677	0.983321	-0.0710393	0.604389	-0.0219088	0.943312	-0.0387446	0.971464	-0.0114411	0.997401	putative protein MORC microrchidia - Homo sapiens, EMBL:AF084946
245979_at	At5g13150	0.171627	0.412911	0.396291	0.0906841	-0.215496	0.313646	-0.276516	0.415879	-0.344295	0.0747483	-0.772696	0.000893285	-0.128799	0.90801	-0.49618	0.0661172	putative protein leucine zipper-containing protein - Lycopersicon esculentum, EMBL:Z12127
245980_at	At5g13140	-0.790002	0.00163331	-0.0773003	0.858576	0.298423	0.248381	-0.154327	0.821977	0.42094	0.0780488	0.139119	0.769298	0.122516	0.94961	0.293446	0.595504	putative protein ;supported by full-length cDNA: Ceres:14064.
245981_at	At5g13100	0.599294	0.00638159	-0.134848	0.690853	0.737985	0.00139556	0.183595	0.732366	0.982739	6.44736e-05	-0.22303	0.505188	0.244755	0.712898	-0.406625	0.236621	putative protein ;supported by full-length cDNA: Ceres:39563.
245982_at	At5g13170	1.38453	0.02335	0.0515971	0.966941	0.59868	0.388451	-0.00298174	0.998826	-0.967707	0.115903	-0.0130131	0.994825	-1.56639	0.107519	-0.0100314	0.999846	senescence-associated protein (SAG29) ;supported by full-length cDNA: Ceres:38843.
245983_at	At5g13050	-0.426853	0.0152392	-0.104144	0.710437	0.428307	0.0170186	0.195744	0.582563	0.384295	0.0275389	0.0844339	0.820056	-0.0440116	0.980453	-0.11131	0.893407	5-formyltetrahydrofolate cyclo-ligase-like protein 5-formyltetrahydrofolate cyclo-ligase (EC 6.3.3.2) - Homo sapiens, EMBL:L38928;supported by full-length cDNA: Ceres:106858.
245984_at	At5g13090	0.177793	0.440711	-0.193265	0.520443	-0.219259	0.353317	0.245405	0.556566	-0.00218669	0.993948	0.732813	0.00306807	0.217072	0.764081	0.487408	0.109019	putative protein predicted proteins - Arabidopsis thaliana;supported by full-length cDNA: Ceres:2537.
245985_at	At5g13120	-0.479787	0.00183716	-0.253991	0.165229	0.209316	0.179129	0.0888245	0.840418	0.106568	0.526188	0.118074	0.642414	-0.102747	0.899553	0.0292495	0.98435	peptidylprolyl isomerase-like protein chloroplast stromal cyclophilin (ROC4) - Arabidopsis thaliana, EMBL:L14845;supported by full-length cDNA: Ceres:620.
245986_at	At5g13160	-0.147485	0.383134	-0.109007	0.652457	0.108066	0.575063	0.177657	0.576777	0.0770501	0.690762	0.0700989	0.839411	-0.0310154	0.982479	-0.107558	0.879798	protein kinase-like protein kinase 1 PnPK1 - Populus nigra, EMBL:AB041503; supported by cDNA: gi_13937146_gb_AF372927.1_AF372927
245987_at	At5g13180	0.20445	0.372335	0.382201	0.149279	0.282369	0.218414	0.114268	0.865765	0.0352204	0.905114	0.216934	0.517715	-0.247149	0.704158	0.102666	0.940745	NAM-like protein hypothetical protein SENU5, senescence up-regulated - Lycopersicon esculentum, EMBL:Z75524; supported by cDNA: gi_14326559_gb_AF385734.1_AF385734
245988_at	At5g20610	-0.365695	0.301278	-0.164587	0.771091	0.0884054	0.859161	-0.276357	0.747436	0.244264	0.525695	-0.0175522	0.985521	0.155858	0.957228	0.258804	0.847665	putative protein predicted protein, Plasmodium falciparum
245989_s_at	At5g20620	0.910554	1.59968e-06	0.375088	0.0285341	-0.665306	7.37374e-05	0.170715	0.550516	-0.810994	5.6214e-06	-0.0450138	0.896149	-0.145688	0.774782	-0.215729	0.434958	polyubiquitin (UBQ4) identical to GI:17677
245990_at	At5g20640	-0.0567885	0.870624	-0.50808	0.11347	-0.150048	0.653532	0.0361975	0.975595	-0.226296	0.434637	-0.45273	0.170425	-0.0762487	0.976289	-0.488928	0.245605	putative protein predicted proteins, Arabidopsis thaliana
245991_at	At5g20660	-0.801389	0.00127585	-0.332144	0.275145	0.0168604	0.965056	-0.0269378	0.979237	0.00697477	0.98368	-0.11838	0.810733	-0.00988565	0.997718	-0.0914425	0.957921	24 kDa vacuolar protein - like 24 kDa vacuolar protein VP24, Ipomoea batatas, EMBL:AB025531
245992_at	At5g20690	0.116553	0.382887	0.00127672	0.995818	0.200176	0.121283	-0.039975	0.928222	0.00244457	0.988924	-0.00623108	0.986149	-0.197731	0.46547	0.0337439	0.975181	receptor protein kinase - like receptor-like protein kinase PRK1, tomato, PIR:T07865
245993_at	At5g20700	1.70249	3.02271e-07	0.627469	0.0260532	-1.01585	0.000163265	-0.192414	0.749172	-2.03135	2.56937e-08	-0.703305	0.0108898	-1.01549	0.0048253	-0.510891	0.149153	putative protein predicted proteins, Arabidopsis thaliana
245994_at	At5g20760	-0.114097	0.463091	0.0841028	0.70814	0.142061	0.371386	-0.00155246	0.997805	0.134949	0.375307	0.0999655	0.697764	-0.00711173	0.997337	0.101518	0.864896	putative protein various predicted proteins, Arabidopsis thaliana
245995_at	At5g20770	0.050805	0.710998	0.124884	0.415698	-0.0881443	0.514636	-0.113591	0.65166	-0.100859	0.416038	-0.0369855	0.890668	-0.0127148	0.991834	0.0766057	0.882146	putative protein various predicted proteins, Arabidopsis thaliana
245996_at	At5g20800	-0.0795969	0.619642	-0.0145132	0.95933	-0.0388145	0.847419	-0.130425	0.682359	0.0797096	0.627696	-0.0459079	0.888793	0.118524	0.838527	0.0845166	0.899881	putative protein predicted non-LTR reverse ranscriptase sequence fragments
245997_at	At5g20810	-0.0326716	0.907904	0.243042	0.381588	0.0113679	0.973862	-0.221228	0.613132	0.00141901	0.996213	-0.243664	0.421893	-0.00994892	0.997424	-0.0224361	0.99535	putative protein saur1 protein, Zea mays, EMBL:AF148498
245998_at	At5g20830	0.221661	0.587295	-1.09533	0.00953352	-0.147997	0.761075	-0.426123	0.540814	-0.262108	0.516362	-0.300156	0.616962	-0.11411	0.971464	0.125967	0.963518	sucrose-UDP glucosyltransferase
245999_at	At5g20650	0.245769	0.225229	0.278167	0.27362	-0.70137	0.000969494	0.119169	0.839839	-0.717343	0.000636431	0.107885	0.787356	-0.0159727	0.993976	-0.0112842	0.997972	putative protein predicted protein, Arabidopsis thaliana;supported by full-length cDNA: Ceres:29453.
246000_at	At5g20820	-0.0983236	0.75585	-1.40697	3.84723e-05	-0.40995	0.123215	0.896459	0.0068001	-1.03188	0.00023647	1.27243	9.06241e-05	-0.621931	0.135163	0.375971	0.449811	putative protein predicted proteins, Arabidopsis thaliana;supported by full-length cDNA: Ceres:19897.
246001_at	At5g20790	7.00431	6.81164e-15	7.01684	1.30741e-14	-1.27708	0.000106339	-0.872992	0.0192843	-2.68279	7.98776e-09	-4.2164	4.84247e-11	-1.4057	0.00145862	-3.34341	8.28667e-09	putative protein predicted protein, Arabidopsis thaliana;supported by full-length cDNA: Ceres:267031.
246002_at	At5g20740	-2.18715	4.73995e-07	0.374721	0.375928	2.82161	2.20416e-08	-0.0546332	0.968874	3.14134	3.54423e-09	0.421637	0.333539	0.319725	0.773905	0.47627	0.42913	ripening-related protein - like grip28 ripening-related protein, Vitis vinifera, EMBL:VVI237985;supported by full-length cDNA: Ceres:1710.
246003_at	At5g20720	-1.38764	5.70395e-08	-0.250281	0.251637	1.67421	6.64402e-09	-0.0632533	0.915245	1.55897	1.07381e-08	0.234798	0.313071	-0.115235	0.905393	0.298051	0.298532	chloroplast Cpn21 protein ; supported by cDNA: gi_14334611_gb_AY034979.1_
246004_at	At5g20630	-1.03649	0.033858	0.371131	0.612987	-1.46165	0.00433614	-0.43509	0.713426	-0.583217	0.253695	0.503873	0.509296	0.878436	0.358868	0.938963	0.226441	germin-like protein ; supported by cDNA: gi_14517363_gb_AY039516.1_
246005_at	At5g08415	-1.14392	1.72269e-06	0.153633	0.564557	0.228413	0.247391	-0.0992757	0.861298	0.5818	0.00208995	-0.176703	0.544156	0.353387	0.299178	-0.0774275	0.953705	lipoic acid synthase - like protein lipoic acid synthase, Arabidopsis thaliana, PIR:T44259;supported by full-length cDNA: Ceres:152427.
246006_at	At5g08290	0.43016	0.0031436	0.264193	0.126978	-0.635723	9.33558e-05	-0.0366875	0.944912	-0.6961	2.61731e-05	0.014287	0.97129	-0.0603768	0.962944	0.0509745	0.961543	putative protein DIM1 protein, Homo sapiens, EMBL:AF023611; supported by full-length cDNA: Ceres: 12591.
246007_at	At5g08410	0.279728	0.236229	0.237953	0.451342	-0.181566	0.505312	0.174327	0.772309	0.0501347	0.872597	0.356401	0.230034	0.2317	0.773905	0.182075	0.836564	Expressed protein ; supported by full-length cDNA: Ceres: 31366.
246008_at	At5g08320	0.262994	0.225927	-0.156853	0.622062	0.26748	0.239955	0.039093	0.966444	0.306155	0.152699	0.177311	0.619945	0.0386749	0.984946	0.138218	0.888391	putative protein predicted proteins, Homo sapiens and Caenorhabditis elegans; supported by full-length cDNA: Ceres: 31390.
246009_at	At5g08335	0.341084	0.061857	0.175763	0.496443	-0.239428	0.224164	0.0243278	0.976552	-0.0762595	0.741788	-0.0480865	0.917067	0.163168	0.825922	-0.0724143	0.956827	Expressed protein ; supported by cDNA: gi_14334709_gb_AY035028.1_
246010_at	At5g08440	-0.2831	0.126522	-0.183094	0.476618	0.152505	0.482724	-0.0692511	0.914046	0.200437	0.30257	-0.13277	0.691311	0.0479328	0.979781	-0.0635192	0.966165	putative protein predicted proteins, Arabidopsis thaliana; supported by cDNA: gi_13877640_gb_AF370521.1_AF370521
246011_at	At5g08330	0.297351	0.317899	0.39957	0.272728	0.456478	0.119794	-0.327855	0.559606	0.486403	0.0851833	-0.121632	0.847082	0.0299246	0.991834	0.206223	0.863	putative protein auxin-induced basic helix-loop-helix transcription factor, Gossypium hirsutum, EMBL:AF165924; supported by cDNA: gi_15724267_gb_AF412074.1_AF412074
246012_at	At5g10650	0.536623	0.0102094	0.540851	0.0274363	-0.737125	0.000962322	0.201562	0.66495	-0.629267	0.0030429	0.364331	0.158172	0.107858	0.946112	0.162768	0.838647	Pspzf zinc finger protein - like DNA binding zinc finger protein (Pspzf), Pisum sativum, EMBL:AB018422
246013_at	At5g10660	-0.125662	0.362832	0.128854	0.475308	0.0573765	0.742991	-0.0602352	0.884584	0.0388998	0.818762	-0.0338052	0.917524	-0.0184767	0.990358	0.02643	0.983974	vacuolar calcium binding protein - like vacuolar calcium binding protein, Raphanus sativus, EMBL:AB035900
246014_at	At5g10680	-0.0326378	0.870088	-0.00851596	0.977891	0.0394532	0.859125	0.0180871	0.979063	-0.219226	0.150472	-0.00655959	0.988326	-0.258679	0.394543	-0.0246467	0.988686	putative protein
246015_at	At5g10700	-0.585126	0.0225866	-0.142547	0.732935	0.25087	0.390082	0.281535	0.595057	0.495384	0.0526886	0.255704	0.526846	0.244514	0.798178	-0.0258306	0.996598	putative protein predicted proteins, Drosophila melanogaster and Caenorhabditis elegans
246016_at	At5g10720	0.0783162	0.876718	-0.241908	0.684826	-0.224221	0.640751	-0.565968	0.383556	-0.2799	0.518807	-0.462874	0.39809	-0.0556796	0.990358	0.103094	0.975181	histidine kinase - like protein sensory transduction histidine kinase slr1759, Synechocystis sp., PIR:S75142
246017_at	At5g10730	1.20851	0.000397615	0.440918	0.276306	-1.03835	0.00183416	0.12995	0.902815	-1.29843	0.000179663	-0.209807	0.720881	-0.260084	0.850188	-0.339757	0.685581	putative protein predicted proteins from various species;supported by full-length cDNA: Ceres:10217.
246018_at	At5g10695	1.64537	1.78527e-06	1.60425	1.10214e-05	-0.225767	0.463486	-0.17684	0.810968	-0.324606	0.234606	0.0676083	0.920058	-0.0988384	0.967495	0.244449	0.77361	Expressed protein ; supported by full-length cDNA: Ceres: 103171.
246019_at	At5g10690	-1.51737	6.14758e-05	-0.222914	0.660021	1.12035	0.0014335	0.0927657	0.939737	1.37014	0.000167104	0.29101	0.592272	0.249792	0.877958	0.198245	0.903012	putative protein predicted proteins, Arabidopsis thaliana and Oryza sativa;supported by full-length cDNA: Ceres:254744.
246020_at	At5g10710	-0.329976	0.0313535	-0.0196385	0.949956	0.391274	0.0133165	-0.0211223	0.975595	0.746841	3.16294e-05	0.365754	0.0427478	0.355567	0.16517	0.386877	0.0724491	putative protein ; supported by cDNA: gi_13430737_gb_AF360281.1_AF360281
246021_at	At5g21100	0.875681	0.0128759	0.115665	0.855042	-2.42798	5.46989e-07	-0.0516126	0.973842	-2.52719	2.2983e-07	-0.147909	0.850341	-0.0992104	0.977068	-0.0962964	0.974981	ascorbate oxidase-like protein ascorbate oxidase - Brassica juncea, EMBL:AF206721
246022_at	At5g21110	0.0534309	0.780535	-0.083838	0.737694	-0.0132292	0.957141	-0.0515561	0.923651	0.0370953	0.857524	0.0361127	0.927289	0.0503245	0.971464	0.0876688	0.91008	putative protein predicted protein - Arabidopsis thaliana, EMBL:AL163852
246023_at	At5g21120	0.64796	8.65696e-05	0.159283	0.416894	-0.55318	0.000506535	-0.117479	0.749071	-0.518733	0.000744824	-0.146297	0.518833	0.0344469	0.980453	-0.028818	0.984324	ethylene-insensitive3-like2 (EIL2)
246024_at	At5g21130	0.10337	0.549251	0.325163	0.0755805	-0.130971	0.460258	-0.212722	0.43146	-0.0904522	0.614662	-0.217517	0.28533	0.0405191	0.978959	-0.00479454	0.999062	putative protein predicted protein - Arabidopsis thaliana, EMBL:AC005623
246025_at	At5g21150	0.0109927	0.950127	0.0868027	0.657495	-0.111382	0.451676	-0.0194656	0.972621	0.0416187	0.801425	-0.0168682	0.962523	0.153	0.675868	0.00259744	0.999062	zwille/pinhead-like protein GERp95 - Rattus norvegicus, EMBL:AF195534
246026_at	At5g21070	0.177573	0.621918	0.111475	0.839036	-0.526956	0.0995391	0.135273	0.895471	-0.472497	0.130768	0.0277597	0.9749	0.0544589	0.986362	-0.107514	0.966132	putative protein predicted protein - Oryza sativa - TREMBL:AP001072_3;supported by full-length cDNA: Ceres:3689.
246027_at	At5g21060	-0.559081	0.00504727	-0.161041	0.57456	0.235036	0.267667	-0.140445	0.791645	0.102945	0.66197	-0.0617123	0.894597	-0.132091	0.903733	0.078733	0.955826	homoserine dehydrogenase-like protein thrA bifunctional enzyme - Escherichia coli, PIR:B64720;supported by full-length cDNA: Ceres:123335.
246028_at	At5g21170	-1.53458	0.00416367	-0.0968092	0.922627	1.18833	0.0257937	0.199779	0.91117	2.46222	4.36733e-05	0.577239	0.460525	1.27389	0.132794	0.37746	0.864752	AKIN beta1 ; supported by full-length cDNA: Ceres: 41668.
246029_at	At5g21090	0.378959	0.0386384	0.258126	0.277752	-0.346166	0.0668746	0.198618	0.603676	-0.452038	0.0142073	0.0748523	0.856883	-0.105873	0.934413	-0.123766	0.882797	leucine-rich repeat protein ; supported by cDNA: gi_13358181_gb_AF324989.2_AF324989
246030_at	At5g21105	1.94844	3.40319e-07	-0.104033	0.830024	-1.95707	3.87848e-07	0.182382	0.814451	-2.26573	4.03614e-08	-0.477912	0.164752	-0.308654	0.719774	-0.660293	0.0919596	Expressed protein genomic sequence interrupted by a stop codon in exon 4, resequencing necessary to remove ambiguity; otherwise supported by cDNA: gi_15215753_gb_AY050406.1_
246031_at	At5g21160	-1.31542	0.00468501	-0.844254	0.130737	0.968069	0.0370164	0.228592	0.874203	1.42195	0.00241789	0.411216	0.581028	0.453881	0.779433	0.182624	0.955826	putative protein KIAA0731 - Homo sapiens, EMBL:AB018274; supported by cDNA: gi_15450526_gb_AY052365.1_
246032_s_at	At5g32480	-0.149426	0.481667	0.00388775	0.991817	0.137478	0.554413	-0.0350077	0.966462	-0.111938	0.623107	0.0160459	0.976494	-0.249415	0.617351	0.0510537	0.976802	putative protein
246033_at	At5g08280	-1.95379	7.26607e-09	-0.108153	0.750021	0.743371	0.000860575	0.289533	0.429256	0.98523	3.71868e-05	0.589245	0.0137969	0.241859	0.690974	0.299711	0.457488	hydroxymethylbilane synthase ;supported by full-length cDNA: Ceres:3051.
246034_at	At5g08350	-0.54924	0.0388337	-1.28785	0.000173017	-0.318053	0.274892	0.0072592	0.994999	0.418127	0.120326	0.563038	0.0783369	0.73618	0.0769962	0.555779	0.169297	putative protein FH protein interacting protein FIP1, Arabidopsis thaliana, EMBL:AF174428;supported by full-length cDNA: Ceres:19508.
246035_at	At5g08300	-0.307853	0.022735	-0.0272663	0.915173	0.253237	0.0682025	0.0950441	0.798024	-0.0133454	0.945146	-0.026364	0.941112	-0.266583	0.281505	-0.121408	0.789724	succinyl-CoA-ligase alpha subunit ;supported by full-length cDNA: Ceres:10292.
246036_at	At5g08370	-0.421826	0.350852	0.0135546	0.987448	-0.521658	0.257736	-0.385938	0.702261	-0.698064	0.102046	-0.248114	0.768443	-0.176406	0.964415	0.137824	0.970116	alpha-galactosidase - like protein alpha-galactosidase, coffee, PIR:T50781;supported by full-length cDNA: Ceres:156141.
246037_at	At5g19420	0.991485	0.000163216	0.798378	0.00461586	-1.27758	1.14744e-05	-0.816083	0.00739506	-0.989404	0.000153464	-0.895083	0.00141307	0.288175	0.66155	-0.0790003	0.967739	putative protein predicted chromosome condensation regulator protein, Arabidopsis thaliana, EMBL:AB025608
246038_s_at	At5g19470	0.673507	0.00281685	-0.00341028	0.993717	-0.96183	0.000115368	0.026822	0.978531	-0.87107	0.00025732	0.015039	0.981359	0.0907601	0.964382	-0.011783	0.997972	putative protein thiamin pyrophosphokinase, Schizosaccharomyces pombe, PIR:S52350
246039_at	At5g19480	-1.01856	0.0692781	-0.771906	0.2914	0.179929	0.823286	-0.125476	0.957214	0.233142	0.742742	0.133984	0.926496	0.0532132	0.99257	0.259459	0.943505	putative protein serine-arginine-rich splicing regulatory protein SRRP86, Rattus norvegicus, EMBL:AF234765
246040_at	At5g19370	-0.649551	0.00709634	-0.163011	0.655422	0.45282	0.0626366	0.170238	0.792647	0.396906	0.0953065	0.139408	0.766728	-0.055914	0.980453	-0.0308297	0.992502	peptidyl-prolyl cis-trans isomerase - like protein peptidyl-prolyl cis-trans isomerase A.thaliana;supported by full-length cDNA: Ceres:25533.
246041_at	At5g19290	-0.0789897	0.751843	-0.136576	0.66231	-0.390258	0.059977	0.155716	0.769745	-0.114665	0.635732	-0.107525	0.796718	0.275593	0.58382	-0.263241	0.553145	phospholipase - like protein various predicted phospholipase proteins;supported by full-length cDNA: Ceres:253499.
246042_at	At5g19440	1.14702	0.000896182	0.361417	0.409784	-0.146461	0.737429	0.0184652	0.989677	-0.853606	0.00900795	0.061175	0.943206	-0.707145	0.205386	0.0427098	0.992502	cinnamyl-alcohol dehydrogenase - like protein cinnamyl-alcohol dehydrogenase, apple tree, PIR:T16995;supported by full-length cDNA: Ceres:6748.
246043_at	At5g19380	-0.445755	0.128172	-0.0361907	0.951452	0.0305493	0.947986	-0.454909	0.345498	0.0969859	0.797618	-0.299172	0.509465	0.0664366	0.980453	0.155738	0.924463	putative protein predicted protein, Arabidopsis thaliana, EMBL:ATZ86095;supported by full-length cDNA: Ceres:158575.
246044_at	At5g19450	-0.171373	0.744063	-0.197161	0.78327	-0.224434	0.685917	-0.218333	0.872598	-0.103507	0.856635	-0.0562195	0.962653	0.120927	0.977068	0.162114	0.95918	calcium-dependent protein kinase ; supported by cDNA: gi_836941_gb_U20624.1_ATU20624
246045_at	At5g19430	2.60413	3.22097e-09	2.27293	7.79781e-08	-1.16484	9.58039e-05	-0.68965	0.0446281	-1.45461	5.5953e-06	-1.49595	1.60603e-05	-0.289768	0.72321	-0.806297	0.0195586	putative protein predicted proteins, Drosophila melanagoster and Homo sapiens; supported by cDNA: gi_13605552_gb_AF361602.1_AF361602
246046_at	At5g28860	-0.192463	0.152787	0.0215926	0.932813	0.150126	0.306564	-0.0910366	0.805646	0.0957993	0.529061	0.040619	0.898205	-0.054327	0.965616	0.131656	0.741391	putative protein predicted proteins, Arabidopsis thaliana
246047_at	At5g28870	-0.0697806	0.731303	-0.0179178	0.958477	0.129872	0.511929	0.0402392	0.951602	0.0484142	0.824868	0.0116915	0.981009	-0.0814574	0.952011	-0.0285477	0.987675	putative protein predicted proteins, Arabidopsis thaliana
246048_at	At5g28880	-0.00935754	0.959887	0.00786789	0.976674	0.122485	0.416234	-0.0336261	0.946518	0.107947	0.460106	-0.00861064	0.982368	-0.0145379	0.991834	0.0250154	0.984984	putative protein
246049_at	At5g28890	0.101376	0.54908	0.0111572	0.970638	-0.0050258	0.985107	-0.00543033	0.993555	-0.115559	0.490446	0.02017	0.961486	-0.110533	0.882663	0.0256003	0.987675	putative protein predicted proteins, Arabidopsis thaliana
246050_s_at	At5g28900	-0.0551356	0.874582	-0.310325	0.378269	0.0484074	0.903731	0.0470762	0.966759	0.23778	0.407574	0.100494	0.869153	0.189372	0.893616	0.0534177	0.983974	protein phosphatase 2A regulatory subunit B-like protein protein phosphatase 2A 62 kDa B regulatory subunit, Arabidopsis thaliana, TREMBL:AF165429
246051_at	At5g28840	-0.404134	0.00377748	0.0695663	0.757798	0.669596	3.45915e-05	0.0173883	0.977633	1.09266	5.60709e-08	0.137436	0.517731	0.423059	0.039126	0.120048	0.795498	epimerase/dehydratase - like protein dTDP-glucose 4-6-dehydratase homolog D18, Arabidopsis thaliana, PIR:S58282; supported by cDNA: gi_16323112_gb_AY057660.1_
246052_at	At5g08310	-0.376705	0.0616806	-0.120966	0.708174	0.654551	0.00227171	0.0647611	0.928929	0.501599	0.0134922	0.142795	0.700323	-0.152952	0.878557	0.0780342	0.95819	putative protein predicted proteins, Arabidopsis thaliana and others
246053_at	At5g08340	-0.284936	0.335611	-0.266356	0.499297	1.02502	0.000741764	0.331073	0.548521	1.24042	8.5824e-05	0.625765	0.0586615	0.215396	0.8741	0.294692	0.702528	putative protein farnesyl cysteine carboxyl methyltransferase, Rattus norvegicus, EMBL:AF075595
246054_at	At5g08360	-0.335618	0.177354	-0.622214	0.0316399	0.322276	0.218414	-0.117014	0.880815	0.312228	0.215504	-0.0333497	0.961458	-0.010048	0.997722	0.083664	0.966915	putative protein predicted proteins, Arabidopsis thaliana
246055_at	At5g08380	1.49542	7.43346e-05	1.80403	4.02193e-05	-1.54578	5.99786e-05	-1.44119	0.000943663	-2.1392	9.12194e-07	-2.06457	5.90822e-06	-0.593417	0.354569	-0.623382	0.234522	alpha-galactosidase - like protein alpha-galactosidase, coffee, PIR:T50781
246056_at	At5g08390	-0.0749388	0.77838	-0.313891	0.2507	-0.388512	0.0771089	-0.050208	0.954429	-0.193275	0.406883	-0.135846	0.738475	0.195236	0.817519	-0.0856381	0.955826	katanin p80 subunit - like protein katanin p80 subunit, Strongylocentrotus purpuratus, EMBL:AF052433
246057_at	At5g08400	-1.75376	2.55322e-08	-0.278535	0.290779	1.81153	2.18443e-08	0.384693	0.199228	1.60974	6.76788e-08	0.960759	0.000153876	-0.201784	0.780771	0.576066	0.0366557	putative protein predicted proteins, Arabidopsis thaliana and Synechocystis sp.
246058_at	At5g08430	0.157665	0.641654	-0.272404	0.504845	-0.0279586	0.951442	-0.078883	0.941899	0.107533	0.770177	0.0740492	0.920058	0.135491	0.955574	0.152932	0.925836	putative protein predicted proteins, Arabidopsis thaliana
246059_at	At5g08450	-0.705858	0.0136908	-0.229818	0.585155	0.0470037	0.914547	-0.262302	0.694412	0.0344489	0.931748	-0.178882	0.742474	-0.0125548	0.997718	0.08342	0.973544	putative protein KED, Nicotiana tabacum, EMBL:AB009883
246060_at	At5g08420	-1.88826	0.0141221	-0.885458	0.387955	0.889414	0.289487	-0.606592	0.75807	0.642046	0.449407	-0.401121	0.800016	-0.247368	0.971464	0.205471	0.976538	rev interacting protein mis3 - like rev interacting protein mis3, Schizosaccharomyces pombe, PIR:T39981;supported by full-length cDNA: Ceres:3036.
246061_at	At5g19320	-0.61579	0.00893115	-0.348383	0.240029	0.520109	0.0284786	0.154907	0.813702	0.646078	0.00614553	-0.0411715	0.948012	0.125969	0.943081	-0.196078	0.813979	RAN GTPase activating protein 2 ; supported by cDNA: gi_6708467_gb_AF214560.1_AF214560
246062_at	At5g19330	-0.186715	0.345974	-0.405983	0.0706056	0.550193	0.00469463	0.223524	0.542337	0.879738	4.39021e-05	0.26471	0.291627	0.329545	0.370085	0.0411862	0.981956	putative protein VAC8 protein, Saccharomyces cerevisiae, PIR:S50446
246063_at	At5g19340	-0.423494	0.0745546	0.142956	0.706913	-0.609088	0.0129008	-0.236629	0.654258	-0.523481	0.0273268	-0.189511	0.647011	0.0856071	0.968292	0.0471185	0.984374	putative protein predicted proteins, Arabidopsis thaliana
246064_at	At5g19350	-0.270646	0.21518	-0.276134	0.321231	1.1957	7.55549e-06	0.189426	0.711394	1.1786	6.55648e-06	0.376469	0.155849	-0.0170956	0.994047	0.187043	0.797665	DNA binding protein ACBF - like DNA binding protein ACBF, Nicotiana tabacum, PIR:T03934
246065_at	At5g19360	0.0831956	0.544038	0.155946	0.324149	-0.12038	0.378282	-0.198132	0.305523	-0.11958	0.356384	-0.209668	0.166148	0.000799992	0.999759	-0.0115357	0.997481	calcium-dependent protein kinase - like calcium-dependent protein kinase Marchantia polymorpha, EMBL:AB017515
246066_at	At5g19400	-0.675318	3.75535e-05	-0.194792	0.281098	0.459111	0.00195778	0.031352	0.957043	0.425447	0.00301427	0.035547	0.921197	-0.0336641	0.980453	0.00419502	0.999062	putative protein predicted proteins, Homo sapiens
246067_at	At5g19410	0.631507	0.0307869	1.53556	6.74942e-05	-0.635171	0.0339577	-0.661404	0.100884	-0.736321	0.012296	-0.905753	0.00790725	-0.101151	0.970264	-0.244349	0.819488	membrane transporter - like protein white membrane transporter, Bactrocera tryoni, EMBL:U97104
246068_at	At5g20290	-0.884744	3.53415e-08	-0.120208	0.393669	0.871135	5.59475e-08	-0.0802374	0.770648	0.965268	9.72274e-09	0.0337855	0.892326	0.0941332	0.821693	0.114023	0.683865	putative protein ribosomal protein S8 - Zea mays, PIR:T04088;supported by full-length cDNA: Ceres:29997.
246069_at	At5g20220	-0.444109	0.100052	-0.0823634	0.868473	0.832343	0.00334175	-0.197699	0.785994	1.01704	0.000460915	0.363414	0.327286	0.184694	0.902122	0.561114	0.170189	zinc finger protein ;supported by full-length cDNA: Ceres:152664.
246070_at	At5g20160	-1.52698	7.32486e-07	-0.633084	0.0194392	2.14387	1.15113e-08	-0.122056	0.864996	2.04765	1.34843e-08	0.19787	0.603212	-0.0962265	0.964165	0.319926	0.489351	ribosomal protein L7Ae-like NHP2/RS6 FAMILY PROTEIN YEL026W HOMOLOG - Homo sapiens, EMBL:D50420;supported by full-length cDNA: Ceres:30288.
246071_at	At5g20150	4.44059	5.72681e-10	6.00224	1.80749e-11	-1.32778	0.00150176	-0.772923	0.173957	-1.93987	2.50642e-05	-3.57222	3.82923e-08	-0.612087	0.479603	-2.7993	4.32139e-06	ids4-like protein ids-4 protein - Hordeum vulgare, PIR:T05905;supported by full-length cDNA: Ceres:32843.
246072_at	At5g20240	-0.108613	0.600355	-0.058473	0.8576	-0.029591	0.914697	-0.308331	0.271192	-0.115659	0.580578	-0.436315	0.0380126	-0.0860679	0.953712	-0.127984	0.868878	PISTILLATA ; supported by full-length cDNA: Ceres: 1480.
246073_at	At5g20180	0.405658	0.268574	-0.0324681	0.964293	-0.179891	0.697372	-0.00756182	0.995968	-0.388247	0.295793	0.00581925	0.996521	-0.208356	0.928406	0.0133811	0.999062	ribosomal protein L36-like ribosomal protein L36 - Synechocystis sp., PIR:S77481;supported by full-length cDNA: Ceres:28109.
246074_at	At5g20130	-0.994983	0.000136485	-0.320597	0.287238	1.68195	3.17029e-07	0.335646	0.406202	1.67022	2.42531e-07	0.563076	0.0383008	-0.0117343	0.997337	0.22743	0.745508	hypothetical protein ; supported by full-length cDNA: Ceres: 38847.
246075_at	At5g20410	5.39793	1.15549e-14	4.61193	2.32566e-13	-2.712	4.81035e-10	-2.44158	1.70665e-08	-3.28182	2.76897e-11	-4.29974	1.1652e-12	-0.569814	0.122358	-1.85816	9.8353e-07	monogalactosyldiacylglycerol synthase ; supported by cDNA: gi_13937144_gb_AF372926.1_AF372926
246076_at	At5g20280	1.57527	7.26607e-09	2.36686	5.5681e-11	-0.846834	2.36847e-05	-0.925252	6.91761e-05	-1.29006	8.84576e-08	-1.84909	2.30878e-09	-0.443227	0.088882	-0.923841	9.21892e-05	sucrose-phosphate synthase-like protein sucrose-phosphate synthase (EC 2.4.1.14) isoform 1 - Citrus unshiu, EMBL:AB005023; supported by cDNA: gi_14532573_gb_AY039911.1_
246077_at	At5g20420	0.080391	0.616447	-0.120047	0.548925	-0.121917	0.447826	-0.0776252	0.855032	-0.0223129	0.906735	0.209379	0.248108	0.0996038	0.893616	0.287004	0.171685	putative protein XNP-1, Caenorhabditis elegans, EMBL:AF134186
246078_s_at	At5g20440	-0.0247393	0.927704	0.00688922	0.986535	0.147351	0.54125	-0.192777	0.67087	0.293753	0.146622	0.0271609	0.961486	0.146402	0.887751	0.219938	0.675329	putative protein probable mitosis and maintenance of ploidy protein, Schizosaccharomyces pombe, PIR:T40465
246079_at	At5g20450	0.461097	0.000772315	0.223733	0.160106	-0.234146	0.0759284	-0.405203	0.0148545	-0.18502	0.155565	-0.222043	0.167971	0.0491263	0.967495	0.18316	0.473539	putative protein unconventional myosin heavy chain, Zea mays, PIR:A59310
246080_at	At5g20460	-0.049207	0.724492	-0.163807	0.266621	0.0739692	0.601697	-0.0220504	0.964937	-0.0680439	0.616092	-0.0614332	0.794111	-0.142013	0.652535	-0.0393828	0.96634	putative protein
246081_s_at	At5g20470	0.0765124	0.842193	-0.188017	0.684018	-0.504525	0.0979348	-0.419131	0.420795	-0.831396	0.00552873	-0.499432	0.179997	-0.326871	0.728418	-0.0803012	0.975181	myosin-like protein unconventional myosin heavy chain, Zea mays, PIR:A59310
246082_at	At5g20480	0.232131	0.267961	0.0464774	0.901381	0.0927659	0.7307	0.106523	0.86774	-0.320038	0.11458	0.108545	0.792719	-0.412804	0.250958	0.00202217	0.999996	receptor protein kinase - like protein kinase Xa21, Oryza sativa, PIR:A57676
246083_at	At5g20510	-0.150355	0.435459	-0.0887108	0.762998	0.0861873	0.712682	-0.0490701	0.940084	0.020601	0.933887	-0.0113851	0.982651	-0.0655863	0.967598	0.037685	0.982952	zinc finger protein - like probable zinc finger protein, alfalfa, PIR:T09646
246084_at	At5g20530	0.0536031	0.782232	-0.0413286	0.885085	-0.0454132	0.840242	-0.0879095	0.852791	-0.133457	0.435325	-0.208818	0.327528	-0.0880437	0.936289	-0.120909	0.8434	putative protein predicted proteins, Arabidopsis thaliana
246085_at	At5g20540	0.364771	0.0510194	-0.333011	0.152952	-0.0753717	0.772339	0.419358	0.105873	-0.45123	0.0163149	-0.249581	0.336028	-0.375859	0.270158	-0.668938	0.00733911	putative protein predicted proteins, Arabidopsis thaliana
246086_at	At5g20560	0.0160289	0.936081	0.0946732	0.672044	0.231701	0.121837	-0.0514506	0.918521	-0.0382155	0.840966	-0.00897999	0.982964	-0.269916	0.325609	0.0424706	0.973544	beta-1,3-glucanase - like protein beta-1,3-glucanase bg4 and bg5, A.thaliana, EMBL:ATCBG45
246087_at	At5g20580	0.237381	0.131745	0.385037	0.0382306	0.237138	0.148221	0.21832	0.433977	0.329028	0.0345126	-0.121139	0.659083	0.0918902	0.929935	-0.339459	0.144664	putative protein predicted protein, Arabidopsis thaliana
246088_at	At5g20600	-1.38274	4.02356e-07	-0.649637	0.00588354	1.49341	1.84774e-07	-0.213109	0.603179	1.69675	2.38617e-08	0.0146046	0.979773	0.20334	0.764081	0.227714	0.640415	putative protein
246089_at	At5g20570	-0.279229	0.0890347	-0.0374165	0.902536	0.386013	0.0217321	-0.0885508	0.864079	0.494514	0.00335082	0.0647999	0.863369	0.108501	0.911101	0.153351	0.771607	ring-box protein - like ring-box protein-like, Homo sapiens, PIR:T51146;supported by full-length cDNA: Ceres:29408.
246090_at	At5g20520	0.267046	0.330806	-0.331498	0.332019	0.915299	0.0010659	0.215736	0.742469	1.09408	0.000150636	0.648924	0.0323627	0.178779	0.901611	0.433188	0.339745	putative protein BEM46 bem1/bud5 suppressor, Schizosaccharomyces pombe, bem1/bud5 suppressor, EMBL:SP29892;supported by full-length cDNA: Ceres:36716.
246091_at	At5g20590	-0.526369	0.00235272	-0.21914	0.314339	0.599809	0.000876334	-0.0949714	0.852397	0.700751	0.000152152	-0.0747365	0.837285	0.100942	0.925646	0.0202349	0.99395	putative protein various predicted proteins, Arabidopsis thaliana;supported by full-length cDNA: Ceres:22963.
246092_at	At5g20500	-0.074508	0.790684	-0.00303227	0.994468	0.177608	0.503702	0.207604	0.689461	0.0434325	0.88746	0.0440971	0.940311	-0.134176	0.926757	-0.163507	0.862524	glutaredoxin ;supported by full-length cDNA: Ceres:115597.
246093_at	At5g20550	0.346609	0.0406379	-0.171921	0.466616	-0.400029	0.0214894	-0.328917	0.186866	-0.491237	0.00459027	-0.404944	0.0425052	-0.0912074	0.943466	-0.0760267	0.947307	ethylene-forming-enzyme-like dioxygenase - like ethylene-forming-enzyme-like dioxygenase, Prunus armeniaca, EMBL:U97530;supported by full-length cDNA: Ceres:12971.
246094_at	At5g19300	-0.569045	0.0419255	-0.597925	0.0779118	1.19047	0.000180466	-0.0576656	0.961922	1.11897	0.000270119	-0.0809098	0.905023	-0.0714944	0.980453	-0.0232442	0.997481	putative protein predicted proteins, H. sapiens, D. melanogaster and others
246095_at	At5g19310	-0.974931	0.0293898	-0.495478	0.414554	0.515726	0.295414	-0.143103	0.929019	0.502279	0.286865	-0.126717	0.907282	-0.013447	0.998483	0.0163858	0.999062	homeotic gene regulator - like protein homeotic gene regulator, mouse, PIR:I53078
246096_at	At5g20330	-0.0483234	0.787302	0.00536741	0.985411	-0.0587762	0.764927	-0.00933761	0.987925	0.0429311	0.818613	-0.0149308	0.970083	0.101707	0.895688	-0.00559323	0.998975	beta-1,3-glucanase bg4 ;supported by full-length cDNA: Ceres:14120.
246097_at	At5g20270	0.551699	0.0812781	0.879382	0.0195685	-1.01846	0.00239956	-0.67899	0.126741	-0.850969	0.00788689	-0.265342	0.623118	0.167493	0.944575	0.413648	0.551636	putative protein CGI-45 protein - Homo sapiens, EMBL:AF151803;supported by full-length cDNA: Ceres:24749.
246098_at	At5g20400	3.04019	3.36321e-12	1.42009	5.69868e-07	-1.95822	3.02222e-09	-0.955201	0.000192702	-3.27424	1.42565e-12	-0.942961	8.00161e-05	-1.31602	4.85223e-05	0.0122404	0.997515	ethylene-forming-enzyme-like dioxygenase-like protein ethylene-forming-enzyme-like dioxygenase - Prunus armeniaca, EMBL:U97530;supported by full-length cDNA: Ceres:38372.
246099_at	At5g20230	0.476481	0.49344	0.442714	0.643429	0.479065	0.522246	1.0678	0.275436	1.09166	0.0806096	2.40504	0.00127851	0.612599	0.785977	1.33723	0.151617	blue copper binding protein ;supported by full-length cDNA: Ceres:7767.
246100_at	At5g32570	-0.0582084	0.716612	0.173351	0.316382	0.0959106	0.549446	-0.104429	0.758815	0.089373	0.558074	-0.152	0.435385	-0.00653761	0.997337	-0.0475701	0.961897	putative protein predicted protein, Arabidopsis thaliana
246101_at	At5g32580	0.066624	0.822262	0.0405997	0.927279	0.110649	0.719261	0.0581936	0.947749	-0.0234742	0.943173	-0.00112977	0.99892	-0.134124	0.933432	-0.0593233	0.978091	putative protein
246102_at	At5g32590	-0.15297	0.284441	0.0857613	0.689497	0.113709	0.480166	-0.00412528	0.994545	0.0669042	0.690762	0.063183	0.829951	-0.0468043	0.970655	0.0673083	0.937819	putative protein various predicted proteins, Arabidopsis thaliana
246103_at	At5g28640	-0.675397	0.0630179	-0.189272	0.754865	1.50381	0.000237541	-0.329002	0.704683	1.89075	1.47388e-05	-0.12284	0.888248	0.386944	0.751982	0.206161	0.912443	putative protein
246104_at	At5g28650	-0.13026	0.604182	-0.446265	0.0901717	-0.101674	0.726891	-0.0452969	0.961053	0.111801	0.672821	0.0633673	0.904031	0.213475	0.785716	0.108664	0.935528	DNA-binding protein - like DNA-binding protein WRKY3, parsley, PIR:S72445
246105_at	At5g28670	-0.0105369	0.955129	-0.0512999	0.82891	0.00810225	0.970239	0.0697866	0.870357	-0.0522286	0.760078	0.139493	0.50325	-0.0603308	0.959336	0.0697059	0.928842	putative protein predicted helicase proteins, Arabidopsis thaliana
246106_at	At5g28680	0.00156547	0.993912	-0.063122	0.806264	-0.147044	0.386456	-0.0681873	0.887435	-0.0711149	0.700684	-0.0491208	0.890055	0.0759292	0.950053	0.0190664	0.992771	receptor-like protein kinase precursor - like receptor-like protein kinase, Madagascar periwinkle, PIR:T10060
246107_at	At5g28700	0.0268183	0.854647	-0.191478	0.164862	-0.00459519	0.980964	0.0432711	0.90856	-0.000931388	0.995235	0.0794669	0.693821	0.0036638	0.998421	0.0361957	0.969617	putative protein various predicted proteins, Arabidopsis thaliana and others
246108_at	At5g28630	-0.736094	0.290761	-1.4412	0.0720788	0.149548	0.881477	0.378633	0.852397	-0.023075	0.980762	0.801866	0.403312	-0.172623	0.979781	0.423233	0.893407	putative protein retinal glutamic acid-rich protein, bovine, PIR:A40437;supported by full-length cDNA: Ceres:24151.
246109_at	At5g20120	0.412676	0.111176	0.0276336	0.958618	-0.127341	0.709644	-0.0681218	0.944205	0.170605	0.569567	-0.0056383	0.994825	0.297946	0.704191	0.0624835	0.980074	hypothetical protein (fragment?)
246110_at	At5g20140	0.100293	0.787302	0.966819	0.00632238	-0.102792	0.806132	-0.752862	0.0577688	-0.0358515	0.931748	-0.968904	0.00513216	0.0669409	0.980533	-0.216042	0.863047	putative protein predicted proteins - Arabidopsis thaliana
246111_at	At5g20170	-0.448371	0.0167695	0.0541714	0.874488	0.0517994	0.849911	-0.408128	0.116468	0.164614	0.422065	-0.183245	0.5359	0.112815	0.926012	0.224883	0.611285	putative protein
246112_at	At5g20200	-0.666957	0.00696376	-0.317555	0.317739	0.622193	0.0127687	0.0255287	0.980942	0.650079	0.00803021	-0.122932	0.808537	0.0278863	0.991834	-0.148461	0.900664	putative protein predicted proteins - Arabidopsis thaliana
246113_at	At5g20210	-0.0737139	0.550452	0.0840263	0.603202	0.169715	0.13379	-0.084622	0.764138	0.139558	0.212214	-0.0125531	0.966592	-0.0301578	0.977512	0.0720689	0.886027	putative protein predicted proteins - Arabidopsis thaliana
246114_at	At5g20250	-2.95551	3.48478e-05	-1.91584	0.00805023	2.78152	7.76635e-05	0.399163	0.817198	3.40427	5.6679e-06	1.65556	0.0189047	0.622745	0.767381	1.2564	0.172939	seed imbitition protein-like seed imbitition protein Sip1 - Hordeum vulgare, EMBL:M77475
246115_at	At5g20300	-0.890521	0.0116155	-0.112966	0.858813	-0.0262082	0.963605	-0.142639	0.905126	0.335323	0.375652	0.171287	0.815716	0.361531	0.763093	0.313926	0.789724	putative protein chloroplast outer envelope protein OEP86 precursor -Pisum sativum, PIR:S49910
246116_at	At5g20310	-0.0748033	0.683362	-0.116042	0.614802	-0.0411073	0.856431	-0.120152	0.763645	-0.00418772	0.984781	0.0958038	0.745389	0.0369196	0.980453	0.215956	0.489236	putative protein predicted proteins - Arabidopsis thaliana
246117_at	At5g20320	-0.0940501	0.586746	-0.240974	0.203475	0.117918	0.510156	-0.265138	0.251592	-0.0570931	0.765326	-0.0734981	0.815795	-0.175011	0.699013	0.191639	0.566274	CAF-like protein CAF protein - Arabidopsis thaliana, EMBL:AF187317
246118_at	At5g20340	0.0885672	0.685959	0.202471	0.414846	0.163981	0.440155	-0.111875	0.837804	-0.0330517	0.896776	-0.00364079	0.995466	-0.197033	0.744238	0.108234	0.906059	beta-1,3-glucanase bg5
246119_at	At5g20350	-0.143728	0.542464	-0.0737852	0.841442	0.373862	0.0806422	0.146965	0.796996	0.657773	0.00221767	0.285682	0.314015	0.283911	0.582661	0.138717	0.885292	ankyrin-repeat protein patsas protein - Drosophila melanogaster, EMBL:AF163011
246120_at	At5g20360	-0.696534	0.156821	-0.335565	0.653603	0.481466	0.382172	-0.0106013	0.995949	0.23954	0.688116	-0.00165493	0.998943	-0.241926	0.95188	0.00894636	0.999553	tetratricopeptide repeat protein tetratricopeptide repeat protein - Homo sapiens, EMBL:U46570
246121_at	At5g20370	-0.0983491	0.65466	-0.0138623	0.970862	0.150283	0.497244	-0.0884037	0.881936	0.163753	0.423625	0.0542717	0.904055	0.0134699	0.995594	0.142675	0.849232	putative protein motif in PGPS/D10 - Petunia x hybrida, EMBL:AF049926
246122_at	At5g20380	0.737996	0.00989009	-0.0823298	0.874028	1.24165	0.000123725	0.181896	0.82342	1.13877	0.000241759	0.71016	0.0316026	-0.102887	0.968292	0.528264	0.244184	putative protein brain specific Na+-dependent inorganic phosphate cotransporter - Rattus norvegicus, EMBL:U07609
246123_at	At5g20390	-0.0341186	0.847754	0.205433	0.233718	0.0662294	0.712779	-0.110683	0.748315	0.0522117	0.762433	-0.156659	0.432231	-0.0140177	0.991834	-0.0459756	0.967098	beta-1,3-glucanase-like protein beta-1,3-glucanase bg4 - A.thaliana, EMBL:X79694
246124_at	At5g20060	-0.853597	0.000270555	-0.0428587	0.915173	0.145515	0.576578	-0.0435741	0.961961	0.405986	0.0553431	0.00200287	0.998271	0.260471	0.662137	0.0455769	0.982902	putative protein acyl-protein thioesterase, Homo sapiens, EMBL:AF098668;supported by full-length cDNA: Ceres:42475.
246125_at	At5g19875	1.77172	0.00031681	-0.188505	0.80721	-0.11757	0.859325	1.17766	0.0485983	-0.950945	0.0331544	1.37002	0.00862039	-0.833375	0.331558	0.19236	0.952769	Expressed protein ; supported by full-length cDNA: Ceres: 59.
246126_at	At5g20070	0.67302	0.0160025	-0.0962155	0.847404	-0.488903	0.0888513	-0.0798402	0.938187	-0.551511	0.0465618	-0.201464	0.689647	-0.0626087	0.980688	-0.121623	0.95049	putative protein predicted protein, Oryza sativa; supported by cDNA: gi_15146277_gb_AY049280.1_
246127_s_at	At5g32530	0.0290161	0.863397	-0.00795683	0.9756	-0.0118907	0.953455	-0.100502	0.758815	0.0120502	0.94718	-0.0889255	0.703973	0.023941	0.984231	0.0115768	0.997481	putative protein
246128_at	At5g32540	-0.103959	0.518204	0.0980725	0.656385	0.0524572	0.794306	-0.0121997	0.983942	0.0215294	0.912632	-0.175971	0.390907	-0.0309277	0.981126	-0.163771	0.647926	putative protein predicted proteins, Arabidopsis thaliana
246129_at	At5g32550	-0.0783365	0.601041	-0.0296112	0.902289	0.14854	0.297585	0.0725105	0.855512	0.0974742	0.507299	0.106969	0.629441	-0.0510657	0.966376	0.0344588	0.977123	putative protein predicted protein, Arabidopsis thaliana
246130_at	At5g32560	-0.0194048	0.92864	0.264623	0.182002	0.0635845	0.772245	-0.164335	0.628156	0.0593865	0.768593	-0.134853	0.613396	-0.00419807	0.998483	0.0294813	0.985566	putative protein various predicted proteins, Arabidopsis thaliana
246131_at	At5g20990	-1.03591	4.36522e-07	-0.298996	0.0975738	1.35154	1.77812e-08	0.0710653	0.88098	1.26899	2.62672e-08	0.138991	0.564088	-0.082552	0.940532	0.0679254	0.944097	MOLYBDOPTERIN BIOSYNTHESIS CNX1 PROTEIN ; supported by cDNA: gi_1263313_gb_L47323.1_ATHCNX1R
246132_at	At5g20850	-0.202622	0.379123	0.136925	0.683864	0.241377	0.308294	-0.306222	0.417889	0.15355	0.532525	-0.290424	0.3246	-0.0878274	0.965616	0.0157981	0.997515	Rad51-like protein ; supported by cDNA: gi_1706946_gb_U43528.1_ATU43528
246133_at	At5g20960	0.624311	0.000736087	-0.365583	0.079641	0.165027	0.402868	-0.00540248	0.994545	0.034437	0.884079	0.29126	0.182353	-0.13059	0.878557	0.296663	0.314216	aldehyde oxidase AAO1 ; supported by cDNA: gi_2792301_gb_AF039895.1_AF039895
246134_at	At5g20930	-0.869287	0.0155346	-0.340769	0.499835	0.524257	0.1643	-0.307576	0.728387	0.473679	0.197536	-0.204119	0.77573	-0.0505781	0.990358	0.103457	0.973544	protein kinase tousled ; supported by cDNA: gi_433051_gb_L23985.1_ATHTGPA
246135_at	At5g20885	0.624646	0.100426	-0.306182	0.586049	-1.51814	0.000324832	-0.0683164	0.96668	-1.47652	0.000341511	-0.274632	0.690071	0.0416251	0.991834	-0.206316	0.921075	putative protein non-consensus donor splice site GA at exon 1; predicted proteins, Arabidopsis thaliana; supported by cDNA: gi_16209695_gb_AY057610.1_
246136_at	At5g28470	0.115655	0.394533	0.15937	0.337895	-0.120485	0.402456	-0.14676	0.557977	-0.20045	0.114272	-0.0759854	0.757616	-0.079965	0.919627	0.0707749	0.91341	peptide transporter - like protein peptide transport protein, Hordeum vulgare, EMBL:AF023472
246137_at	At5g28490	-0.440045	0.108583	-0.598558	0.0691109	-0.492591	0.0803369	-0.192979	0.797135	-0.909703	0.0014558	-0.321725	0.420633	-0.417112	0.500717	-0.128745	0.941855	putative protein predicted proteins, Arabidopsis thaliana
246138_at	At5g19870	-0.143508	0.685028	0.106975	0.838815	-0.202832	0.576578	0.261388	0.716293	-0.133491	0.717933	0.57744	0.109366	0.0693401	0.980453	0.316052	0.695926	putative protein predicted proteins from various organisms
246139_at	At5g19900	-0.568903	0.24727	-0.223635	0.779116	0.0440828	0.953711	-0.227911	0.880552	-0.0951047	0.883872	-0.0354679	0.979636	-0.139187	0.975905	0.192443	0.955826	putative protein predicted protein, Drosophila melanogaster
246140_at	At5g19910	0.220025	0.504939	0.0780394	0.885644	0.206046	0.56824	0.138424	0.88381	0.129564	0.725867	0.0891754	0.899822	-0.0764824	0.979781	-0.0492485	0.988017	SOH1 - like protein SOH1, Saccharomyces cerevisiae, PIR:S47895
246141_at	At5g19920	-0.441441	0.113169	-0.170953	0.696776	0.128661	0.729356	-0.0773039	0.940084	0.140566	0.67874	-0.0549679	0.940162	0.0119048	0.997718	0.022336	0.997515	TipD - like WD repeat protein TipD, Dictyostelium discoideum, PIR:T08602
246142_at	At5g19970	-0.204856	0.409348	-2.60568	1.75624e-09	0.0380287	0.914134	0.640421	0.0331903	0.0703638	0.815204	1.33917	1.42834e-05	0.0323351	0.990358	0.698745	0.0227222	putative protein
246143_at	At5g19980	0.383792	0.0378162	-0.0231427	0.951344	-0.419289	0.0269716	0.150578	0.749071	-0.438825	0.0179334	-0.184602	0.527621	-0.0195363	0.991834	-0.335181	0.269335	lipophosphoglycan biosynthetic protein - like lipophosphoglycan biosynthetic protein (LPG2), Leishmania donovani, TREMBL:LD26175
246144_at	At5g20110	-0.149137	0.597541	0.118201	0.77331	0.00634144	0.988225	-0.0311982	0.977633	-0.153179	0.592987	-0.258555	0.492396	-0.15952	0.913964	-0.227357	0.773518	dynein light chain - like protein dynein light chain LC6, Anthocidaris crassispina, EMBL:AB004830
246145_at	At5g19880	0.0752373	0.763331	0.17925	0.535836	0.209461	0.354737	-0.104706	0.870357	-0.0240252	0.932691	-0.110532	0.787236	-0.233487	0.702808	-0.00582599	0.999062	peroxidase peroxidase, Lycopersicon esculentum, PIR:S32768;supported by full-length cDNA: Ceres:100990.
246146_at	At5g20050	-0.473345	0.00156807	-0.0240705	0.930237	0.489085	0.00136256	0.398689	0.0331774	0.426136	0.00350694	0.344125	0.0394781	-0.0629488	0.960981	-0.0545635	0.958673	receptor-like protein kinase - like protein receptor-like protein kinase, Arabidopsis thaliana, EMBL:M84659;supported by full-length cDNA: Ceres:206658.
246147_s_at	At5g20000	-0.734403	9.42495e-05	-0.228847	0.286412	0.410543	0.0155163	0.0479259	0.937718	0.435918	0.00890667	-0.0168874	0.971115	0.0253754	0.989288	-0.0648133	0.957901	26S proteasome AAA-ATPase subunit RPT6a - like protein 26S proteasome AAA-ATPase subunit RPT6a, Arabidopsis thaliana, EMBL:AF123395;supported by full-length cDNA: Ceres:36085.
246148_at	At5g19960	-0.343562	0.246201	-0.273029	0.499804	0.28313	0.383985	-0.338093	0.551701	0.347844	0.242938	0.0259832	0.974805	0.0647147	0.980533	0.364076	0.569365	glycine-rich RNA-binding protein - like glycine-rich RNA-binding protein (GRRBP2), Euphorbia esula, TREMBL:AF031933;supported by full-length cDNA: Ceres:152904.
246149_at	At5g19890	-0.313676	0.564016	-0.858906	0.144939	-0.0964808	0.894116	-1.00789	0.133081	-0.265975	0.641075	-0.778336	0.200519	-0.169494	0.968598	0.229554	0.940745	peroxidase ATP N ;supported by full-length cDNA: Ceres:40493.
246150_at	At5g19930	0.150209	0.719655	0.132013	0.828329	0.572567	0.108656	0.0282722	0.98458	0.67642	0.0483593	-0.0781923	0.929327	0.103853	0.973851	-0.106465	0.970509	putative protein predicted proteins from various organisms;supported by full-length cDNA: Ceres:12566.
246151_at	At5g19950	-0.187256	0.646746	-0.265646	0.609194	0.671329	0.0595112	0.0217772	0.988581	0.965224	0.00618847	0.0118193	0.991623	0.293895	0.843066	-0.00995791	0.999062	putative protein predicted proteins from various organisms;supported by full-length cDNA: Ceres:950.
246152_at	At5g20040	-1.52464	6.58543e-07	-0.211146	0.510041	1.86026	6.27423e-08	0.0832628	0.915824	1.75176	9.03724e-08	0.195508	0.604066	-0.108494	0.953683	0.112245	0.935942	IPP transferase - like protein tRNA delta(2)-isopentenylpyrophosphate transferase (IPP transferase), Pseudomonas putida, EMBL:AF016312;supported by full-length cDNA: Ceres:19250.
246153_s_at	At5g20010	0.195521	0.350215	-0.0114936	0.97731	0.542544	0.00764186	0.129963	0.815949	0.185474	0.38436	0.0567429	0.904797	-0.35707	0.348099	-0.0732203	0.960171	RAN1 small Ras-like GTP-binding nuclear protein (Ran-1) ;supported by full-length cDNA: Ceres:9480.
246154_at	At5g19940	0.142689	0.594486	0.0106827	0.981972	-0.185605	0.501551	0.300761	0.490011	-0.00354411	0.991162	1.02567	0.000326388	0.182061	0.868393	0.724907	0.0192896	putative protein predicted protein, Arabidopsis thaliana;supported by full-length cDNA: Ceres:32193.
246155_at	At5g20030	-0.205142	0.465617	-0.203245	0.589653	-0.375953	0.159913	-0.0574069	0.956823	-0.325861	0.214072	0.000108078	0.999821	0.0500924	0.982479	0.057515	0.981532	putative protein predicted proteins, Arabidopsis thaliana;supported by full-length cDNA: Ceres:142064.
246156_at	At5g20090	0.0592271	0.844462	0.110394	0.775687	0.120406	0.690062	0.00268518	0.997717	-0.17029	0.517355	0.0775558	0.888248	-0.290696	0.643319	0.0748706	0.970116	putative protein predicted proteins from various species; supported by full-length cDNA: Ceres: 17786.
246157_at	At5g20080	-0.213726	0.136547	0.039492	0.88141	-0.324571	0.0258048	0.297142	0.141737	-0.632739	8.60893e-05	-0.124061	0.601693	-0.308168	0.209547	-0.421203	0.0279172	cytochrome-b5 reductase - like protein cytochrome-b5 reductase, Saccharomyces cerevisiae, PIR:S37800;supported by full-length cDNA: Ceres:33544.
246158_at	At5g19855	0.18802	0.567471	0.377742	0.316093	0.632469	0.0315012	0.2035	0.796996	0.785944	0.00697153	0.727495	0.0304475	0.153475	0.944485	0.523995	0.26322	Expressed protein ; supported by full-length cDNA: Ceres: 42402.
246159_at	At5g20935	-0.824424	0.000478053	0.0148927	0.972581	0.14763	0.581154	-0.0421794	0.964885	0.256771	0.258882	0.194932	0.586826	0.109141	0.95151	0.237112	0.68385	Expressed protein ; supported by full-length cDNA: Ceres: 99394.
246160_at	At5g21040	0.0788076	0.722412	0.0273957	0.939032	-0.167825	0.423255	-0.0387891	0.959648	-0.111613	0.602753	-0.0775398	0.849572	0.0562119	0.972396	-0.0387507	0.983263	putative protein predicted protein, Oryza sativa; supported by cDNA: gi_15081722_gb_AY048254.1_
246161_at	At5g20900	1.06691	4.64917e-05	0.333277	0.245742	-0.967603	0.000152906	0.00602033	0.994999	-0.744749	0.00150446	0.186928	0.626202	0.222854	0.781608	0.180907	0.833414	putative protein predicted proteins, Arabidopsis thaliana; supported by cDNA: gi_15293158_gb_AY051013.1_
246162_at	At4g36400	-0.335853	0.448672	-0.023624	0.977266	-0.647401	0.122939	-0.307527	0.772259	-0.318541	0.482087	-0.110902	0.91149	0.32886	0.857151	0.196624	0.939321	actin interacting protein ; supported by cDNA: gi_16604325_gb_AY058061.1_
246163_at	At5g32600	0.0626056	0.766952	0.113915	0.665566	-0.0688456	0.770488	-0.18747	0.592166	-0.0140718	0.954178	-0.221618	0.350878	0.0547737	0.971464	-0.0341477	0.984217	putative protein predicted proteins, Arabidopsis thaliana
246164_at	At5g32610	-0.00668569	0.975126	0.0225689	0.940662	-0.018332	0.940269	-0.11071	0.789813	-0.0577211	0.766826	-0.123908	0.637156	-0.039389	0.979781	-0.0131979	0.997481	putative protein predicted proteins, Arabidopsis thaliana and Borrelia burgdorferi
246165_at	At5g32400	-0.104286	0.585605	0.154521	0.513539	0.0388723	0.876308	-0.0179959	0.980671	0.143625	0.432874	0.0549712	0.889403	0.104752	0.92067	0.0729671	0.950187	putative protein
246166_at	At5g32410	-0.0299168	0.915826	0.159697	0.601942	-0.124342	0.630541	-0.0946278	0.886152	-0.242343	0.258987	-0.151269	0.682486	-0.118001	0.934567	-0.0566407	0.974981	putative protein
246167_at	At5g32430	-0.101687	0.565995	-0.274632	0.153448	-0.121331	0.512111	-0.170334	0.594407	-0.132966	0.437614	0.148612	0.550892	-0.0116352	0.995307	0.318946	0.17751	putative protein
246168_at	At5g32460	0.0687233	0.643025	-0.0764123	0.703317	-0.191986	0.146956	-0.0970646	0.769901	-0.207229	0.102578	0.0675438	0.794812	-0.0152428	0.991834	0.164608	0.551832	meristem protein - like reproductive meristem protein 1, broccoli, PIR:T14433
246169_at	At5g32470	-0.652018	0.00148678	-0.0945891	0.772783	0.391133	0.050088	0.0728462	0.91455	0.65793	0.00128762	0.166539	0.612065	0.266797	0.582661	0.0936926	0.940745	putative protein predicted protein, Haemophilus influenzae
246170_at	At5g32450	-1.05619	0.00148875	-0.285363	0.528572	0.358355	0.303903	-0.185546	0.847398	0.778683	0.0139816	0.0688201	0.933946	0.420329	0.603581	0.254366	0.833414	putative protein various predicted proteins, Arabidopsis thaliana and others;supported by full-length cDNA: Ceres:5850.
246171_at	At5g32440	0.0112261	0.966044	-0.130865	0.646463	0.166508	0.44025	0.101967	0.860445	0.31363	0.093089	0.17365	0.565473	0.147122	0.867329	0.0716833	0.958409	putative protein centrosomal Nek2-associated protein 1, Homo sapiens, EMBL:AF049105; supported by cDNA: gi_13877754_gb_AF370140.1_AF370140
246172_s_at	At5g28360	-0.298633	0.0195749	-0.0616353	0.773495	0.373342	0.00504829	0.0105836	0.984527	0.326735	0.0109222	0.0283176	0.932269	-0.0466064	0.967934	0.017734	0.991184	fragment of 1-aminocyclopropane-1-carboxylate synthase 1-aminocyclopropane-1-carboxylate synthase - Arabidopsis thaliana, EMBL:U26542
246173_s_at	At5g28370	-1.08311	0.000285722	-0.524933	0.113501	0.858698	0.00271822	0.317903	0.554694	1.11542	0.000195771	0.265749	0.536807	0.256723	0.801953	-0.052154	0.984984	putative protein hypothetical protein F2A19.120 - Arabidopsis thaliana, PIR:T47944
246174_s_at	At5g28380	-0.179602	0.0422282	-0.0902827	0.4636	-0.0635419	0.556645	0.11254	0.504445	0.0723358	0.465437	0.204459	0.0511198	0.135878	0.497741	0.0919189	0.716064	putative protein hypothetical protein T27I15_50 - Arabidopsis thaliana, PIR:T50517
246175_s_at	At5g28400	-0.158721	0.212265	-0.0310395	0.892277	-0.0220794	0.907031	-0.129327	0.625795	-0.0301161	0.85661	-0.266389	0.0720268	-0.00803668	0.996148	-0.137062	0.672545	putative protein hypothetical protein F15G16.170 - Arabidopsis thaliana, PIR:T47970
246176_at	At5g28410	0.0168285	0.922223	0.103041	0.578899	-0.0159861	0.936402	-0.0841342	0.813013	-0.0866684	0.549665	-0.246926	0.106151	-0.0706822	0.938909	-0.162792	0.556204	putative protein DYNAMIN-LIKE PROTEIN- Arabidopsis thaliana, EMBL:L36939
246177_at	At5g28420	-0.139356	0.337834	0.0534265	0.824497	0.221815	0.119774	-0.00544779	0.992683	0.0904575	0.570154	-0.0115694	0.976452	-0.131357	0.796884	-0.00612163	0.99861	putative protein predicted proteins - Arabidopsis thaliana
246178_s_at	At5g28430	-0.0709846	0.694139	-0.0627823	0.808688	0.151634	0.372089	0.164489	0.59742	0.388615	0.010175	0.0248378	0.952566	0.23698	0.473776	-0.139651	0.77361	putative protein predicted proteins - Arabidopsis thaliana
246179_at	At5g28440	-0.040342	0.858818	0.0156632	0.964603	0.084787	0.709125	0.0721822	0.901267	0.00873872	0.970948	0.017177	0.971664	-0.0760483	0.960676	-0.0550052	0.970116	putative protein hypothetical protein F2A19.80 - Arabidopsis thaliana, PIR:T47940
246180_at	At5g20840	-0.769869	0.0543108	-0.213551	0.746677	0.296101	0.542136	-0.0740471	0.966444	0.563112	0.169528	0.219065	0.789165	0.267012	0.909014	0.293112	0.863047	putative protein predicted proteins, Arabidopsis thaliana and others
246181_at	At5g20860	0.11316	0.551925	0.152819	0.522446	0.153636	0.424388	0.317331	0.199053	-0.0374807	0.869219	0.303875	0.141132	-0.191116	0.706554	-0.013456	0.997515	pectinesterase - like protein probable pectinesterase precursor, garden pea, PIR:T06374
246182_at	At5g20870	-0.135505	0.615282	-0.0419139	0.925103	0.167491	0.552429	0.0422897	0.96653	-0.0328786	0.918408	0.0451395	0.941177	-0.200369	0.837565	0.00284978	0.999996	beta-1,3-glucanase - like protein probable beta-1,3-glucanase, wheat, PIR:T06268
246183_at	At5g20940	-0.120182	0.688879	0.337691	0.302282	0.0691367	0.85092	-0.253016	0.648012	-0.18232	0.524946	-0.421882	0.183973	-0.251457	0.777759	-0.168867	0.882634	beta-glucosidase - like protein beta-glucosidase, common nasturtium, PIR:T10521
246184_at	At5g20950	-0.701609	0.000668087	-0.112267	0.715788	0.965975	2.81426e-05	0.0496653	0.945437	1.12542	3.37947e-06	0.0977662	0.807184	0.159441	0.850188	0.0481009	0.979299	beta-D-glucan exohydrolase - like protein beta-D-glucan exohydrolase, Nicotiana tabacum, EMBL:AB017502
246185_at	At5g20980	-0.280059	0.287716	-0.0138161	0.978661	0.372252	0.159749	0.036757	0.974183	0.326744	0.207325	-0.163141	0.731507	-0.0455085	0.985331	-0.199898	0.836694	5-methyltetrahydropteroyltriglutamate-homocysteine S-methyltransferase - like protein 5-methyltetrahydropteroyltriglutamate-homocysteine S-methyltransferase, Arabidopsis thaliana, EMBL:U97200
246186_at	At5g21030	0.0410914	0.837528	-0.0251649	0.932619	-0.0733256	0.721927	0.109002	0.797135	0.00821933	0.969743	0.0439045	0.90655	0.081545	0.944485	-0.0650978	0.95399	PINHEAD - like protein PINHEAD, Arabidopsis thaliana, EMBL:AF154272
246187_at	At5g21020	0.172234	0.669129	0.168935	0.766423	0.567514	0.106976	0.115172	0.922039	0.571902	0.0931127	0.220988	0.730557	0.00438817	0.998887	0.105816	0.970367	putative protein
246188_at	At5g21050	0.271787	0.115656	0.27332	0.208805	-0.136018	0.50718	-0.163735	0.678788	-0.302048	0.0793008	-0.120898	0.702171	-0.16603	0.793154	0.0428368	0.979307	putative protein
246189_at	At5g20910	0.13893	0.507739	0.200128	0.435637	0.12255	0.596831	0.152496	0.748961	-0.226942	0.244147	0.0235843	0.963569	-0.349492	0.329472	-0.128911	0.878799	ABI3-interacting protein 2 ;supported by full-length cDNA: Ceres:30983.
246190_at	At5g21010	0.273375	0.107606	0.112263	0.669405	0.115281	0.579452	0.115845	0.80598	0.06792	0.751784	0.0723674	0.848993	-0.0473614	0.97745	-0.0434779	0.978091	hypothetical protein (fragment) ;supported by full-length cDNA: Ceres:113260.
246191_at	At5g20890	-0.808366	3.12096e-07	-0.21268	0.125468	0.800333	4.26755e-07	-0.124856	0.590816	0.863531	1.10869e-07	-0.016057	0.959815	0.0631983	0.939867	0.108799	0.755722	T-complex protein 1, beta subunit T-COMPLEX PROTEIN 1, BETA SUBUNIT, Homo sapiens, EMBL:AF026293;supported by full-length cDNA: Ceres:12972.
246192_at	At5g20920	-0.39324	0.0143912	-0.266334	0.183477	0.837034	1.76211e-05	-0.00798104	0.990904	0.910382	4.75491e-06	0.073428	0.831197	0.0733474	0.958582	0.0814091	0.932282	translation initiation factor eIF-2 beta chain - like protein translation initiation factor eIF-2 beta chain, apple tree, PIR:T17104;supported by full-length cDNA: Ceres:3855.
246193_at	At5g20880	0.466003	0.123883	-0.306242	0.463538	0.0354341	0.940965	0.278365	0.693536	0.204293	0.557035	0.0301936	0.971664	0.168859	0.939578	-0.248172	0.823789	Expressed protein ; supported by full-length cDNA: Ceres: 37542.
246194_at	At4g37000	0.419988	0.0553793	0.262859	0.372107	-0.177211	0.498119	-0.0525365	0.953004	-0.262718	0.251911	0.00976636	0.988243	-0.0855071	0.967155	0.0623029	0.973814	putative protein ;supported by full-length cDNA: Ceres:18266.
246195_at	At4g36410	-1.21303	0.00852681	0.0520663	0.955387	0.149664	0.817239	0.434501	0.676272	0.833351	0.0662263	1.46148	0.00589889	0.683687	0.510492	1.02698	0.12198	E2, ubiquitin-conjugating enzyme 17 (UBC17) identical to gi:2801446; supported by full-length cDNA: Ceres:40968.
246196_at	At4g37090	-0.914608	0.000104568	-0.336813	0.198505	1.61607	1.30254e-07	-0.0665625	0.928772	1.44879	3.71658e-07	-0.300547	0.278602	-0.16728	0.861386	-0.233984	0.661921	hypothetical protein ;supported by full-length cDNA: Ceres:108940.
246197_at	At4g37010	0.601108	0.038128	0.534664	0.136396	-0.195189	0.585797	0.368005	0.505834	-0.316699	0.302491	0.84525	0.0125539	-0.12151	0.964257	0.477244	0.354185	caltractin-like protein ;supported by full-length cDNA: Ceres:26540.
246198_at	At4g36810	0.141243	0.394478	-0.115766	0.616101	-0.728789	5.4287e-05	0.208269	0.457599	-0.699895	6.59286e-05	0.145861	0.556674	0.0288939	0.984231	-0.0624082	0.955826	geranylgeranyl pyrophosphate synthase ;supported by full-length cDNA: Ceres:36701.
246199_at	At4g36530	-0.298596	0.217068	-0.18078	0.607011	0.829874	0.00107221	0.360785	0.36025	1.02274	0.000109593	0.57577	0.036756	0.192861	0.85574	0.214986	0.783419	putative protein ;supported by full-length cDNA: Ceres:36845.
246200_at	At4g37240	0.224208	0.666831	-0.0440008	0.961704	0.369222	0.474767	-0.430102	0.662096	1.23985	0.00549764	-0.476395	0.474334	0.870628	0.27774	-0.046293	0.995683	putative protein ;supported by full-length cDNA: Ceres:16131.
246201_at	At4g36750	0.474685	0.0870901	0.529771	0.119841	-1.16899	0.000193747	-0.416269	0.377731	-1.10188	0.000281542	-0.526624	0.121933	0.0671159	0.980453	-0.110355	0.956371	minor allergen ;supported by full-length cDNA: Ceres:35084.
246202_at	At4g37040	-1.6207	2.02447e-09	-0.0581863	0.832809	1.08001	5.61025e-07	0.172754	0.587669	1.10558	2.93389e-07	0.373858	0.040968	0.0255678	0.987929	0.201104	0.557772	methionyl aminopeptidase-like protein ;supported by full-length cDNA: Ceres:18909.
246203_at	At4g36610	1.03478	0.00283912	1.14614	0.00431674	-1.19593	0.000947435	-0.423108	0.505999	-1.58904	4.10056e-05	-0.725849	0.0689427	-0.393106	0.69165	-0.302741	0.78762	putative protein ; supported by full-length cDNA: Ceres: 38141.
246204_at	At4g37020	-0.605751	0.00726753	-0.0956819	0.80082	1.23036	9.00062e-06	0.3	0.45879	1.18566	1.02235e-05	0.141873	0.737212	-0.0447032	0.981501	-0.158127	0.869189	putative protein ; supported by cDNA: gi_13358194_gb_AF325002.2_AF325002
246205_at	At4g36970	-0.790963	0.000172969	-0.27745	0.250219	0.619829	0.0019741	0.531529	0.0318029	0.599617	0.00213225	0.731765	0.00118611	-0.0202125	0.991834	0.200236	0.699189	hypothetical protein ; supported by cDNA: gi_15028060_gb_AY045887.1_
246206_at	At4g36655	-0.0734697	0.755623	-0.141516	0.623633	0.0210533	0.945041	-0.0384225	0.963196	0.0379826	0.884324	-0.0543885	0.906364	0.0169293	0.992668	-0.0159661	0.997481	Expressed protein ; supported by cDNA: gi_15028196_gb_AY045921.1_
246207_at	At4g36960	-0.0369927	0.798891	0.0300335	0.887472	-0.036408	0.825575	-0.153066	0.471585	0.147903	0.21269	-0.088279	0.663671	0.184311	0.457956	0.0647866	0.912901	RNA-binding like protein non-consensus TA donor splice site at exon 6; supported by cDNA: gi_15081786_gb_AY048286.1_
246208_at	At4g36490	-0.114188	0.539961	0.0612354	0.83347	0.0409801	0.867391	0.0333135	0.962735	-0.00859167	0.970027	-0.0580676	0.880957	-0.0495718	0.973851	-0.0913812	0.915178	hypothetical protein ; supported by cDNA: gi_15215779_gb_AY050419.1_
246209_at	At4g36870	-0.945946	0.00218126	0.244567	0.575219	-0.407318	0.196264	-0.284824	0.673107	-0.164166	0.643937	-0.439448	0.260556	0.243151	0.854568	-0.154625	0.927796	BEL1-like homeobox 2 protein (BLH2) ; supported by cDNA: gi_15215856_gb_AY050459.1_
246210_at	At4g36420	-0.302525	0.232582	-0.312319	0.335134	0.485237	0.053884	0.172274	0.79832	0.471401	0.0543077	-0.264015	0.480307	-0.0138351	0.996433	-0.436289	0.28566	ribosomal protein ; supported by cDNA: gi_15450414_gb_AY052308.1_
246211_at	At4g36730	-1.04593	0.000435499	-0.463969	0.175053	1.73589	1.7448e-06	0.325406	0.547834	2.33804	2.6142e-08	0.62389	0.0538054	0.602157	0.198722	0.298484	0.682989	G-box-binding factor 1 ; supported by cDNA: gi_15450987_gb_AY054574.1_
246212_at	At4g36930	0.816838	0.0333303	0.125849	0.857313	0.372984	0.395142	0.206162	0.864996	0.110144	0.82805	0.452399	0.421403	-0.26284	0.902747	0.246237	0.892872	putative protein ; supported by cDNA: gi_11245493_gb_AF319540.1_AF319540
246213_at	At4g36480	-0.285749	0.240363	0.0586349	0.893132	0.0875711	0.791537	0.114117	0.879124	0.128716	0.649509	-0.163937	0.706607	0.0411445	0.986469	-0.278054	0.624779	serine C-palmitoyltransferase like protein ; supported by cDNA: gi_14488274_dbj_AB063254.1_AB063254
246214_at	At4g36990	1.40395	0.00010161	-0.158055	0.766578	-0.589065	0.0717899	-0.245505	0.768957	-1.46493	5.76944e-05	-0.225348	0.699144	-0.875869	0.0781881	0.0201572	0.997515	heat shock transcription factor HSF4 ; supported by cDNA: gi_1619920_gb_U68017.1_ATU68017
246215_at	At4g37180	0.767918	0.0212388	0.133654	0.817994	1.00064	0.00411206	0.440866	0.474957	1.18926	0.000773472	0.802145	0.0402119	0.188616	0.936819	0.361278	0.685721	putative cytoskeletal protein ; supported by cDNA: gi_1732508_gb_U62741.1_ATU62741
246216_at	At4g36380	0.672775	0.00020426	-0.535388	0.00600328	-0.926423	6.6717e-06	0.102311	0.830207	-1.18964	2.01995e-07	0.0892863	0.787598	-0.263217	0.451125	-0.0130245	0.997515	cytochrome P450 like protein ; supported by cDNA: gi_4176419_dbj_AB008097.1_AB008097
246217_at	At4g36920	-0.0458339	0.859407	0.425548	0.0710441	-0.0182234	0.953587	0.104428	0.865931	-0.351479	0.0722634	-0.344552	0.158994	-0.333255	0.406236	-0.44898	0.113661	APETALA2 protein ; supported by cDNA: gi_533708_gb_U12546.1_ATU12546
246218_at	At4g36800	0.0619036	0.832958	-0.107733	0.777365	0.208583	0.425217	0.229624	0.645818	0.381254	0.0942069	0.21769	0.550511	0.172671	0.877958	-0.0119341	0.997972	RUB1-conjugating enzyme RCE1, putative similar to gi:6635457; supported by cDNA: gi_6635456_gb_AF202771.1_AF202771
246219_at	At4g36760	0.102934	0.744482	0.144686	0.727867	-0.487668	0.0638422	-0.363529	0.423761	-0.621567	0.0155214	-0.250806	0.537576	-0.133899	0.946112	0.112723	0.950063	aminopeptidase-like protein ; supported by cDNA: gi_13430673_gb_AF360249.1_AF360249
246220_at	At4g37210	-0.569083	0.000803304	-0.411612	0.0290492	0.576084	0.000836585	-0.0220653	0.975575	0.883269	6.36958e-06	0.0340821	0.93489	0.307185	0.300511	0.0561474	0.964511	putative protein ; supported by cDNA: gi_13877852_gb_AF370189.1_AF370189
246221_at	At4g37120	-1.26263	0.0736727	-0.525698	0.622769	0.523326	0.540553	-0.367728	0.870357	0.382821	0.653015	0.0192955	0.993778	-0.140505	0.982248	0.387023	0.918653	step II splicing factor - like protein ; supported by cDNA: gi_15912280_gb_AY056418.1_
246222_at	At4g36900	0.858674	4.78936e-05	0.0148346	0.967829	-0.432968	0.019795	0.108385	0.842762	0.0939856	0.670237	0.313853	0.1687	0.526954	0.0599679	0.205468	0.65688	TINY-like protein ; supported by cDNA: gi_16323158_gb_AY057683.1_
246223_at	At4g36890	-0.540185	0.0641317	-0.115758	0.820869	0.0684554	0.876518	-0.185531	0.827645	0.0841975	0.827503	-0.288945	0.533081	0.0157421	0.996819	-0.103414	0.964514	UDP-glucuronyltransferase-like protein
246224_at	At4g36590	0.0442963	0.798938	0.0481753	0.844908	0.0182582	0.933553	-0.0588329	0.899692	-0.0140047	0.943173	-0.0908326	0.727128	-0.0322629	0.980453	-0.0319996	0.981192	putative MADS-box protein ;supported by full-length cDNA: Ceres:21999.
246225_at	At4g36910	0.119092	0.669387	-0.259613	0.414704	-0.312852	0.21351	0.153913	0.818965	-0.530213	0.0236682	0.415877	0.156005	-0.217361	0.812805	0.261964	0.667516	putative protein ;supported by full-length cDNA: Ceres:13475.
246226_at	At4g37200	0.0386543	0.88852	0.116848	0.725499	-0.344416	0.106299	-0.271624	0.476882	-0.342992	0.0967947	0.180935	0.596748	0.00142472	0.999759	0.452558	0.137331	thiol-disulfide interchange like protein
246227_at	At4g36510	-0.101421	0.369897	-0.194873	0.134504	-0.041248	0.77966	-0.121441	0.565145	0.0674499	0.584917	-0.0517559	0.815766	0.108698	0.765664	0.0696852	0.887563	hypothetical protein
246228_at	At4g36430	-0.687939	0.219188	-2.80178	8.35378e-05	0.0229345	0.980492	1.46998	0.0410214	-0.964423	0.0763849	0.266703	0.815667	-0.987357	0.348897	-1.20328	0.134283	peroxidase like protein
246229_at	At4g37160	-0.112965	0.767054	0.496212	0.200268	-0.031928	0.948301	-0.107165	0.920158	-0.177952	0.626916	-0.332771	0.474944	-0.146024	0.954	-0.225606	0.861604	pectinesterase like protein
246230_at	At4g36710	0.402907	0.199507	0.220965	0.6371	-0.144335	0.725463	0.0334431	0.980519	-0.469472	0.130394	-0.0209455	0.981736	-0.325138	0.75323	-0.0543886	0.987059	SCARECROW-like protein
246231_at	At4g37080	-1.4813	0.0249824	-0.385071	0.717105	0.00870869	0.994295	-0.429388	0.820621	-0.019748	0.983512	-0.438102	0.725027	-0.0284567	0.997718	-0.00871403	0.999996	putative protein
246232_at	At4g36630	-0.509466	0.18582	-0.199477	0.748072	0.11051	0.840121	0.0324626	0.983821	0.607365	0.10968	-0.0882311	0.927542	0.496855	0.610525	-0.120694	0.970116	hypothetical protein
246233_at	At4g36550	-0.550993	0.0589003	-0.0877631	0.870681	-0.0180048	0.969773	0.210982	0.791801	0.106553	0.776495	0.343505	0.422478	0.124558	0.963777	0.132523	0.945675	putative protein
246234_at	At4g37280	-1.54466	0.00109066	-0.339171	0.611511	1.11141	0.0152192	-0.143993	0.927812	1.20344	0.00761484	-0.108346	0.924549	0.0920233	0.981461	0.0356474	0.997515	putative protein
246235_at	At4g36830	1.57676	3.05653e-05	0.297125	0.514089	-0.886498	0.00738111	0.53005	0.298864	-1.40253	9.88915e-05	-0.170513	0.79525	-0.516028	0.451443	-0.700563	0.139373	putative protein
246236_at	At4g36470	-0.545183	0.0511773	-0.025387	0.964788	0.287678	0.363177	0.298341	0.615441	0.471698	0.0940845	0.452928	0.208409	0.18402	0.913372	0.154587	0.917086	hypothetical protein
246237_at	At4g36390	-1.49691	3.89157e-05	-0.281258	0.527241	1.15037	0.000675233	0.144289	0.884592	1.40023	7.20834e-05	0.533231	0.172203	0.24986	0.861386	0.388942	0.580482	putative protein
246238_at	At4g36670	-1.51557	5.49936e-05	-2.39965	8.21267e-07	1.73389	1.39546e-05	2.37977	2.2962e-06	2.19965	5.29232e-07	2.39859	6.854e-07	0.465765	0.541926	0.0188221	0.997972	sugar transporter like protein
246239_at	At4g36790	0.371844	0.205813	0.742124	0.0292	-0.568872	0.0526984	-0.607193	0.133081	-0.223269	0.48965	-0.478809	0.188677	0.345603	0.675073	0.128384	0.947307	putative protein
246240_at	At4g37130	-0.058228	0.893748	-0.353944	0.424024	0.331474	0.366094	0.0915752	0.939737	0.511669	0.118697	0.221901	0.714471	0.180195	0.940532	0.130326	0.955826	nucleoporin-like protein
246241_at	At4g37050	0.353115	0.121595	-0.0228494	0.96145	-0.220864	0.39272	-0.294666	0.488521	-0.12604	0.643203	0.262027	0.433047	0.0948243	0.964257	0.556693	0.0833017	patatin-like protein
246242_at	At4g36600	-0.0267367	0.902751	0.201936	0.346231	0.0966694	0.63482	0.0356019	0.957214	0.0175816	0.938633	-0.0405192	0.922223	-0.0790878	0.952011	-0.0761211	0.941855	putative protein
246243_at	At4g36520	-0.807389	0.0252241	-1.12924	0.00872339	0.347838	0.39842	-0.111734	0.931924	0.345902	0.376417	0.0241634	0.981813	-0.00193589	0.999834	0.135898	0.960025	trichohyalin like protein
246244_at	At4g37250	-0.00144257	0.997223	-0.470099	0.219392	-0.584876	0.0588852	0.0472518	0.972594	-0.0218321	0.95911	0.919571	0.00885883	0.563044	0.329623	0.872319	0.0333184	receptor kinase-like protein
246245_at	At4g36440	-0.0987647	0.601266	-0.213829	0.317689	0.943146	5.62307e-06	0.287421	0.254722	0.888552	8.33643e-06	0.115714	0.69916	-0.0545939	0.971464	-0.171708	0.705631	putative protein
246246_at	At4g37170	-0.519043	0.00950689	-0.241612	0.35922	0.270163	0.199473	-0.0685814	0.920781	0.22241	0.284568	-0.000319399	0.999755	-0.0477533	0.980453	0.068262	0.966132	putative protein
246247_at	At4g36640	0.683623	0.348653	-0.0549123	0.968388	-1.09192	0.126102	-0.239894	0.920072	-1.33461	0.0506606	-0.0850232	0.964487	-0.242689	0.968598	0.154871	0.981532	putative protein
246248_at	At4g36560	-0.0706906	0.635149	-0.0761624	0.708029	0.0312279	0.869779	0.00494647	0.993066	0.021395	0.9035	0.00236061	0.995836	-0.00983289	0.994738	-0.00258586	0.999062	hypothetical protein
246249_at	At4g36680	-0.792289	0.000165131	-0.522123	0.0194457	1.39545	2.39047e-07	0.260375	0.439853	1.40558	1.49379e-07	0.147453	0.653964	0.0101319	0.996728	-0.112921	0.90386	salt-inducible like protein
246250_at	At4g36880	0.0445211	0.96178	-0.0715471	0.958456	1.37481	0.0417136	0.818287	0.518865	0.564424	0.438819	0.852785	0.356098	-0.810386	0.660733	0.034498	0.997972	cysteine proteinase similar to cysteine proteinase COT44 precursor SP:P25251 from [Brassica napus] (Rape)
246251_at	At4g37220	2.43046	2.3998e-11	0.695644	0.000981875	-2.49759	3.27521e-11	-0.576189	0.00933292	-2.30363	6.553e-11	-0.580616	0.00386493	0.193961	0.71598	-0.00442662	0.999062	cold acclimation protein homolog
246252_s_at	At4g37070	0.400686	0.101182	-0.723886	0.0127776	0.0745496	0.831812	0.823874	0.00910719	0.0273904	0.936782	1.41122	1.60578e-05	-0.0471592	0.982726	0.587348	0.0922596	patatin-like protein ;supported by full-length cDNA: Ceres:30438.
246253_at	At4g37260	1.12828	0.0108531	0.165173	0.83112	-1.16941	0.00969619	0.0421047	0.982057	-0.621245	0.164174	0.105647	0.925368	0.548169	0.64851	0.0635422	0.990804	myb-related protein
246254_at	At4g36450	-0.301489	0.176219	0.100007	0.786732	0.323651	0.160056	0.036672	0.97031	0.553001	0.0118834	0.279143	0.365604	0.22935	0.756376	0.242471	0.671688	MAP kinase like protein
246255_at	At4g36650	-0.0591284	0.87089	0.0997835	0.837416	0.0845217	0.830014	-0.221668	0.749833	0.0287912	0.940843	-0.254822	0.566968	-0.0557305	0.981501	-0.0331541	0.994069	transcription initiation factor like protein
246256_at	At4g36770	-0.301473	0.0205919	0.0994687	0.608822	0.0122988	0.952913	-0.00426263	0.994502	-0.0727805	0.640403	-0.0169844	0.962852	-0.0850793	0.913372	-0.0127218	0.997401	glucosyltransferase-like protein
246257_at	At4g36690	-0.426372	0.0318473	-0.331459	0.184126	0.341184	0.0975914	-0.115526	0.850426	0.490522	0.0140265	0.0851424	0.84871	0.149338	0.88053	0.200669	0.732755	splicing factor-like protein
246258_at	At1g31840	-0.0499949	0.781191	-0.118903	0.575529	0.234309	0.117826	0.0174818	0.979063	0.237002	0.101938	-0.00455212	0.992246	0.00269242	0.998501	-0.0220339	0.990717	PPR-repeat protein, putative contains multiple PPR domains: Pfam profile: PF01535: PPR repeat
246259_at	At1g31830	0.601328	0.0162567	-0.163465	0.673184	-0.94659	0.000540499	0.0862776	0.92112	-0.620256	0.0131658	0.193367	0.658781	0.326335	0.615231	0.107089	0.952656	amino acid permease, putative contains Pfam profile: PF00324: Amino acid permease
246260_at	At1g31820	0.766252	0.0224384	0.0232015	0.972543	-1.81118	1.24793e-05	0.018315	0.989797	-2.0839	1.62339e-06	0.415156	0.386807	-0.272714	0.857548	0.396841	0.624129	amino acid permease, putative contains Pfam profile: PF00324: Amino acid permease
246261_at	At1g31810	-0.121115	0.703598	-0.242066	0.521799	0.283506	0.335992	-0.105604	0.907254	0.433044	0.103004	-0.246469	0.565171	0.149538	0.936819	-0.140864	0.924823	unknown protein
246262_at	At1g31790	0.337659	0.0818788	0.0115781	0.976889	0.337453	0.0931251	-0.0195899	0.981586	0.374542	0.0532566	0.118748	0.753505	0.0370891	0.983083	0.138338	0.869576	hypothetical protein
246263_at	At1g31780	-0.630348	0.000732418	-0.317995	0.139862	-0.241517	0.192341	0.111313	0.825361	-0.0166468	0.946743	-0.229769	0.341654	0.22487	0.624514	-0.341082	0.212252	unknown protein
246264_at	At1g31814	-0.123432	0.371841	0.139526	0.428125	0.145009	0.308993	-0.154164	0.544629	0.362487	0.00570563	-0.133275	0.506252	0.217477	0.414256	0.0208884	0.988933	hypothetical protein
246265_at	At1g31860	-1.7962	2.7529e-08	-0.460557	0.0665316	1.74325	5.23699e-08	-0.238375	0.568638	1.98313	6.54092e-09	-0.151069	0.689561	0.23988	0.7049	0.0873065	0.954495	phosphoribosyl-ATP pyrophosphohydrolase (At-IE) identical to phosphoribosyl-ATP pyrophosphohydrolase (At-IE) [Arabidopsis thaliana] GI:3461884 (Plant Physiol. 118 (1), 275-283 (1998)); supported by full-length cDNA: Ceres: 25538.
246266_at	At1g31817	-0.690669	0.021654	-0.0421499	0.943604	0.367166	0.260992	0.132034	0.894879	0.408932	0.184265	-0.263771	0.597833	0.0417654	0.990358	-0.395806	0.542755	30S ribosomal protein S11, putative contains Pfam profile: PF00411: Ribosomal protein S11; supported by full-length cDNA: Ceres: 36981.
246267_at	At1g31812	0.344759	0.0065281	0.403731	0.00661274	-0.428357	0.00132209	-0.00124	0.998071	-0.528107	0.000139989	0.0399385	0.893128	-0.0997495	0.862052	0.0411785	0.968811	Acyl CoA binding protein, putative contains Pfam profile: PF00887: Acyl CoA binding protein;supported by full-length cDNA: Ceres:5663.
246268_at	At1g31800	-1.19037	4.97474e-05	-0.491027	0.11114	0.992372	0.000382687	-0.200294	0.757782	1.04572	0.000181267	0.305275	0.401753	0.0533501	0.981126	0.505569	0.196257	cytochrome P450, putative contains Pfam profile: PF00067: Cytochrome P450; supported by cDNA: gi_15912336_gb_AY056446.1_
246269_at	At4g37110	-1.40822	1.63896e-06	-0.471928	0.0810044	0.365688	0.115724	-0.298873	0.469355	0.603215	0.00766251	-0.215538	0.548095	0.237527	0.751982	0.0833351	0.960171	putative protein
246270_at	At4g36500	0.92912	0.001039	1.36545	9.01839e-05	-0.111828	0.760046	0.844977	0.0147155	-0.232049	0.429894	0.450503	0.182133	-0.120222	0.959336	-0.394474	0.445315	putative protein
246271_at	At4g37230	-0.151595	0.362944	-0.00416728	0.988993	0.184318	0.280312	-0.0114485	0.986569	0.13351	0.438471	0.0777375	0.812232	-0.0508083	0.971464	0.089186	0.910003	photosystem II oxygen-evolving complex like protein
246272_at	At4g37150	4.22928	6.36179e-10	0.108558	0.874901	-2.56589	6.67295e-07	1.21811	0.0121496	-2.73987	2.01995e-07	1.08814	0.0127293	-0.173979	0.957097	-0.129963	0.966132	hydroxynitrile lyase like protein
246273_at	At4g36700	-3.3934	2.79275e-08	0.0444267	0.956338	-0.0966029	0.87016	-0.0947893	0.952523	-0.257228	0.575295	-0.00297258	0.998696	-0.160625	0.965616	0.0918167	0.981192	globulin-like protein
246274_at	At4g36620	0.251826	0.307277	0.0462998	0.917051	-0.0505541	0.887159	0.420022	0.241691	-0.300452	0.21444	0.16762	0.694926	-0.249898	0.750418	-0.252402	0.690086	transcription factor like protein
246275_at	At4g36540	-4.05489	2.52578e-06	-0.603035	0.528199	2.25599	0.00155164	-0.0352138	0.990337	2.54625	0.000409359	0.456152	0.713928	0.290265	0.96283	0.491366	0.860972	putative protein ; supported by full-length cDNA: Ceres: 123997.
246276_at	At4g37270	0.174717	0.35333	-0.213916	0.364306	-0.0703787	0.774654	-0.142669	0.751382	0.105412	0.614418	0.0167661	0.973781	0.175791	0.781106	0.159435	0.789222	Cu2+-transporting ATPase-like protein
246277_at	At4g36460	-0.0714582	0.665984	-0.175216	0.3434	0.0184513	0.933649	0.0656492	0.88333	0.0226775	0.906144	0.0720574	0.803618	0.00422619	0.998483	0.0064082	0.998429	hypothetical protein
246278_at	At4g37190	-0.377169	0.107192	-0.715055	0.0102017	0.695555	0.00438614	0.388548	0.296478	1.14799	2.77239e-05	0.487508	0.0820795	0.452434	0.299047	0.0989604	0.953745	tubulin-like protein
246279_at	At4g36740	0.720078	0.00720801	0.532766	0.09567	-0.597058	0.0265928	-0.43109	0.308259	-0.849119	0.00190659	-0.437108	0.192187	-0.252061	0.797028	-0.00601732	0.999062	homeodomain protein
246280_at	At4g36660	0.104167	0.647442	-0.218728	0.40267	-0.421977	0.0330829	-0.0654129	0.922708	-0.495814	0.0108828	-0.206792	0.484174	-0.0738371	0.967495	-0.141379	0.863	hypothetical protein
246281_at	At4g36940	-0.194036	0.363402	-0.0625496	0.86435	-0.0516548	0.861449	0.192757	0.672181	0.146658	0.520039	-0.0670441	0.88838	0.198313	0.781608	-0.259801	0.553415	hypothetical protein
246282_at	At4g36580	-0.988407	0.0036357	-0.585041	0.153172	1.75961	1.43156e-05	-0.0397735	0.979063	1.76383	1.02132e-05	-0.236142	0.694353	0.00421937	0.998888	-0.196369	0.904482	ATPase-like protein
246283_at	At4g36860	-0.670855	0.117822	-0.887461	0.0859448	0.308097	0.552405	-0.308578	0.790886	0.559632	0.202928	-0.091925	0.93489	0.251535	0.9293	0.216653	0.933356	putative protein
246284_at	At4g36780	0.381562	0.356055	-0.178424	0.784867	-0.140647	0.796442	0.217616	0.855032	0.0555456	0.917555	-0.0380492	0.972193	0.196193	0.950139	-0.255665	0.887563	putative protein
246285_at	At4g36980	-0.306262	0.392783	-0.0318488	0.963366	-0.104442	0.827269	-0.554797	0.294233	-0.124097	0.769819	-0.304738	0.574956	-0.0196549	0.996433	0.250059	0.855026	putative protein
246286_at	At1g31910	0.0278979	0.894375	-0.155101	0.478478	0.0436958	0.848935	-0.126266	0.751723	0.0128654	0.954346	-0.205572	0.345731	-0.0308304	0.982479	-0.0793059	0.933777	unknown protein
246287_at	At1g31870	-0.663186	0.214798	-0.345429	0.668617	0.306989	0.640421	-0.113352	0.957645	0.141387	0.837536	-0.0279851	0.985205	-0.165602	0.971905	0.0853674	0.988686	unknown protein
246288_at	At1g31850	-0.025561	0.89088	-0.161196	0.387953	-0.451058	0.00223656	0.233557	0.289893	-0.299455	0.0307638	-0.174573	0.376817	0.151603	0.737032	-0.40813	0.0297792	unknown protein
246289_at	At3g56880	0.989677	0.00261843	0.766898	0.0420244	-1.06427	0.00164486	0.0589814	0.966444	-0.942675	0.00365608	0.0117699	0.990649	0.121593	0.967452	-0.0472115	0.990804	putative protein predicted protein At2g41010 - Arabidopsis thaliana, EMBL:AC004261;supported by full-length cDNA: Ceres:39584.
246290_at	At3g56800	0.529551	0.01404	0.325333	0.232943	-0.736014	0.00135662	0.0771465	0.918047	-0.700584	0.00169015	-0.0994499	0.828939	0.0354297	0.987775	-0.176596	0.823789	calmodulin-3 ;supported by full-length cDNA: Ceres:16715.
246291_at	At3g56820	0.523438	0.00291661	0.187254	0.415698	0.189884	0.311928	0.223599	0.478314	0.106693	0.591769	0.164664	0.543133	-0.083191	0.952011	-0.0589347	0.966132	hypothetical protein ; supported by full-length cDNA: Ceres: 8960.
246292_at	At3g56860	-0.219616	0.410149	-0.379035	0.224763	0.16213	0.59376	0.215843	0.719872	0.386369	0.119436	0.285656	0.429028	0.224239	0.81824	0.0698131	0.973741	putative protein hnRNP A/B related protein - Felis catus, EMBL:AF153444; supported by cDNA: gi_14194148_gb_AF367280.1_AF367280
246293_at	At3g56710	1.35396	0.00296664	0.44866	0.462369	0.364132	0.48352	0.67467	0.360461	-0.664835	0.13572	-0.18946	0.847139	-1.02897	0.15865	-0.86413	0.210493	SigA binding protein ; supported by cDNA: gi_14596086_gb_AY042831.1_
246294_at	At3g56910	-1.3902	3.71003e-08	-0.585521	0.00329122	0.99388	3.41638e-06	0.331537	0.164839	1.10447	6.38931e-07	0.959624	1.53976e-05	0.110585	0.907522	0.628087	0.00425894	ribosomal protein, chloroplast ribosomal protein PsCL18 precursor, chloroplast - Pisum sativum, PIR:R5PM18; supported by cDNA: gi_14596188_gb_AY042882.1_
246295_at	At3g56690	-0.578286	0.00123407	-0.252594	0.242536	0.679807	0.000310197	-0.0324504	0.965103	0.846818	2.2543e-05	0.0854049	0.809495	0.167011	0.783606	0.117855	0.87564	calmodulin-binding protein ; supported by cDNA: gi_6760427_gb_AF217546.1_AF217546
246296_at	At3g56750	-0.444357	0.0351223	-0.0212352	0.961704	0.506895	0.0193643	-0.110754	0.86991	0.729277	0.00106683	-0.00912466	0.988326	0.222383	0.755978	0.101629	0.940745	putative protein hypothetical protein At2g41150 - Arabidopsis thaliana, EMBL:AC004261; supported by cDNA: gi_16648896_gb_AY059818.1_
246297_at	At3g51760	0.380741	0.0332506	0.171748	0.497132	-0.260655	0.168569	-0.147398	0.746879	-0.0217988	0.931606	-0.25202	0.299266	0.238856	0.602848	-0.104622	0.907503	putative protein hypothetical protein F17M19.12 - Arabidopsis thaliana, EMBL:AC021665
246298_at	At3g51770	-0.0329348	0.937563	-0.342044	0.405666	-0.508334	0.107721	0.25039	0.746879	-0.339291	0.290079	0.0394616	0.962852	0.169043	0.940532	-0.210928	0.877163	putative protein sequence in GenBank Accession Number AC002330
246299_at	At3g51810	0.0287977	0.89351	-0.0175592	0.957629	-0.0225749	0.929177	-0.121326	0.774746	-0.151533	0.383702	-0.0319039	0.939793	-0.128958	0.861386	0.0894219	0.914367	embryonic abundant protein AtEm1
246300_at	At3g51830	-0.523915	0.0139828	0.211171	0.475173	-0.346343	0.115633	-0.276744	0.484591	-0.0548295	0.845337	0.0113735	0.98523	0.291513	0.578021	0.288118	0.51494	putative transmembrane protein G5p yeast Sac1 protein, PIR:A33622
246301_at	At3g51850	-0.131948	0.671726	0.109284	0.809125	-0.352192	0.208849	-0.189437	0.790886	0.0624394	0.859821	-0.215451	0.631972	0.414631	0.470545	-0.0260139	0.997401	calcium-dependent protein kinase
246302_at	At3g51860	3.18918	8.31024e-06	2.97625	8.33286e-05	-1.57375	0.00840439	-0.695242	0.539734	-3.06394	1.12888e-05	-1.2741	0.0637915	-1.49018	0.105478	-0.578854	0.736664	Ca2+/H+-exchanging protein-like Arabidopsis thaliana high affinity calcium antiporter CAX1 encoded by GenBank Accession Number U57411
246303_at	At3g51870	-2.54337	1.60478e-09	-0.120176	0.765405	3.00076	2.41852e-10	0.0616541	0.946493	3.03272	1.50803e-10	0.501314	0.0825475	0.0319602	0.99144	0.43966	0.26008	putative carrier protein peroxisomal Ca-dependent solute carrier - Oryctolagus cuniculus, EMBL:AF004161
246304_at	At3g51840	-0.890344	0.000479529	-0.0124238	0.979312	0.340895	0.170137	0.1982	0.736595	1.12098	3.95156e-05	0.7436	0.00673958	0.780085	0.0264115	0.5454	0.108906	acyl-coA dehydrogenase Mus musculus glutaryl-CoA dehydrogenase precursor encoded by GenBank Accession Number U18992;supported by full-length cDNA: Ceres:3844.
246305_at	At3g51890	0.564479	0.136086	0.194596	0.75537	-0.259093	0.573452	-0.0221434	0.989369	-0.145944	0.760301	0.329433	0.598131	0.11315	0.973851	0.351576	0.769879	putative protein protein At2g40060 - Arabidopsis thaliana, EMBL:AF002109;supported by full-length cDNA: Ceres:93427.
246306_at	At3g51780	0.0488464	0.87682	-0.289198	0.361371	0.838516	0.00106277	0.217272	0.698867	0.846959	0.000784458	0.333377	0.300163	0.00844277	0.998323	0.116105	0.938414	putative protein hypothetical proteins - Oryza sativa, Arabidopsis thaliana;supported by full-length cDNA: Ceres:21630.
246307_at	At3g51800	-1.71076	1.98298e-06	-0.525782	0.120164	1.33538	4.3083e-05	-0.13752	0.875056	1.37049	2.45819e-05	-0.0800361	0.904332	0.0351125	0.991834	0.0574842	0.983974	putative nuclear DNA-binding protein G2p Mus musculus p38-2G4 protein: SwissProt Accession Number P50580; supported by cDNA: gi_14532885_gb_AY040067.1_
246308_at	At3g51820	-0.701549	0.00169147	-0.666927	0.00864209	0.780854	0.000754439	0.534191	0.0619927	0.895149	0.000156006	1.18206	2.57229e-05	0.114295	0.943466	0.647868	0.0232528	chlorophyll synthetase ; supported by cDNA: gi_14596066_gb_AY042821.1_
246309_at	At3g51790	0.0845305	0.710998	0.108967	0.719547	0.416902	0.0303408	-0.114258	0.839587	0.352771	0.0603789	-0.331278	0.159579	-0.0641314	0.971398	-0.21702	0.642646	putative transmembrane protein G1p Bradyrhizobium japonicum CycJ: PIR Accession Number S54745; supported by cDNA: gi_1657614_gb_U72502.1_ATU72502
246310_at	At3g51895	0.495231	0.0541723	0.064339	0.893004	-1.24336	4.55527e-05	-0.0127437	0.990957	-1.32283	1.7015e-05	0.0193619	0.979636	-0.0794694	0.972396	0.0321056	0.993486	sulfate transporter ATST1 ; supported by cDNA: gi_2285884_dbj_D89631.1_D89631
246311_at	At3g51880	-0.839468	0.291313	-0.545606	0.637706	0.412996	0.673575	0.223775	0.936158	0.306151	0.750237	0.59266	0.656138	-0.106844	0.990358	0.368885	0.939858	high mobility group protein 2-like ; supported by cDNA: gi_15912190_gb_AY056373.1_
246312_at	At1g31930	-0.345732	0.33695	-0.0149642	0.982832	-0.281445	0.482384	-0.238917	0.79795	-0.292881	0.434323	-0.267292	0.652264	-0.0114362	0.998421	-0.0283741	0.997481	G-protein, putative contains Pfam profile: PF00503: G-protein alpha subunit
246313_at	At1g31920	-1.30562	0.00946002	0.121955	0.895087	0.275703	0.666592	0.0813625	0.971032	0.863187	0.0827265	0.130983	0.916392	0.587485	0.688063	0.0496208	0.99706	PPR-repeat protein, putative contains multiple PPR domains: PF01535: PPR repeat
246314_at	At3g56850	0.0839453	0.698273	-0.0544729	0.869587	0.323874	0.0808706	0.0241385	0.976045	0.267968	0.142101	0.0960764	0.79525	-0.055906	0.972324	0.0719378	0.955826	promoter-binding factor-like protein Dc3 promoter-binding factor-3 - Helianthus annuus, EMBL:AF061870; supported by cDNA: gi_13346154_gb_AF334208.1_AF334208
246315_at	At3g56870	-0.775036	0.00316346	-0.611651	0.0433645	0.0551251	0.886469	0.0973866	0.91117	0.0776394	0.8161	0.0433119	0.950131	0.0225142	0.992668	-0.0540747	0.983263	hypothetical protein
246316_at	At3g56890	-0.118944	0.505576	-0.199569	0.346502	0.685611	0.000158473	0.099754	0.831884	0.553818	0.00101291	0.202174	0.370735	-0.131792	0.853392	0.102421	0.892573	putative protein predicted proteins - Arabidopsis thaliana
246317_at	At3g56900	-0.820977	0.00167107	-0.387502	0.219281	0.789271	0.00267764	-0.183227	0.784698	1.19349	3.67547e-05	0.0146295	0.984004	0.404222	0.445493	0.197857	0.836694	putative protein unnamed ORF - Homo sapiens, EMBL:AK000833
246318_at	At3g56740	0.302459	0.288695	0.0800734	0.872435	-0.131773	0.715734	0.155918	0.852393	-0.325567	0.25076	-0.0575496	0.935429	-0.193794	0.895769	-0.213468	0.841259	putative protein predicted protein BAA88548.1- Oryza sativa, EMBL:AP000969;supported by full-length cDNA: Ceres:18436.
246319_at	At3g56680	-1.45129	8.28552e-07	-0.440761	0.0967794	1.84839	4.57551e-08	0.00959641	0.992005	1.93831	1.60847e-08	0.13804	0.741768	0.0899209	0.965609	0.128444	0.906598	putative protein HYPOTHETICAL PROTEIN KIAA0029 - Homo sapiens, EMBL:D21852;supported by full-length cDNA: Ceres:27753.
246320_at	At1g16560	-0.415755	0.0321826	0.0334674	0.929229	-0.0264666	0.931631	0.0679623	0.920128	0.145531	0.510288	-0.174859	0.584738	0.171998	0.828346	-0.242821	0.584203	unknown protein
246321_at	At1g16640	-0.255444	0.129915	0.0238675	0.942908	0.210367	0.245591	0.0964259	0.852223	0.135481	0.469178	0.133834	0.644883	-0.0748866	0.96008	0.0374082	0.981762	unknown protein
246322_at	At1g16680	-0.552513	0.12533	-0.314026	0.544161	0.10199	0.845426	-0.216867	0.840193	0.0931695	0.844519	0.00182331	0.998909	-0.0088201	0.998483	0.21869	0.901158	S-locus protein, putative similar to S-locus protein 5 GI:6069485 from [Brassica rapa]
246323_at	At1g16690	-0.377258	0.0353234	0.0150866	0.96719	0.273524	0.146976	-0.135268	0.77709	0.279877	0.123221	-0.107423	0.760819	0.00635242	0.998421	0.027845	0.990521	hypothetical protein predicted by genemark.hmm
246324_at	At1g16610	0.0815981	0.810167	-0.194816	0.631678	0.666639	0.0150598	0.049539	0.966444	0.720668	0.0076023	0.135784	0.807404	0.0540285	0.981501	0.0862448	0.970116	arginine/serine-rich protein, putative similar to arginine/serine-rich protein GI:6601502 from [Arabidopsis thaliana]; supported by cDNA: gi_15027956_gb_AY045835.1_
246325_at	At1g16540	0.0462742	0.921501	-0.566868	0.186455	-0.197542	0.649524	-0.127796	0.91455	0.0107401	0.982936	0.132343	0.866882	0.208282	0.924902	0.260139	0.850731	hypothetical protein contains similarity to molybdopterin cofactor sulfurase GI:8978317 from [Bos taurus]; supported by cDNA: gi_13123672_gb_AF325457.1_AF325457
246326_at	At1g16590	0.195462	0.522835	-0.040054	0.940776	0.316634	0.287792	0.0613023	0.956823	0.0362403	0.924304	0.232504	0.61045	-0.280394	0.763827	0.171202	0.894335	unknown protein ; supported by cDNA: gi_14583009_gb_AF372829.1_AF372829
246327_at	At1g16670	0.544893	0.00500361	0.106539	0.729178	0.31357	0.110997	0.224485	0.549822	0.0301247	0.908404	0.181526	0.551367	-0.283446	0.515218	-0.0429598	0.981532	receptor-like serine/threonine kinase, putative similar to receptor-like serine/threonine kinase GI:2465923 from [Arabidopsis thaliana]; supported by cDNA: gi_16649102_gb_AY059921.1_
246328_at	At3g43590	-1.09061	0.00148433	-0.436714	0.305157	0.896124	0.00789034	-0.384122	0.552123	0.789717	0.0156181	-0.274886	0.61861	-0.106406	0.971464	0.109236	0.967937	putative protein hexamer-binding protein HEXBP - Leishmania major, PIR:A47156
246329_at	At3g43610	-1.20795	8.52139e-05	-0.251537	0.511204	-0.185851	0.573076	-0.325366	0.536547	0.0915968	0.793408	-0.189165	0.702171	0.277448	0.765006	0.136202	0.933777	putative protein gamma-tubulin interacting protein - Xenopus laevis, EMBL:AF052663
246330_at	At3g43600	0.084953	0.795135	-0.0103414	0.984324	0.158792	0.625595	-0.362975	0.434069	0.140716	0.652838	-0.353158	0.321782	-0.0180755	0.995594	0.00981693	0.999062	aldehyde oxidase ; supported by cDNA: gi_3172024_dbj_AB005805.1_AB005805
246331_at	At3g44820	0.444418	0.0221089	-0.261603	0.301861	-0.584507	0.0040459	-0.031077	0.971825	-0.679221	0.000931065	-0.0494506	0.921212	-0.0947143	0.952011	-0.0183736	0.997481	non-phototropic hypocotyl 3-like protein non-phototropic hypocotyl 3 - Arabidopsis thaliana, EMBL:AF180390
246332_at	At3g44830	0.134679	0.311717	0.131232	0.452522	-0.243816	0.059977	-0.0212523	0.970013	-0.224971	0.0751048	0.0472665	0.872196	0.0188449	0.990358	0.0685188	0.92182	putative protein phosphatidylcholine--sterol O-acyltransferase (EC 2.3.1.43) precursor, mouse, PIR:XXMSN
246333_at	At3g44840	-0.0309531	0.855301	-0.0882664	0.655832	-0.0306399	0.873649	-0.179407	0.434069	-0.0385598	0.819488	-0.220465	0.17318	-0.00791986	0.996225	-0.0410581	0.970116	proteinkinase AtPP -like protein AtPP protein, Brassica napus, EMBL:BNA245479
246334_at	At3g44850	-0.693492	0.13688	-0.450729	0.486876	0.468766	0.369526	-0.437348	0.682452	0.477442	0.333126	-0.371728	0.641805	0.00867602	0.998501	0.0656196	0.99087	putative protein serine kinase SRPK2, Homo sapiens, EMBL:AC005070
246335_at	At3g44880	0.486876	0.0286824	0.0273351	0.951663	-1.75516	1.10642e-07	-0.0228959	0.981194	-1.56406	3.40283e-07	0.397566	0.1518	0.191098	0.839308	0.420462	0.236621	lethal leaf-spot 1 homolog Lls1
246336_at	At3g44900	0.00061267	0.997112	0.110945	0.526858	-0.079512	0.599384	0.0106143	0.983717	0.128033	0.324648	-0.12265	0.523319	0.207545	0.408848	-0.133264	0.683521	putative protein putative integral membrane ion antiporter, Amycolatopsis orientalis, EMBL:AL078635
246337_at	At3g44910	-0.0958357	0.557856	-0.0677211	0.77856	0.109201	0.525717	0.0251606	0.968055	-0.000303873	0.999112	-0.0605863	0.850615	-0.109505	0.876693	-0.0857469	0.903879	putative protein putative integral membrane ion antiporter, Amycolatopsis orientalis, EMBL:AL078635
246338_s_at	At3g44930	-0.00844262	0.960482	0.0928856	0.605686	-0.0940068	0.513817	-0.160935	0.469759	-0.169279	0.168751	-0.101788	0.617729	-0.0752725	0.922315	0.0591466	0.938364	putative protein putative integral membrane ion antiporter, Amycolatopsis orientalis, EMBL:AL078635
246339_at	At3g44890	-1.63419	1.03349e-07	-0.5682	0.0226869	0.997117	5.28701e-05	0.331174	0.337673	0.9839	4.76355e-05	1.0353	0.00010033	-0.0132168	0.996219	0.70413	0.0115782	RP19 gene for chloroplast ribosomal protein CL9 ;supported by full-length cDNA: Ceres:13554.
246340_s_at	At3g44860	4.20604	2.58526e-06	-0.0194341	0.98839	-5.25631	1.82742e-07	0.0186539	0.994999	-5.97261	2.3541e-08	0.0589948	0.976452	-0.716306	0.763671	0.0403409	0.997972	AtPP -like protein AtPP protein, Brassica napus, EMBL:BNA245479; supported by cDNA: gi_15293070_gb_AY050969.1_
246341_x_at	At3g43150	0.0537405	0.827201	0.130993	0.656787	-0.0575797	0.834499	-0.19506	0.639998	-0.121317	0.587755	-0.0637285	0.888793	-0.0637377	0.971464	0.131331	0.878799	putative protein predicted proteins, Arabidopsis thaliana
246342_at	At3g56700	2.60105	7.62851e-07	0.0105266	0.988913	-2.56649	1.06574e-06	-0.163002	0.901764	-2.71874	3.64303e-07	-0.0197234	0.98588	-0.152252	0.966847	0.143279	0.96091	putative protein male sterility protein 2 - Arabidopsis thaliana, EMBL:X73652
246343_at	At3g56720	-0.715639	0.0818203	-0.0547734	0.947048	0.685616	0.108729	0.000417015	0.999661	0.699008	0.0906556	0.139358	0.887559	0.0133919	0.998421	0.138941	0.96765	putative protein
246344_at	At3g56730	0.341875	0.151092	-0.424818	0.144939	0.0311656	0.933619	0.00810222	0.99424	0.074308	0.809722	0.303521	0.35738	0.0431424	0.984946	0.295419	0.580264	putative protein predicted proteins - Arabidopsis thaliana
246345_at	At3g56760	-0.18255	0.554854	0.397585	0.252026	-0.215808	0.503613	-0.153707	0.852791	0.101496	0.769172	-0.30804	0.44369	0.317304	0.695614	-0.154333	0.910476	calcium-dependent protein kinase-like CDPK-related protein kinase - Arabidopsis thaliana, EMBL:Y09418
246346_at	At3g56810	-0.77643	0.000100526	0.180985	0.457052	0.427331	0.0177179	-0.181231	0.633068	0.637856	0.000666435	-0.237983	0.324329	0.210525	0.678606	-0.0567522	0.970116	hypothetical protein
246347_at	At3g56830	-0.567122	0.00234243	-0.274491	0.227523	0.465641	0.0115861	-0.010913	0.988759	0.589332	0.00159903	0.0207896	0.966592	0.123691	0.901249	0.0317026	0.987059	putative protein probable chloroplast allophycocyanin linker protein - different species
246348_at	At3g56840	-0.454152	0.00876679	-0.0926319	0.739501	0.0282584	0.914504	-0.224038	0.481116	-0.00719926	0.975927	-0.303117	0.155116	-0.0354576	0.98127	-0.0790784	0.943184	putative protein putative glycerol-3-phosphate dehydrogenases - bacteria
246349_at	At1g51915	-0.0470216	0.728522	0.240015	0.0722575	0.0877148	0.506382	0.266086	0.0767449	0.0890315	0.472814	0.0391024	0.881259	0.00131665	0.999193	-0.226984	0.180378	Expressed protein ; supported by full-length cDNA: Ceres: 4795.
246350_at	At1g16650	-0.416848	0.0887653	-0.364176	0.245075	0.816039	0.00177526	-0.122953	0.874656	0.91146	0.000529501	0.197147	0.641495	0.0954211	0.966905	0.3201	0.550611	hypothetical protein predicted by genemark.hmm
246351_at	At1g16570	-0.207827	0.127297	0.0152675	0.956338	0.335985	0.0156236	0.0876266	0.821488	0.386964	0.00501628	-0.11624	0.609048	0.0509786	0.967495	-0.203866	0.430539	unknown protein contains similarity to beta-1,4 mannosyltransferase GI:6970470 from [Homo sapiens]
246352_at	At1g39270	0.189826	0.237343	-0.0208872	0.946528	-0.034682	0.882539	0.148184	0.678165	-0.129508	0.45413	0.018424	0.96578	-0.0948263	0.924902	-0.12976	0.819488	hypothetical protein
246353_s_at	At1g39190	0.00528285	0.9739	-0.0432107	0.831637	-0.0677296	0.641578	0.0313321	0.942217	0.0308772	0.839269	0.145106	0.373187	0.0986068	0.839556	0.113774	0.742083	hypothetical protein
246354_at	At1g38950	-0.0892464	0.636622	0.138156	0.556213	0.0365784	0.880264	-0.0714934	0.893417	-0.074513	0.709836	-0.251679	0.228777	-0.111091	0.901611	-0.180185	0.667378	hypothetical protein
246355_at	At1g38470	-0.334148	0.101437	-0.0902482	0.794698	0.0444573	0.885518	-0.0804248	0.908303	0.0686587	0.795314	0.0563175	0.910575	0.0242013	0.991834	0.136742	0.883556	hypothetical protein
246356_x_at	At1g40150	-0.0900336	0.55228	0.065883	0.767315	0.18476	0.191352	-0.0715337	0.864179	0.169585	0.216866	-0.038025	0.906124	-0.0151751	0.991834	0.0335087	0.978717	hypothetical protein, 5 partial
246357_x_at	At1g40550	-0.126298	0.40276	-0.0217067	0.936116	0.213896	0.143592	-0.0149823	0.980671	0.534311	0.000400203	0.0788764	0.777554	0.320416	0.171277	0.0938587	0.88301	hypothetical protein
246358_x_at	At1g40710	-0.115695	0.429455	-0.0593518	0.794751	0.144274	0.33442	-0.0888961	0.815265	0.221182	0.100706	0.0663039	0.813884	0.0769076	0.93457	0.1552	0.638262	hypothetical protein
246359_x_at	At1g40871	0.0931935	0.622041	0.138692	0.557286	0.124759	0.521257	-0.202781	0.513477	-0.0125049	0.956887	-0.263499	0.204719	-0.137264	0.843066	-0.0607177	0.960025	hypothetical protein
246360_at	At1g40952	0.0471077	0.721296	0.00277165	0.989555	-0.0392573	0.796996	0.0181469	0.970339	0.0327618	0.818154	-0.0362219	0.888793	0.0720191	0.909233	-0.0543688	0.93549	hypothetical protein
246361_s_at	At1g41114	-0.0042874	0.982734	0.102422	0.648813	-0.0609994	0.761605	-0.0871487	0.844036	0.0850621	0.625964	-0.0301767	0.938149	0.146061	0.780694	0.0569719	0.957921	hypothetical protein
246362_at	At1g41276	0.0303011	0.800938	0.0901839	0.503595	0.0657337	0.573395	-0.16077	0.286444	-0.0174298	0.894985	-0.0487137	0.806306	-0.0831635	0.832513	0.112057	0.626834	hypothetical protein
246363_at	At1g40390	0.145815	0.322818	0.0204626	0.941271	-0.0409678	0.839889	-0.0686511	0.876719	-0.0908371	0.576176	0.0161697	0.966592	-0.0498693	0.968536	0.0848208	0.90171	hypothetical protein
246364_at	At1g40230	0.0246436	0.880728	0.0172598	0.943805	0.00515034	0.980773	0.0204633	0.970501	0.0201064	0.906064	-0.0777279	0.742242	0.0149561	0.991834	-0.0981912	0.836564	hypothetical protein
246365_at	At1g39750	0.0049967	0.978684	0.103748	0.601871	-0.0712225	0.681384	-0.00537703	0.992443	0.0403182	0.818168	-0.0752095	0.778309	0.111541	0.847626	-0.0698325	0.927796	hypothetical protein
246366_at	At1g51850	-0.929454	0.00892545	0.0208915	0.976889	-0.496048	0.182121	-0.0605443	0.968874	-0.803948	0.0216617	-0.409881	0.424772	-0.3079	0.830577	-0.349337	0.738651	light repressible receptor protein kinase, putative similar to light repressible receptor protein kinase GI:1321686 from [Arabidopsis thaliana]
246367_at	At1g51880	0.125223	0.552089	0.275633	0.242877	0.111347	0.631808	-0.256357	0.438647	0.0462663	0.851537	-0.288235	0.229329	-0.065081	0.969285	-0.0318788	0.987675	light repressible receptor protein kinase, putative similar to light repressible receptor protein kinase GI:1321686 from [Arabidopsis thaliana]
246368_at	At1g51890	-0.209618	0.4317	-0.155218	0.684647	0.078549	0.821927	0.612779	0.0614898	-0.260548	0.31302	1.1069	0.000250472	-0.339097	0.569195	0.494119	0.189098	light repressible receptor protein kinase, putative similar to light repressible receptor protein kinase GI:1321686 from [Arabidopsis thaliana]
246369_at	At1g51910	-0.108253	0.430024	0.184777	0.250315	0.0610312	0.714619	-0.154679	0.523448	0.135399	0.307497	-0.120266	0.551212	0.0743673	0.92814	0.0344134	0.975144	light repressible receptor protein kinase, putative similar to light repressible receptor protein kinase GI:1321686 from [Arabidopsis thaliana]
246370_at	At1g51920	0.719843	0.00196248	0.524582	0.0481161	0.562147	0.0139998	1.60606	2.76529e-06	-0.301076	0.186702	0.807856	0.00217598	-0.863223	0.00939899	-0.798206	0.006996	hypothetical protein predicted by genemark.hmm
246371_at	At1g51940	-0.97636	0.0235447	0.204277	0.777922	0.0321768	0.963711	-0.459984	0.612947	0.245843	0.632892	-0.360288	0.623765	0.213666	0.952011	0.0996965	0.981467	unknown protein contains similarity to protein kinases
246372_at	At1g51900	-0.0994571	0.342445	-0.0711863	0.636074	-0.0259676	0.858859	-0.0151166	0.972594	0.079843	0.468638	0.0439035	0.839896	0.105811	0.746274	0.0590201	0.903879	hypothetical protein predicted by genemark.hmm
246373_at	At1g51860	-0.100406	0.710517	0.0843822	0.830993	-0.248867	0.31413	0.207411	0.690544	-0.378354	0.0911677	0.512842	0.0517393	-0.129487	0.933432	0.305431	0.511763	receptor-like protein kinase, putative similar to receptor-like protein kinase GI:9758831 from [Arabidopsis thaliana]
246374_at	At1g51840	-0.119877	0.603704	0.0216298	0.958456	0.0453103	0.880261	0.128901	0.822211	0.0734901	0.773831	0.285918	0.286431	0.0281799	0.990358	0.157018	0.840118	light repressible receptor protein kinase, putative similar to light repressible receptor protein kinase GI:1321686 from [Arabidopsis thaliana]
246375_at	At1g51830	0.00821746	0.988202	0.0278283	0.973375	0.00952455	0.989415	0.784738	0.206797	0.0541366	0.926569	1.08564	0.0257669	0.0446121	0.991834	0.300906	0.865764	light repressible receptor protein kinase, putative similar to light repressible receptor protein kinase GI:1321686 from [Arabidopsis thaliana]
246376_at	At1g51950	0.137697	0.757612	1.12933	0.0085443	-0.183149	0.699075	-0.442106	0.526235	0.0699308	0.887736	-0.123826	0.885379	0.25308	0.89825	0.31828	0.795929	auxin regulated protein IAA18, putative similar to auxin regulated protein IAA18 GI:2618725 from [Arabidopsis thaliana];supported by full-length cDNA: Ceres:6493.
246377_at	At1g57550	-0.00701634	0.971347	0.0230785	0.930885	0.0742272	0.679185	-0.0543988	0.90856	-0.0888049	0.58253	-0.0747659	0.792153	-0.163032	0.690396	-0.020367	0.990804	low-temperature-specific protein, putative similar to low-temperature-specific protein GI:439272 from (Hordeum vulgare)
246378_at	At1g57620	-0.205818	0.296111	0.115293	0.697606	-0.425245	0.0266336	0.318693	0.280451	-0.42022	0.0247335	-0.107161	0.775541	0.00502473	0.998483	-0.425854	0.119753	integral membrane protein, putative similar to integral membrane protein GI:3288599 from [Rattus norvegicus]; supported by full-length cDNA: Ceres: 17602.
246379_s_at	At1g57660	-0.949978	1.77021e-06	-0.246004	0.198716	1.23279	7.55008e-08	-0.066065	0.896754	1.10131	2.21012e-07	-0.111894	0.682219	-0.131481	0.836227	-0.0458293	0.972126	60S ribosomal protein L21, putative similar to 60S ribosomal protein L21 GB:Q43291 GI:2851508 from [Arabidopsis thaliana]; supported by full-length cDNA: Ceres: 28545.
246380_at	At1g57750	0.00969317	0.954873	0.183087	0.24284	0.0497501	0.76989	-0.0657322	0.864996	0.0241164	0.886201	-0.196537	0.212855	-0.0256337	0.981126	-0.130805	0.69669	cytochrome P450, putative similar to cytochrome P450 GI:4688670 from [Catharanthus roseus]; supported by cDNA: gi_16930512_gb_AF419610.1_AF419610
246381_at	At1g39430	-0.0910214	0.463797	-0.0917612	0.580166	0.104003	0.420894	-0.139718	0.5163	0.058466	0.668516	-0.0605289	0.792797	-0.0455365	0.965616	0.0791893	0.871781	hypothetical protein
246382_at	At1g39350	0.0328264	0.839828	0.0196783	0.935412	-0.136085	0.326575	-0.0621873	0.875056	-0.126515	0.343649	0.057081	0.832223	0.00956906	0.994931	0.119268	0.759993	hypothetical protein
246383_at	At1g77360	-0.270775	0.101807	-0.165459	0.472512	0.31174	0.0662391	0.00962477	0.989659	0.440226	0.00833138	0.174086	0.494418	0.128487	0.870414	0.164461	0.738651	hypothetical protein predicted by genemark.hmm
246384_at	At1g77370	1.54838	9.78649e-07	0.460879	0.11008	-0.547051	0.0236581	0.0531343	0.957043	-0.940754	0.000272106	-0.0765038	0.891926	-0.393703	0.422263	-0.129638	0.917872	glutaredoxin, putative similar to glutaredoxin GI:1732424 from [Ricinus communis]
246385_at	At1g77390	-0.0774116	0.679025	0.0371791	0.898197	0.158227	0.372789	-0.124432	0.75813	0.491033	0.0024502	-0.144123	0.574446	0.332806	0.226533	-0.0196913	0.99317	mitotic cyclin a2-type, putative similar to mitotic cyclin a2-type GI:857396 from [Glycine max]
246386_at	At1g77410	2.58098	2.95047e-13	1.85226	9.33194e-11	-2.63242	3.96349e-13	-1.8915	4.57616e-10	-2.67763	2.31092e-13	-1.9794	4.84247e-11	-0.0452087	0.971464	-0.0879028	0.889377	beta-galactosidase, putative similar to beta-galactosidase GI:452711 from [Asparagus officinalis]
246387_at	At1g77400	-0.143906	0.653359	-0.290451	0.435576	0.188996	0.569888	0.400621	0.391057	0.15605	0.630355	0.314883	0.431061	-0.0329461	0.991834	-0.0857383	0.970116	hypothetical protein predicted by genscan+
246388_at	At1g77405	-0.069285	0.677785	-0.115912	0.573697	0.129324	0.421719	-0.0238954	0.969206	0.272872	0.0503607	0.0558796	0.860466	0.143548	0.767502	0.079775	0.91008	hypothetical protein predicted by genscan+
246389_at	At1g77380	0.17556	0.533313	0.056024	0.903628	1.38989	8.3895e-06	1.63453	9.13913e-06	1.48862	2.64382e-06	1.21594	0.00011157	0.0987245	0.966171	-0.418581	0.334112	amino acid carrier, putative similar to amino acid carrier GI:3293031 from [Ricinus communis];supported by full-length cDNA: Ceres:15825.
246390_at	At1g77330	1.63709	7.00336e-05	0.309215	0.552676	-0.137416	0.784375	0.594037	0.299306	-1.6117	7.51642e-05	0.248415	0.708049	-1.47429	0.0064357	-0.345622	0.754571	1-aminocyclopropane-1-carboxylate oxidase, putative similar to 1-aminocyclopropane-1-carboxylate oxidase GI:3386565 from [Sorghum bicolor];supported by full-length cDNA: Ceres:269582.
246391_at	At1g77350	0.190278	0.32495	0.207872	0.398881	-0.0946989	0.692686	0.0728732	0.907417	-0.113382	0.597453	-0.114844	0.74289	-0.0186835	0.991834	-0.187717	0.721231	unknown protein ; supported by cDNA: gi_16648790_gb_AY058172.1_
246392_at	At1g58120	0.0899758	0.625192	0.0135987	0.966278	0.0143353	0.954308	0.0195684	0.978255	-0.04992	0.809421	0.0488912	0.896485	-0.0642554	0.965616	0.0293228	0.985566	hypothetical protein predicted by genemark.hmm
246393_at	At1g58150	-0.315717	0.230755	-0.149739	0.715286	1.15756	8.95071e-05	-0.197915	0.766729	1.32735	1.44495e-05	0.389899	0.243811	0.169791	0.909014	0.587814	0.112818	phosphoglycerate kinase, putative similar to phosphoglycerate kinase GI:155584 from [Zymomonas mobilis]
246394_at	At1g58160	-0.0917074	0.753907	-0.548814	0.0526436	-0.0286698	0.939787	0.297017	0.510217	-0.0999676	0.73749	-0.0288549	0.96497	-0.0712979	0.973851	-0.325872	0.506908	myrosinase binding protein, putative similar to myrosinase binding protein GI:1711295 from [Brassica napus]
246395_at	At1g58170	0.166093	0.544012	0.234432	0.487077	-0.145763	0.630147	0.203516	0.734897	-0.509208	0.0336196	-0.452373	0.126063	-0.363445	0.507696	-0.655888	0.0479526	dirigent protein, putative similar to dirigent protein GI:6694699 from [Thuja plicata]
246396_at	At1g58180	-1.1764	0.167432	-0.41342	0.768989	-0.151612	0.905601	0.202837	0.951664	0.507604	0.608163	1.19718	0.288343	0.659216	0.868393	0.994339	0.622712	carbonic anhydrase, putative similar to carbonic anhydrase 1 GI:882241 from [Flaveria linearis]
246397_at	At1g58190	-0.200125	0.330213	-0.133296	0.656065	0.0453089	0.876668	0.0511791	0.944236	0.130859	0.560056	0.363221	0.128258	0.0855501	0.961169	0.312042	0.370373	hypothetical protein contains similarity to disease resistance protein GI:3894383 from [Lycopersicon esculentum]
246398_at	At1g58100	0.269141	0.327344	0.0144203	0.978511	0.255627	0.386347	-0.0233154	0.983321	0.44313	0.0888017	0.151009	0.76986	0.187504	0.893208	0.174325	0.883556	auxin-induced basic helix-loop-helix transcription factor, putative similar to auxin-induced basic helix-loop-helix transcription factor GI:5731257 from (Gossypium hirsutum)
246399_at	At1g58110	-0.67181	0.0169241	-0.450489	0.202872	0.268883	0.400943	0.0467284	0.970465	0.430728	0.128496	0.0102189	0.990768	0.161845	0.933432	-0.0365095	0.992502	bZIP transcription factor similar to bZIP transcriptional activator RSG GI:8777512 from (Nicotiana tabacum)
246400_at	At1g57540	-0.0179357	0.967682	0.0436254	0.94364	0.273142	0.451119	0.105213	0.922595	0.477549	0.129265	0.180894	0.769963	0.204407	0.912614	0.0756811	0.979657	hypothetical protein contains similarity to T-box domain GI:5931592 from [Cynops pyrrhogaster]
246401_at	At1g57560	0.0443038	0.897759	0.404488	0.210342	-0.219843	0.46154	-0.0348914	0.975595	-0.212652	0.453812	-0.613789	0.0406566	0.00719087	0.998483	-0.578898	0.120274	DNA-binding protein, putative similar to DNA-binding protein GI:19058 from [Hordeum vulgare]; supported by full-length cDNA: Ceres:250386.
246402_at	At1g57570	0.0200349	0.893549	0.615261	3.81727e-05	-0.0795188	0.558951	-0.636247	5.29439e-05	-0.0622508	0.641932	-0.571373	6.60719e-05	0.017268	0.989075	0.0648741	0.907563	jasmonate inducible protein, putative similar to jasmonate inducible protein GI:9279645 from [Arabidopsis thaliana]
246403_at	At1g57590	1.52391	0.00294723	0.114978	0.900815	-1.98104	0.000321745	-0.0619244	0.978255	-2.36672	3.80177e-05	-0.155988	0.894893	-0.385688	0.869062	-0.0940632	0.985172	pectinacetylesterase precursor, putative similar to pectinacetylesterase precursor GI:1431629 from [Vigna radiata]
246404_at	At1g57600	-0.0617229	0.812655	-0.00459875	0.99073	-0.267057	0.224508	-0.15369	0.777518	-0.224329	0.298864	-0.239057	0.425206	0.0427279	0.981126	-0.0853662	0.954495	hypothetical protein contains similarity to cytochrome oxidase subunit GI:440282 from [Ceratoglyphina styracicola]
246405_at	At1g57630	1.42893	4.02123e-05	0.181003	0.700618	-0.899741	0.00386785	0.315374	0.615478	-0.997839	0.0013381	0.222126	0.675776	-0.0980984	0.971464	-0.0932477	0.970116	disease resistance protein RPP1-WsB, putative similar to disease resistance protein RPP1-WsB GI:9279731 from [Arabidopsis thaliana]
246406_at	At1g57650	0.106146	0.435167	-0.116466	0.509554	0.111559	0.438636	-0.000648935	0.998826	-0.0231056	0.893147	0.0571297	0.831197	-0.134664	0.740501	0.0577786	0.943033	disease resistance protein RPP1-WsA, putative similar to disease resistance protein RPP1-WsA GI:3860163 from [Arabidopsis thaliana]
246407_at	At1g57670	-0.105123	0.526986	0.0888481	0.704552	0.0767659	0.690168	-0.212873	0.406709	0.0922377	0.592987	0.0703692	0.822631	0.0154718	0.991834	0.283242	0.223317	disease resistance protein RPS4, putative similar to disease resistance protein RPS4 GI:9759605 from [Arabidopsis thaliana]
246408_at	At1g57680	0.0983851	0.769687	0.00126848	0.997972	-0.139318	0.694375	-0.107776	0.907417	0.21804	0.471036	-0.08555	0.894656	0.357358	0.607682	0.0222262	0.997481	hypothetical protein predicted by genemark.hmm
246409_at	At1g57700	-0.0793612	0.85652	0.198512	0.708637	-0.461983	0.191319	-0.294016	0.715106	-0.397325	0.251394	-0.489916	0.265545	0.0646581	0.982583	-0.1959	0.906555	CRK1 protein, putative similar to CRK1 protein GI:7671528 from [Beta vulgaris]
246410_at	At1g57760	0.328501	0.0863256	0.181528	0.503542	-0.546645	0.00608553	-0.152894	0.755715	-0.377081	0.0483958	-0.189982	0.530625	0.169564	0.828346	-0.0370877	0.984984	hypothetical protein predicted by genemark.hmm
246411_at	At1g57770	-0.471539	0.0462772	0.0568941	0.897469	1.27208	1.37493e-05	0.0630723	0.944205	1.89496	6.49839e-08	0.162023	0.714804	0.622881	0.0971129	0.0989503	0.954674	hypothetical protein contains similarity to phytoene dehydrogenase (PDH1) GI:433144 from [Cercospora nicotianae]
246412_at	At5g17530	-0.170627	0.219314	0.0358218	0.885411	0.0657034	0.714123	0.0226046	0.970339	-0.00351213	0.985728	-0.173036	0.362447	-0.0692155	0.94961	-0.195641	0.462246	phosphoglucomutase-like protein phosphoglucomutase, chloroplast - Spinacia oleracea, EMBL:X75898; supported by cDNA: gi_16974561_gb_AY061751.1_
246413_at	At1g77310	-0.320522	0.13657	-0.132619	0.69349	0.434747	0.0467025	-0.0345933	0.971086	0.258782	0.244076	-0.0683747	0.893897	-0.175964	0.853585	-0.0337814	0.989853	unknown protein
246414_at	At1g77340	-0.114747	0.409473	-0.0884186	0.654605	-0.0703063	0.671194	-0.0599113	0.884465	-0.045211	0.784854	-0.0167266	0.962852	0.0250954	0.982479	0.0431847	0.96765	hypothetical protein similar to hypothetical protein GI:8978284 from [Arabidopsis thaliana]
246415_at	At5g17160	-1.63504	0.00388511	-0.792126	0.263396	0.0261207	0.977598	-0.936359	0.279364	0.0731509	0.924535	-0.914826	0.191407	0.0470302	0.99359	0.021534	0.998975	putative protein (fragment) predicted protein, Arabidopsis thaliana
246416_at	At5g16920	0.166265	0.139827	0.0272522	0.895603	-0.0604087	0.675806	0.157339	0.428802	-0.0623631	0.641161	-0.0510719	0.832223	-0.00195435	0.998501	-0.208411	0.244852	putative protein predicted proteins, Arabidopsis thaliana;supported by full-length cDNA: Ceres:158721.
246417_at	At5g16990	0.965884	0.000148831	-0.0186395	0.967776	-0.593889	0.0111093	0.508855	0.104279	-0.731289	0.00191727	0.474028	0.0819905	-0.1374	0.925806	-0.0348276	0.990717	quinone oxidoreductase - like protein probable quinone oxidoreductase (EC 1.6.5.5) P1, Arabidopsis thaliana, PIR:S57612;supported by full-length cDNA: Ceres:205489.
246418_at	At5g16960	0.139092	0.500767	0.0840227	0.788225	0.298269	0.121142	-0.091518	0.876565	0.176767	0.377951	-0.0751498	0.857356	-0.121501	0.912614	0.0163682	0.997481	quinone oxidoreductase -like protein probable quinone oxidoreductase (EC 1.6.5.5) P1, Arabidopsis thaliana, PIR:S57611;supported by full-length cDNA: Ceres:7898.
246419_at	At5g17030	0.137325	0.523749	-0.223705	0.38199	0.160571	0.474984	0.121069	0.827621	-0.0978371	0.674469	-0.0919258	0.820836	-0.258408	0.590579	-0.212995	0.667516	UDP glucose:flavonoid 3-o-glucosyltransferase -like protein UDP glucose:flavonoid 3-o-glucosyltransferase, Vitis vinifera, EMBL:AF000372;supported by full-length cDNA: Ceres:4234.
246420_at	At5g16870	-0.587294	0.0158579	-0.079398	0.857033	0.714216	0.00476933	0.451083	0.213432	0.670886	0.00636453	0.218873	0.582928	-0.0433303	0.986007	-0.23221	0.758846	putative protein various predicted proteins from various species;supported by full-length cDNA: Ceres:312.
246421_at	At5g16880	-0.448107	0.0518771	-0.0870708	0.831162	0.337326	0.167228	-0.0225294	0.982057	0.607667	0.00919202	0.205376	0.59186	0.270341	0.697681	0.227905	0.742961	TOM (target of myb1) -like protein TOM1, Mus musculus, EMBL:MUS6972;supported by full-length cDNA: Ceres:1330.
246422_at	At5g17060	2.14715	5.22726e-08	0.993608	0.00184067	-1.52285	5.14034e-06	-0.536318	0.151908	-1.77357	5.40393e-07	-0.861758	0.00494875	-0.250724	0.797028	-0.32544	0.588444	ADP-ribosylation factor -like protein ADP-ribosylation factor, Dugesia japonica, EMBL:DJAB1051;supported by full-length cDNA: Ceres:26844.
246423_at	At5g16950	-0.396548	0.128201	0.0986415	0.829437	0.435234	0.104873	-0.243941	0.684371	0.1244	0.697522	-0.0667423	0.919784	-0.310834	0.67837	0.177199	0.879731	putative protein ribosomal protein L18, Vibrio proteolyticus, PIR:JC5753; supported by cDNA: gi_13926246_gb_AF372881.1_AF372881
246424_at	At5g17020	-0.110408	0.695674	-0.355971	0.233595	0.141652	0.631237	0.0816895	0.920403	0.31551	0.190296	-0.0465497	0.939855	0.173858	0.883902	-0.128239	0.918869	Exportin1 (XPO1) protein ; supported by cDNA: gi_15810122_gb_AY056126.1_
246425_at	At5g17420	0.751312	0.00634404	0.39868	0.248111	-1.29197	4.85988e-05	-0.586583	0.119367	-1.34604	2.34179e-05	-0.441649	0.200189	-0.054066	0.981824	0.144934	0.924062	cellulose synthase catalytic subunit (IRX3) ; supported by cDNA: gi_4886755_gb_AF088917.1_AF088917
246426_at	At5g17430	0.105384	0.671847	-0.299267	0.267674	0.0597328	0.845278	0.125341	0.84262	0.050801	0.856981	0.0854456	0.856536	-0.00893183	0.997718	-0.0398954	0.985033	ovule development protein aintegumenta-like protein ovule development protein aintegumenta - Arabidopsis thaliana, PIR:S71365
246427_at	At5g17400	-0.727328	0.0128796	-0.232454	0.589111	0.680398	0.0219832	-0.0346275	0.979149	0.878913	0.00319183	0.139814	0.820548	0.198515	0.90229	0.174442	0.903771	ADP/ATP translocase-like protein adp/atp translocase - Schizosaccharomyces pombe, PIR:T40526;supported by full-length cDNA: Ceres:36031.
246428_at	At5g17410	-0.0408032	0.873444	-0.0179969	0.963908	0.0685339	0.800732	-0.128815	0.813207	0.449451	0.0196468	-0.15463	0.642728	0.380917	0.280956	-0.0258155	0.992502	spindle pole body protein-like spindle pole body protein - Homo sapiens, EMBL:AF042379; supported by cDNA: gi_14532825_gb_AY040037.1_
246429_at	At5g17450	1.41221	0.000308797	0.647592	0.141817	-0.33928	0.405278	-0.551032	0.353159	-0.215379	0.608877	-0.850827	0.0422155	0.123901	0.970087	-0.299795	0.815927	farnesylated protein ATFP6-like protein farnesylated protein ATFP6 - Arabidopsis thaliana, EMBL:U64909
246430_at	At5g17470	0.0223982	0.904123	-0.0351431	0.889645	0.0120313	0.956282	-0.0863105	0.829453	0.0107328	0.955858	-0.122292	0.588921	-0.00129855	0.999522	-0.0359817	0.977818	calmodulin-like protein calmodulin-related protein (TCH2) - Arabidopsis thaliana, EMBL:AF026473
246431_at	At5g17480	0.0105348	0.942545	-0.022825	0.907577	0.0257872	0.870013	0.0637258	0.83987	0.00778345	0.95822	-0.0204803	0.941177	-0.0180038	0.986908	-0.0842061	0.835335	calcium-binding protein calcium binding protein - Brassica rapa, EMBL:D63154
246432_at	At5g17490	1.48162	4.53895e-06	-0.302669	0.376809	-1.32742	1.94383e-05	0.231061	0.704073	-1.26144	2.63973e-05	0.415524	0.203784	0.0659813	0.979781	0.184463	0.864896	RGA-like protein putative member of the VHIID domain transcription factor family RGAL - Arabidopsis thaliana, EMBL:AJ224957
246433_at	At5g17510	-0.180397	0.434996	-0.127493	0.70449	0.141592	0.58622	-0.120153	0.852397	-0.130692	0.598214	-0.304819	0.280035	-0.272284	0.625593	-0.184666	0.800904	glutamine-rich protein predicted protein T21P5.12 - Arabidopsis thaliana, EMBL:AC009895
246434_at	At5g17520	0.837319	0.000861364	0.069991	0.871475	-1.47675	2.01886e-06	-0.0375207	0.972238	-1.72174	2.00593e-07	-0.0987881	0.851409	-0.244987	0.760774	-0.0612674	0.978091	root cap 1 (RCP1) ;supported by full-length cDNA: Ceres:10216.
246435_at	At5g17460	-0.202556	0.22884	-0.181504	0.411486	0.0257398	0.918878	0.0450441	0.94074	0.00476701	0.983912	0.0472034	0.904775	-0.0209728	0.991684	0.00215923	0.999996	hypothetical protein ; supported by cDNA: gi_15292800_gb_AY050834.1_
246436_at	At5g17440	-0.204746	0.525359	-0.49361	0.165182	0.558925	0.0563339	-0.0966966	0.922334	0.86289	0.00326293	-0.0783491	0.911854	0.303965	0.751965	0.0183475	0.997515	putative protein cisplatin resistance-associated overexpressed protein - Homo sapiens, EMBL:AB034205; supported by cDNA: gi_15450598_gb_AY052667.1_
246437_at	At5g17540	-0.0529434	0.727846	0.0898987	0.63577	-0.143005	0.296357	-0.134181	0.604715	-0.0155463	0.929602	-0.129696	0.501485	0.127458	0.7685	0.00448469	0.999062	putative protein hypersensitivity-related gene product HSR201 - Nicotiana tabacum, EMBL:X95343
246438_at	At5g17580	-0.0543808	0.728717	-0.121812	0.50155	-0.0428089	0.814368	-0.114893	0.708996	0.0475445	0.771913	0.00204069	0.996521	0.0903534	0.89798	0.116934	0.784422	putative protein non-phototropic hypocotyl 3 (NPH3) - Arabidopsis thaliana, EMBL:AF180390
246439_at	At5g17600	1.13617	0.00606385	0.105706	0.887546	-0.663091	0.115645	0.160554	0.908018	-0.830063	0.0398526	0.393775	0.542552	-0.166972	0.965535	0.233221	0.909601	RING-H2 zinc finger protein-like RING-H2 zinc finger protein ATL4 - Arabidopsis thaliana, EMBL:AF132014
246440_at	At5g17650	0.629627	0.00888885	0.899149	0.00186204	0.0305317	0.93551	-0.515342	0.120049	0.249816	0.322134	-0.115564	0.817662	0.219284	0.813265	0.399778	0.33281	glycine/proline-rich protein glycine/proline-rich protein GPRP - Arabidopsis thaliana, EMBL:X84315
246441_at	At5g17560	0.220427	0.243414	0.0874503	0.775687	0.172666	0.409903	0.0330775	0.96653	-0.030959	0.902878	-0.0205667	0.96743	-0.203625	0.726042	-0.0536442	0.973544	putative protein ;supported by full-length cDNA: Ceres:9667.
246442_at	At5g17610	0.152171	0.61144	0.0942992	0.836949	0.368277	0.177756	0.331869	0.495591	0.220765	0.438645	0.216997	0.620422	-0.147513	0.935311	-0.114872	0.947775	hypothetical protein ;supported by full-length cDNA: Ceres:96001.
246443_at	At5g17620	-0.955701	4.19528e-07	-0.214367	0.215896	0.421239	0.00337666	-0.139714	0.638248	0.72329	1.15455e-05	-0.226355	0.193445	0.302051	0.19551	-0.0866416	0.893407	hypothetical protein ;supported by full-length cDNA: Ceres:22757.
246444_at	At5g17570	0.336042	0.224936	0.254397	0.503542	0.42151	0.132893	0.0985983	0.916106	0.135059	0.681549	0.165006	0.751585	-0.286451	0.750592	0.0664075	0.979607	putative protein predicted protein T21P5.8 - Arabidopsis thaliana, EMBL:AC009895;supported by full-length cDNA: Ceres:6685.
246445_at	At5g17630	-0.497588	0.0359704	-0.218864	0.52041	-0.190055	0.502394	0.0194661	0.984686	0.00660335	0.984508	-0.15803	0.724763	0.196659	0.852536	-0.177496	0.857434	glucose 6 phosphate/phosphate translocator-like protein glucose 6 phosphate/phosphate translocator - Arabidopsis thaliana, EMBL:AF233658; supported by cDNA: gi_13937217_gb_AF372964.1_AF372964
246446_at	At5g17640	0.270663	0.330235	0.190316	0.634377	-0.0282685	0.946534	-0.327008	0.515596	0.190878	0.525036	-0.226612	0.605879	0.219147	0.847917	0.100397	0.958673	putative protein hypothetical protein T27I1.4 - Arabidopsis thaliana, EMBL:AC004122; supported by cDNA: gi_13877884_gb_AF370205.1_AF370205
246447_at	At5g16780	-1.37715	0.034481	-0.63908	0.484779	0.695306	0.341134	-0.417996	0.824959	0.559103	0.438441	-0.427819	0.729024	-0.136202	0.981126	-0.00982257	0.999928	putative protein SART-1 protein - Homo sapiens, PIR:T00034
246448_at	At5g16800	0.428251	0.00482347	0.039931	0.884357	-0.0405218	0.852761	-0.035864	0.951664	-0.0754843	0.676894	0.216266	0.272891	-0.0349625	0.980453	0.25213	0.325645	putative protein putative N-acetlytransferase F13E7.7 - Arabidopsis thaliana, EMBL:AC018363
246449_at	At5g16810	-0.150317	0.504026	0.224671	0.40907	0.0635798	0.826014	-0.2165	0.606308	0.0988713	0.689585	-0.0320465	0.954568	0.0352916	0.986469	0.184454	0.783	hypothetical protein
246450_at	At5g16820	-0.224007	0.618901	-0.154793	0.818603	-0.280472	0.550602	-0.209973	0.862407	0.0674956	0.900327	0.0515044	0.962419	0.347967	0.821693	0.261477	0.882238	Heat Shock Factor 3
246451_at	At5g16760	-0.262075	0.231955	-0.0587323	0.88197	-0.274985	0.229599	0.0124974	0.989369	-0.268279	0.222661	-0.0268191	0.963543	0.00670553	0.998483	-0.0393165	0.985625	Inositol 1,3,4-Trisphosphate 5/6 kinase ;supported by full-length cDNA: Ceres:30653.
246452_at	At5g16840	0.0344395	0.887754	-0.0573626	0.862985	0.0127795	0.965704	-0.03312	0.96653	0.173506	0.379172	0.0172001	0.973781	0.160727	0.829095	0.05032	0.974907	putative protein predicted proteins - Arabidopsis thaliana;supported by full-length cDNA: Ceres:34944.
246453_at	At5g16830	-0.6954	0.402349	-0.00224384	0.999024	0.625227	0.492268	-0.215644	0.939737	0.852701	0.29216	-0.132734	0.949234	0.227474	0.975303	0.0829098	0.99535	syntaxin homologue ;supported by full-length cDNA: Ceres:8257.
246454_at	At5g16710	-0.49106	0.00513755	-0.174673	0.462571	0.489863	0.00597622	0.231668	0.459271	0.481749	0.00569889	0.551535	0.00587933	-0.00811352	0.997424	0.319868	0.244897	Expressed protein ; supported by full-length cDNA: Ceres: 16205.
246455_at	At5g16790	-0.132677	0.223095	0.121873	0.390824	0.181862	0.0962716	0.00427861	0.992443	0.341372	0.00188574	-0.0870727	0.630903	0.15951	0.508702	-0.0913513	0.80482	putative protein predicted protein F13E7.10 - Arabidopsis thaliana, EMBL:AC018363;supported by full-length cDNA: Ceres:18788.
246456_at	At5g16850	-0.0157916	0.912721	-0.168929	0.201896	-0.0117592	0.943915	-0.0705589	0.810724	0.113512	0.30576	-0.0597589	0.776143	0.125271	0.68071	0.0107999	0.995723	telomerase reverse transcriptase ; supported by cDNA: gi_5880682_gb_AF135454.1_AF135454
246457_at	At5g16750	-1.52791	0.00113254	-0.846066	0.119289	2.19871	3.27691e-05	-0.183225	0.903746	2.68033	2.2647e-06	-0.0627011	0.959815	0.481616	0.738282	0.120524	0.975181	WD40-repeat protein transducin homolog sazD - Homo sapiens, EMBL:U02609; supported by cDNA: gi_15810484_gb_AY056281.1_
246458_at	At5g16860	0.0604096	0.76287	0.0198548	0.951625	0.267605	0.110247	-0.115952	0.7927	0.289199	0.073266	-0.0808327	0.811483	0.0215938	0.99144	0.035119	0.982694	putative protein various predicted proteins, Arabidopsis thaliana
246459_at	At5g16900	-0.0561719	0.825372	-0.359477	0.141887	0.0535257	0.854359	-0.850317	0.00114877	-0.0591716	0.819966	-1.42172	1.00916e-06	-0.112697	0.935876	-0.5714	0.033406	receptor protein kinase -like protein serine/threonine-specific receptor protein kinase (EC 2.7.1.-), Arabidopsis thaliana, PIR:S71277
246460_at	At5g16910	0.388019	0.0317518	0.3709	0.0912211	-0.263075	0.168906	0.03176	0.968055	0.131257	0.526135	-0.147048	0.636827	0.394332	0.206609	-0.178808	0.742187	cellulose synthase catalytic subunit -like protein Ath-B, cellulose synthase catalytic subunit, Arabidopsis thaliana, EMBL:AF027174
246461_at	At5g16930	-0.774476	0.0151849	-0.507138	0.206121	1.24635	0.000387651	0.0420378	0.97659	1.14029	0.000730627	-0.0743305	0.927542	-0.106058	0.971464	-0.116368	0.961144	putative protein AAA family protein Bor, Drosophila melanogaster, EMBL:AF227209
246462_at	At5g16940	-0.782265	0.000127403	0.21828	0.366784	-0.774845	0.000162863	-0.0831961	0.886482	-0.643614	0.000805064	0.0459631	0.921402	0.13123	0.891667	0.129159	0.868878	putative protein predicted protein, Drosophila melanogaster
246463_at	At5g16970	0.846985	0.0885609	0.345732	0.651376	0.620446	0.249665	1.34356	0.041187	0.326528	0.572558	2.48443	8.77503e-05	-0.293918	0.928406	1.14087	0.114028	quinone oxidoreductase -like protein probable quinone oxidoreductase (EC 1.6.5.5) P1, Arabidopsis thaliana, PIR:S57611
246464_at	At5g16980	0.113822	0.682858	-0.103769	0.794158	1.2863	9.8066e-06	0.0890677	0.912249	0.614758	0.00902732	0.290452	0.382566	-0.671545	0.0627672	0.201384	0.805608	quinone oxidoreductase -like protein probable quinone oxidoreductase (EC 1.6.5.5) P1, Arabidopsis thaliana, PIR:S57611
246465_at	At5g17000	0.768046	0.00174631	-0.063965	0.882775	-0.17944	0.522666	0.610746	0.0503761	-0.428747	0.0664672	0.265156	0.445686	-0.249307	0.751259	-0.345589	0.446624	quinone oxidoreductase - like protein probable quinone oxidoreductase (EC 1.6.5.5) P1, Arabidopsis thaliana, PIR:S57611
246466_at	At5g17010	1.57684	4.92002e-07	0.337963	0.2468	-1.02084	0.000102746	0.354116	0.350067	-1.39724	1.95136e-06	-0.320698	0.299611	-0.376392	0.431917	-0.674813	0.0280457	sugar transporter - like protein D-XYLOSE-PROTON SYMPORTER (D-XYLOSE TRANSPORTER), Lactobacillus brevis, SWISSPROT:XYLT_LACBR
246467_at	At5g17040	0.168045	0.623134	0.149259	0.760418	-0.173621	0.639081	0.437518	0.381702	-0.259599	0.4199	-0.246548	0.620678	-0.0859783	0.975905	-0.684066	0.106082	UDP glucose:flavonoid 3-o-glucosyltransferase -like protein UDP glucose:flavonoid 3-o-glucosyltransferase, Vitis vinifera, EMBL:AF000371
246468_at	At5g17050	3.36511	2.05062e-08	0.158759	0.809878	-2.48738	1.2576e-06	0.224622	0.847208	-2.90503	1.18956e-07	-0.223725	0.767941	-0.417651	0.734371	-0.448347	0.628188	UDP glucose:flavonoid 3-o-glucosyltransferase -like protein UDP glucose:flavonoid 3-o-glucosyltransferase, Vitis vinifera, EMBL:AF000372
246469_at	At5g17070	-0.834584	3.21692e-05	0.00558308	0.987123	0.246766	0.169036	-0.313924	0.218119	0.47545	0.00587771	-0.406961	0.0414799	0.228684	0.595038	-0.0930366	0.918476	putative protein predicted protein, Drosophila melanogaster, EMBL:AE003450
246470_at	At5g17080	0.0835932	0.56972	0.0475399	0.834882	-0.0746168	0.647348	0.00768276	0.989108	-0.00881422	0.961151	0.00117796	0.998271	0.0658025	0.94969	-0.0065048	0.997972	putative protein predicted proteins, from Arabidopsis and Drosophila
246471_s_at	At5g17100	0.00852134	0.96215	-0.0498665	0.824533	-0.0126365	0.950557	-0.07974	0.832202	-0.0195337	0.911525	0.0167856	0.962779	-0.00689715	0.996728	0.0965256	0.853409	putative protein predicted proteins, Arabidopsis thaliana
246472_at	At5g17130	-0.0986022	0.432219	-0.103796	0.528199	0.066068	0.650774	0.0679743	0.844961	0.132581	0.2705	0.0870896	0.669886	0.0665133	0.933432	0.0191153	0.988017	putative protein predicted protein, Arabidopsis thaliana
246473_at	At5g17140	0.0382529	0.8209	-0.0430943	0.857313	-0.105853	0.499225	-0.0190946	0.974493	0.0868406	0.570685	0.0639326	0.818225	0.192693	0.530475	0.0830272	0.894377	putative protein cathepsin L-like cysteine proteinase, Haemaphysalis longicornis, EMBL:AB020491
246474_at	At5g17150	0.0183356	0.920862	0.0165974	0.95155	0.0695055	0.692199	-0.050818	0.913128	0.0981907	0.520897	-0.00838561	0.982964	0.0286852	0.981126	0.0424324	0.970116	putative protein predicted protein, Arabidopsis thaliana
246475_at	At5g16720	-0.920508	0.0576954	-1.38441	0.0166445	0.378892	0.514671	-0.00489264	0.998071	0.283252	0.625273	0.0745134	0.956336	-0.0956408	0.982479	0.079406	0.988801	putative protein IFA-binding protein - Arabidopsis thaliana, EMBL:AF004556
246476_at	At5g16730	-1.25629	0.170593	-1.12262	0.348532	-0.200423	0.882824	-0.575995	0.825361	-0.312265	0.78947	-0.490441	0.790019	-0.111842	0.991834	0.0855543	0.997481	putative protein predicted proteins - Arabidopsis thaliana and Oryza sativa
246477_at	At5g16770	0.103458	0.732109	0.369087	0.241187	0.119835	0.71467	0.0947407	0.910762	-0.0091637	0.979145	0.0971744	0.863467	-0.128998	0.946112	0.00243373	0.999996	putative transcription factor (MYB9)
246478_at	At5g15980	-0.495905	0.0430944	-0.473166	0.116478	0.77794	0.00275667	0.193796	0.760241	0.920036	0.000503252	-0.0100083	0.9892	0.142096	0.933432	-0.203805	0.823192	putative protein several hypothetical proteins - Arabidopsis thaliana
246479_at	At5g16060	-0.06415	0.846373	0.00403221	0.993717	0.655469	0.0117626	0.328771	0.487993	0.306393	0.243607	0.10443	0.854164	-0.349076	0.574015	-0.224341	0.794216	hypothetical protein
246480_at	At5g16070	-1.07272	8.70602e-05	-0.379282	0.210831	1.96473	6.7211e-08	0.0370101	0.972594	1.97343	4.21918e-08	-0.0816898	0.886628	0.00869478	0.998093	-0.1187	0.937265	TCP-1 chaperonin-like protein t-complex-type molecular chaperone Cctz - Mus musculus, EMBL:Z31557
246481_s_at	At5g15960	3.25246	9.63797e-07	1.9905	0.0010905	-1.99507	0.000304654	0.00438895	0.998098	-2.50653	1.99413e-05	-1.82268	0.00194564	-0.511456	0.764081	-1.82707	0.00553941	cold and ABA inducible protein kin1 ;supported by full-length cDNA: Ceres:2270.
246482_at	At5g15930	-0.106029	0.637073	0.292144	0.231252	0.243842	0.238951	-0.0867352	0.88919	0.527917	0.00661197	-0.252741	0.342205	0.284076	0.523127	-0.166006	0.803804	plant adhesion molecule 1 (PAM1) ;supported by full-length cDNA: Ceres:39585.
246483_at	At5g16000	-1.14304	0.00029811	-0.821711	0.016093	0.223058	0.516356	0.12483	0.896805	0.436134	0.133913	0.293307	0.513318	0.213076	0.883602	0.168477	0.906598	receptor protein kinase-like protein probable somatic embryogenesis receptor-like kinase - Daucus carota, EMBL:U93048;supported by full-length cDNA: Ceres:40594.
246484_at	At5g16040	-0.598428	0.00108428	-0.316199	0.138376	0.585976	0.00150616	-0.0876172	0.87403	0.360505	0.0360111	0.00324261	0.995773	-0.225471	0.616638	0.0908598	0.926993	UVB-resistance protein-like UVB-resistance protein UVR8 - Arabidopsis thaliana, EMBL:AF130441;supported by full-length cDNA: Ceres:13316.
246485_at	At5g16080	0.120024	0.679025	0.153967	0.686731	0.312665	0.233129	0.466051	0.194395	0.33057	0.184964	0.326012	0.331467	0.0179052	0.995594	-0.140039	0.909601	putative protein cell death associated protein - Nicotiana tabacum, EMBL:AF212184;supported by full-length cDNA: Ceres:37170.
246486_at	At5g15910	0.149371	0.614197	0.244809	0.495718	-0.418041	0.114591	-0.361235	0.424562	-0.308146	0.245622	-0.411011	0.209037	0.109895	0.96283	-0.0497765	0.984678	putative protein ;supported by full-length cDNA: Ceres:22994.
246487_at	At5g16030	-4.63287	7.68095e-07	-0.267546	0.82731	1.50037	0.0344468	-0.0816094	0.979149	1.7201	0.0134905	-0.026011	0.990649	0.219727	0.972248	0.0555985	0.997515	putative protein with poly glutamic acid stretch hypothetical protein F16B3.13 - Arabidopsis thaliana, EMBL:AC021640; supported by full-length cDNA: Ceres: 29745.
246488_at	At5g16010	1.03901	0.00156297	0.231213	0.624878	-0.771701	0.0161006	0.981163	0.0157486	-0.412767	0.199109	1.12796	0.00228242	0.358933	0.705549	0.146795	0.94186	steroid 5alpha-reductase-like protein steroid 5alpha-reductase - Rattus norvegicus, PIR:A34239; supported by cDNA: gi_14190512_gb_AF380656.1_AF380656
246489_at	At5g16050	0.219442	0.343341	-0.0633403	0.874308	-0.36226	0.109257	-0.0514418	0.953966	-0.371554	0.0890681	0.0309888	0.959815	-0.00929374	0.997718	0.0824306	0.960025	14-3-3 protein GF14upsilon (grf5) identical to 14-3-3 protein GF14 upsilon GI:2232148 from [Arabidopsis thaliana] ; supported by cDNA: gi_14334531_gb_AY035170.1_
246490_at	At5g15950	-0.639586	0.0170264	0.336684	0.340401	-1.39655	1.80653e-05	-0.159529	0.842829	-1.661	1.59779e-06	-0.339129	0.368494	-0.264451	0.782384	-0.1796	0.882889	S-adenosylmethionine decarboxylase (adoMetDC2) ; supported by cDNA: gi_16930682_gb_AF436825.1_AF436825
246491_at	At5g16100	0.046701	0.783694	0.0117457	0.96616	-0.0373515	0.851302	0.0725386	0.865752	0.0608765	0.719446	-0.00928334	0.981736	0.098228	0.892432	-0.0818219	0.903394	hypothetical protein
246492_at	At5g16140	-0.883132	0.00036991	-0.247787	0.422601	0.267487	0.281988	0.223351	0.659978	0.62573	0.0065656	0.193268	0.614454	0.358243	0.473409	-0.0300836	0.992502	CRS2-like protein CRS2 - Zea mays, EMBL:AF225708
246493_at	At5g16180	-1.1749	0.000437408	-0.359323	0.382666	0.375112	0.261833	0.152326	0.876495	0.363219	0.25808	0.203252	0.726032	-0.0118922	0.998093	0.0509265	0.988226	putative protein hypothetical proteins - Arabidopsis thaliana
246494_at	At5g16190	0.0727993	0.829682	-0.105661	0.817409	-1.23551	5.84419e-05	-0.136322	0.870357	-1.25779	3.69344e-05	-0.160951	0.751813	-0.0222852	0.993731	-0.0246289	0.997481	putative protein putative cellulose synthase celA - Rhizobium leguminosarum, EMBL:AF121340
246495_at	At5g16200	1.3651	0.000185667	-0.0838809	0.889645	-0.445632	0.201873	0.0873335	0.944205	-0.918348	0.00578759	0.286439	0.599992	-0.472716	0.538895	0.199106	0.90171	putative protein hypothetical protein T2E12.2 - Arabidopsis thaliana, EMBL:AC015986
246496_at	At5g16210	0.153833	0.732736	0.0765069	0.912032	-0.823941	0.028263	-0.269895	0.785747	-0.656625	0.0739193	-0.313764	0.612216	0.167316	0.958582	-0.0438686	0.994286	putative protein KIAA1468 - Homo sapiens, EMBL:AB040901
246497_at	At5g16220	-0.530673	0.00919008	-0.315232	0.21612	0.540387	0.00921932	0.271028	0.461337	0.468037	0.019808	0.184024	0.575778	-0.0723499	0.968292	-0.0870034	0.951975	putative protein hypothetical proteins - Arabidopsis thaliana
246498_at	At5g16230	-0.152798	0.688751	-0.0852347	0.884881	-0.0744415	0.876611	0.236953	0.780508	-0.142926	0.719434	0.10947	0.885401	-0.0684841	0.981126	-0.127483	0.955826	stearoyl-acyl carrier protein desaturase stearoyl-acyl carrier protein desaturase sad1 - Linum usitatissimum, EMBL:AJ006957
246499_at	At5g16260	-0.727802	0.0312757	-0.301765	0.535359	0.470666	0.191352	-0.310742	0.697074	0.654185	0.052659	-0.10206	0.900012	0.183519	0.943081	0.208682	0.898895	putative protein Tat-SF1 - Homo sapiens, EMBL:U76992
246500_at	At5g16270	-0.288223	0.462706	-0.102678	0.874937	-0.120117	0.811476	-0.213179	0.841758	-0.015944	0.974021	-0.143271	0.858724	0.104173	0.975905	0.0699086	0.984661	putative protein HR21spA protein involved in DNA double-strand break repair - Mus musculus, EMBL:X98293
246501_at	At5g16280	-0.12643	0.56119	-0.184077	0.492574	-0.497842	0.0112868	-0.218513	0.56744	-0.0132098	0.960738	-0.135433	0.698072	0.484632	0.111326	0.0830796	0.951158	putative protein KIAA1012 protein - Homo sapiens, EMBL:AB023229
246502_at	At5g16240	0.122406	0.568363	0.858046	0.000300196	-0.343248	0.0756561	-0.472308	0.0609185	-0.00862445	0.973553	-0.370701	0.103767	0.334623	0.363315	0.101607	0.922139	stearoyl-acyl carrier protein desaturase stearoyl-acyl carrier protein desaturase sad1 - Linum usitatissimum, EMBL:AJ006957;supported by full-length cDNA: Ceres:41275.
246503_at	At5g16130	-1.24656	4.13327e-08	-0.126521	0.561841	1.3322	2.24672e-08	-0.0513585	0.92112	1.43543	5.67644e-09	-0.0365739	0.924345	0.103228	0.901135	0.0147846	0.997401	40S ribosomal protein S7-like 40S ribosomal protein S7 homolog - Brassica oleracea, EMBL:AF144752;supported by full-length cDNA: Ceres:23518.
246504_at	At5g16160	-0.168844	0.356874	-0.144328	0.566022	0.238939	0.191128	-0.0353612	0.961787	0.208472	0.243514	0.0674591	0.864238	-0.0304669	0.986146	0.10282	0.903879	hypothetical protein ;supported by full-length cDNA: Ceres:8964.
246505_at	At5g16250	-1.00783	0.0011628	-0.301671	0.457052	-0.689267	0.0215652	-0.197674	0.809475	-0.486931	0.0981129	-0.409042	0.304304	0.202336	0.901462	-0.211369	0.865114	putative protein hypothetical protein F16B3.27 - Arabidopsis thaliana, EMBL:AC021640;supported by full-length cDNA: Ceres:18222.
246506_at	At5g16110	0.459574	0.283873	-1.11334	0.022193	0.977354	0.0199054	0.666588	0.312974	1.1755	0.00487543	1.50153	0.00201718	0.198151	0.953212	0.834947	0.184853	putative protein hypothetical protein T26J14.6 - Arabidopsis thaliana, EMBL:AC011915; supported by cDNA: gi_13358202_gb_AF325010.2_AF325010
246507_at	At5g16120	-0.17561	0.472349	-0.454352	0.0889568	0.779315	0.00104944	0.578517	0.0488285	1.08751	2.66254e-05	1.36793	6.75803e-06	0.308198	0.563982	0.789411	0.00709515	lipase-like protein monoglyceride lipase - Mus musculus, EMBL:AJ001118; supported by cDNA: gi_15293170_gb_AY051019.1_
246508_at	At5g16150	-1.05291	0.00016965	-0.146194	0.716264	-0.426839	0.0995914	0.100413	0.907049	-0.0745624	0.820904	0.147192	0.767097	0.352277	0.559028	0.0467784	0.985566	sugar transporter-like protein putative sugar transporter - Prunus armeniaca, EMBL:AF000952; supported by cDNA: gi_16648752_gb_AY058152.1_
246509_at	At5g16715	-0.564119	0.0103079	-0.248778	0.39473	0.413967	0.0635847	-0.13968	0.823697	0.71804	0.00155335	0.160066	0.682403	0.304073	0.563982	0.299747	0.506449	valine--tRNA ligase-like protein several bacterial valine--tRNA ligases
246510_at	At5g15410	-0.48242	0.0360893	0.173021	0.618641	-0.480146	0.0420855	0.274269	0.548082	-0.127965	0.644232	0.812875	0.00282382	0.352181	0.500717	0.538606	0.106051	cyclic nucleotide-gated cation channel ; supported by cDNA: gi_3894398_gb_AF067798.1_AF067798
246511_at	At5g15490	0.413335	0.0276348	0.0887072	0.778658	-1.4899	1.0218e-07	0.053617	0.938771	-1.64015	1.99968e-08	-0.409851	0.0672465	-0.150249	0.862836	-0.463468	0.0812648	UDP-glucose dehydrogenase-like protein UDP-glucose 6-dehydrogenase - Glycine max, EMBL:U53418; supported by cDNA: gi_15810322_gb_AY056200.1_
246512_at	At5g15630	0.584316	0.00274409	0.835004	0.000408726	-0.781289	0.000221373	-0.626139	0.0100691	-1.01477	9.15537e-06	-0.506818	0.0204766	-0.233485	0.65251	0.119321	0.893407	putative phytochelatin synthetase putative phytochelatin synthetase - Arabidopsis thaliana, EMBL:AJ006787
246513_at	At5g15680	0.282689	0.148882	0.0125174	0.9745	-0.565794	0.00509805	-0.0350485	0.96653	-0.162703	0.44919	-0.100263	0.803185	0.403091	0.2405	-0.065215	0.96765	hypothetical protein
246514_at	At5g15700	-0.535014	0.000810139	-0.39993	0.024457	0.65269	0.000132154	0.0972687	0.820235	0.632308	0.000146417	0.167591	0.45229	-0.0203826	0.990864	0.0703225	0.941855	DNA-directed RNA polymerase (mitochondrial)
246515_at	At5g15710	0.132284	0.554145	0.216252	0.4157	-0.129986	0.591425	0.018522	0.982506	0.0349431	0.898025	0.052139	0.915213	0.164929	0.84462	0.033617	0.987675	putative protein unusual floral organs protein UFO - Arabidopsis thaliana, PIR:S57710
246516_at	At5g15740	1.08532	6.03985e-05	-0.0578212	0.894661	-1.23862	1.59893e-05	-0.0562364	0.952523	-1.15931	2.57955e-05	-0.473468	0.0945674	0.0793119	0.971398	-0.417232	0.2833	putative protein auxin-independent growth promoter - Nicotiana tabacum, PIR:A44226
246517_at	At5g15760	-0.535122	0.0117738	-0.0979497	0.782098	0.592983	0.00662108	0.00181314	0.998098	0.638441	0.00315825	-0.070973	0.888248	0.0454581	0.981126	-0.0727861	0.966132	ribosomal protein 3 precursor-like protein plastid-specific ribosomal protein 3 precursor - Spinacia oleracea, EMBL:AF239218
246518_at	At5g15770	-0.91229	0.000746501	0.0110689	0.982907	0.266488	0.346421	-0.0113489	0.99194	0.452847	0.073069	-0.0524707	0.937199	0.186359	0.885373	-0.0411218	0.988801	acetyltransferase-like protein Glucosamine-6-phosphate acetyltransferase EMeg32 protein - Mus musculus, EMBL:AJ001006
246519_at	At5g15780	-0.992475	0.0276928	-0.0484834	0.958618	-0.427366	0.408209	0.0439898	0.982057	0.21998	0.69242	-0.0290953	0.982651	0.647346	0.543054	-0.0730851	0.988933	proline-rich protein other proline-rich proteins
246520_at	At5g15790	-0.0858564	0.749002	-0.139939	0.680277	0.309876	0.178764	0.0278026	0.977633	0.09334	0.732694	-0.479986	0.0636148	-0.216536	0.781106	-0.507788	0.105638	putative protein RING-H2 finger protein RHB1a - Arabidopsis thaliana, EMBL:AF079179
246521_at	At5g15810	-1.42387	3.71621e-07	-0.617538	0.010244	1.97782	6.80442e-09	0.0163931	0.984848	1.81768	1.31001e-08	-0.131213	0.730982	-0.16014	0.865993	-0.147606	0.863	N2,N2-dimethylguanine tRNA methyltransferase-like protein several N2,N2-dimethylguanine tRNA methyltransferases
246522_at	At5g15830	-0.872657	0.00901361	-2.29861	1.8837e-06	0.5152	0.134586	1.34443	0.00187701	0.535294	0.106731	1.73677	4.73546e-05	0.020094	0.996433	0.392333	0.619964	bZIP DNA-binding protein-like putative bZIP DNA-binding protein - Capsicum chinense, EMBL:AF127797
246523_at	At5g15850	1.18666	0.0045961	0.110547	0.883907	0.0446859	0.945411	0.0674081	0.970802	-0.0296062	0.95903	0.311846	0.666356	-0.0742921	0.984956	0.244437	0.903879	CONSTANS-like 1
246524_at	At5g15860	1.84145	5.65272e-07	1.1038	0.000897188	-1.47607	1.04349e-05	-0.934527	0.00742276	-1.70991	1.2316e-06	-1.29509	0.00013293	-0.233843	0.834376	-0.360565	0.529781	Carboxylesterase-like protein sterol esterase - Rattus norvegicus, EMBL:Z22803
246525_at	At5g15840	-1.4217	0.00253099	0.167337	0.834968	0.540385	0.274761	-0.0551187	0.97902	0.719851	0.115025	-0.0168722	0.990649	0.179466	0.966171	0.0382465	0.997481	CONSTANS ;supported by full-length cDNA: Ceres:2588.
246526_at	At5g15720	0.0889232	0.555566	0.222462	0.179353	-0.121643	0.424816	-0.0575485	0.896754	-0.0564041	0.734746	-0.120589	0.577197	0.0652384	0.952011	-0.0630401	0.940745	putative protein RXF26 - Arabidopsis thaliana, EMBL:AB008020;supported by full-length cDNA: Ceres:118296.
246527_at	At5g15750	-1.1448	0.00035932	-0.39781	0.298373	1.69929	5.37372e-06	-0.0923117	0.930386	1.76733	2.40161e-06	-0.0708967	0.925053	0.06804	0.980453	0.0214149	0.997515	ribosomal protein-like 40S RIBOSOMAL PROTEINs - different species;supported by full-length cDNA: Ceres:25543.
246528_at	At5g15640	0.0164964	0.947719	0.304271	0.183477	-0.126488	0.571489	0.0136293	0.986088	-0.111808	0.603038	-0.204454	0.452628	0.0146796	0.994047	-0.218083	0.61659	putative mitochondrial carrier protein Mitochondrial carrier protein - Ribes nigrum, EMBL:AJ007580;supported by full-length cDNA: Ceres:18738.
246529_at	At5g15730	-0.302691	0.691662	-0.150875	0.898133	0.300384	0.724371	-0.0161258	0.995152	0.404633	0.586672	-0.189307	0.901345	0.10425	0.987929	-0.173182	0.975181	serine/threonine-specific protein kinase-like protein serine/threonine-specific protein kinase NPK15 - Nicotiana tabacum;supported by full-length cDNA: Ceres:25636.
246530_at	At5g15725	-0.0632567	0.892093	0.0186417	0.979312	0.031144	0.955161	0.802051	0.0919192	-0.0419486	0.93213	-0.0980144	0.907974	-0.0730926	0.981126	-0.900065	0.0639195	Expressed protein ; supported by full-length cDNA: Ceres: 113200.
246531_at	At5g15800	-0.332808	0.00274409	0.172816	0.201015	0.119431	0.313874	-0.032591	0.932625	0.0888709	0.455974	-0.086737	0.63833	-0.0305604	0.976953	-0.054146	0.933777	MADS box protein AGL2 ; supported by cDNA: gi_166589_gb_M55551.1_ATHAGL2A
246532_at	At5g15870	1.26694	6.75945e-05	0.414883	0.239397	-0.544233	0.0545885	0.277659	0.650753	-0.731343	0.00872766	0.0412136	0.957508	-0.18711	0.90477	-0.236445	0.809048	putative protein beta-glucan-elicitor receptor - Glycine max, EMBL:D78510
246533_at	At5g15880	-0.534419	0.194213	-0.240325	0.708782	0.444934	0.318724	-0.136446	0.922137	0.505898	0.224801	-0.22434	0.782124	0.0609644	0.989731	-0.0878941	0.982694	putative protein
[truncated: 21,177 more rows]
