# Supplementary material for: A Central Regulatory System Largely Controls Transcriptional Activation and Repression Responses to Phosphate Starvation in Arabidopsis
Source: PLoS Genet. 2010 Sep 9;6(9):e1001102. doi: 10.1371/journal.pgen.1001102 (PMC2936532; doi:10.1371/journal.pgen.1001102)
Supplement: Table S4 — Transcriptomic data of OxGR:PHR1 phr1 vs. phr1 in Pi starvation conditions. (3.23 MB XLS) [file pgen.1001102.s013.xls]

## Sheet: 601VS102-3original
Table S4. Transcriptomic data of OxGR:PHR1 phr1 vs. phr1 in Pi starvation conditions.
ID, Affymetrix ID; AGI, AGI ID or other public representative ID; M, log2 x-fold change; FDR, false discovery rate; OxGR:PHR1 phr1 vs phr1, comparison between OxGR:PHR1 phr1 and phr1 plants grown for 7 days in +Pi medium, transferred for 2 days to -Pi medium, then supplemented for 6 h with 5 µM DEX and 10 µM CHX.
ID	AGI	M OxGR:PHR1 phr1 vs phr1	FDR	Descriptions
244901_at	orf25.	0.31	0.634397	--- | ---
244902_at	nad4L.	-0.15	0.736699	--- | ---
244903_at	orf149.	-0.24	0.342876	--- | ---
244904_at	orf275.	0.09	0.789159	--- | ---
244905_at	orf122c.	0.24	0.503126	--- | ---
244906_at	orf240a.	0.01	0.985652	--- | ---
244907_at	orf120.	-0.06	0.807799	--- | ---
244908_at	orf107d.	-0.1	0.727307	--- | ---
244909_at	orf100a.	0.01	0.974081	--- | ---
244910_s_at	orf119.	0	0.99756	--- | ---
244911_at	orf170.	0.01	0.96013	--- | ---
244912_at	ccb382.	0.11	0.787635	--- | ---
244913_at	orf121b.	0.08	0.759968	--- | ---
244914_at	orf107e.	0.02	0.933186	--- | ---
244915_s_at	orf158.	0	0.999677	--- | gypsy-like retrotransposon family
244916_at	orf187.	0.04	0.919832	--- | gypsy-like retrotransposon family
244917_at	orf184.	0.17	0.534754	--- | ---
244918_at	orf106d.	0.14	0.583024	--- | ---
244919_at	ccb203.	0.04	0.916621	--- | ---
244920_s_at	nad3.	0.05	0.928605	--- | NADH-ubiquinone oxidoreductase chain 3, putative
244921_s_at	orf114.	-0.31	0.560116	--- | expressed protein /// expressed protein
244922_s_at	orf118.	0.01	0.962652	--- | expressed protein
244923_s_at	orf135b.	-0.12	0.767805	--- | expressed protein
244924_at	orf107f.	0.2	0.627787	--- | ---
244925_at	nad7.	0.03	0.91242	--- | ---
244926_s_at	matR.	0.3	0.443214	--- | pseudogene, similar to maturase-related protein
244927_at	orf109.	0.24	0.447221	--- | hypothetical protein
244928_s_at	orfX.	0.16	0.703517	--- | pseudogene, similar to orfx
244929_at	nad4.	0.3	0.514356	--- | ---
244930_at	orf106c.	-0.03	0.925451	--- | ---
244931_at	orf110b.	-0.59	0.451591	--- | ---
244932_at	psaC.	-0.11	0.891364	--- | ---
244933_at	ndhE.	-0.2	0.770495	--- | ---
244934_at	ndhG.	-0.13	0.837622	--- | ---
244935_at	ndhI.	0.22	0.462586	--- | ---
244936_at	ndhA.	0.13	0.808122	--- | ---
244937_at	ndhH.	-0.05	0.925428	--- | ---
244938_at	rps15.	0.33	0.355306	--- | ---
244939_at	rps12.1.	-0.31	0.497828	--- | ---
244940_at	rps12.2.	-0.11	0.903695	--- | ---
244941_at	orf153a.	0.1	0.782998	--- | ---
244942_at	orf131.	0.23	0.57576	--- | ---
244943_at	nad9.	-0.14	0.745965	--- | ---
244944_s_at	rpl16.mitochondria.	-0.24	0.803177	--- | ---
244945_at	ccb206.	0.26	0.501029	--- | ---
244946_at	orf143.	0	0.998352	--- | ---
244947_at	orf121a.	0.08	0.791537	--- | ---
244948_at	orf167.	0.11	0.613201	--- | ---
244949_at	orf116.	-0.01	0.988871	--- | ---
244950_at	cox2.	0.13	0.732211	--- | ---
244951_s_at	ccb452.	-0.32	0.353969	--- | pseudogene, similar to orf454~homology with two ORFs from Marchantia polymorpha mtDNA (orf169 and orf322), high similarity to 3-terminal part of ccl1 of Rhodobacter
244952_at	orf101a.	-0.11	0.780903	--- | ---
244953_s_at	nad6.	0.03	0.940594	--- | ---
244954_s_at	orf110a.	-0.08	0.736699	--- | ---
244955_at	orf127.	-0.05	0.849815	--- | ---
244956_s_at	orf154.	-0.01	0.970379	--- | ---
244957_at	orf157.	0.16	0.496454	--- | ---
244958_at	orf106b.	0.01	0.975067	--- | ---
244959_s_at	orf107c.	-0.22	0.614442	--- | expressed protein
244960_at	rpl32.	0.28	0.571594	--- | ---
244961_at	ycf5.	0.02	0.983763	--- | ---
244962_at	ndhD.	-0.05	0.946776	--- | ---
244963_at	psbF.	-0.03	0.923434	--- | ---
244964_at	psbE.	-0.09	0.7807	--- | ---
244965_at	ORF31.	0.19	0.785103	--- | ---
244966_at	petG.	-0.41	0.529381	--- | ---
244967_at	psaJ.	-0.05	0.92667	--- | ---
244968_at	rpl33.	-0.23	0.684516	--- | ---
244969_at	rps18.	-0.12	0.864231	--- | ---
244970_at	rpl20.	0.09	0.871851	--- | ---
244971_at	clpP.	-0.09	0.824369	--- | ---
244972_at	psbB.	-0.24	0.748969	--- | ---
244973_at	psbT.	0	0.999058	--- | ---
244974_at	psbN.	-0.35	0.529381	--- | ---
244975_at	psbH.	-0.25	0.552761	--- | ---
244976_at	petB.	-0.27	0.376495	--- | ---
244977_at	petD.	-0.55	0.143745	--- | ---
244978_at	rpoA.	0.12	0.842815	--- | ---
244979_at	rps11.	0.12	0.746067	--- | ---
244980_at	rpl36.	0.03	0.955447	--- | ---
244981_at	rps8.	0.29	0.529585	--- | ---
244982_at	rpl14.	0.05	0.95648	--- | ---
244983_at	rpl16.chloroplast.	0.27	0.808248	--- | ---
244984_at	rps3.chloroplast.	0.2	0.671379	--- | ---
244985_at	rpl22.	0.06	0.890879	--- | ---
244986_at	rps19.	0.23	0.695532	--- | ---
244987_s_at	rpl2.1_chloro.	0.14	0.76961	--- | ---
244988_s_at	rpl23.1.	-0.03	0.968764	--- | ---
244989_s_at	ycf2.1.	-0.08	0.716743	--- | ---
244990_s_at	orf77.1.	-0.16	0.540844	--- | ---
244991_s_at	ndhB.1.	-1.15	0.0227606	--- | ---
244992_s_at	rps7.1_chloroplast.	-0.01	0.989853	--- | ---
244993_s_at	ycf1.1.	0.11	0.891364	AT2G07739 | unknown protein
244994_at	ndhF.	0.06	0.842063	--- | ---
244995_at	atpI.	-0.25	0.643266	--- | ---
244996_at	rps2.	0.31	0.583685	--- | ---
244997_at	rpoC2.	0.07	0.890965	--- | ---
244998_at	rpoC1.	0.02	0.976878	--- | ---
244999_at	rpoB.	0.04	0.961585	--- | ---
245000_at	ycf6.	-0.28	0.505051	--- | ---
245001_at	psbM.	-0.01	0.985998	--- | ---
245002_at	psbD.	-0.91	0.185759	--- | ---
245003_at	psbC.	-0.78	0.262682	--- | ---
245004_at	ycf9.	-0.5	0.525446	--- | ---
245005_at	rps14.	-0.67	0.234518	--- | ---
245006_at	psaB.	0.11	0.923434	--- | ---
245007_at	psaA.	-0.35	0.766634	--- | ---
245008_at	ycf3.	-0.02	0.98025	--- | ---
245009_at	rps4.chloroplast.	0.06	0.94464	--- | ---
245010_at	ndhJ.	-0.31	0.50636	--- | ---
245011_at	psbG.	-0.22	0.683543	--- | ---
245012_at	ndhC.	0.03	0.929101	--- | ---
245013_at	atpE.	-0.06	0.922438	--- | ---
245014_at	atpB.	-0.03	0.941284	--- | ---
245015_at	rbcL.	-1.62	0.0073261	--- | ---
245016_at	accD.	-0.05	0.949138	--- | ---
245017_at	psaI.	0.15	0.850171	--- | ---
245018_at	ycf4.	0.01	0.994515	--- | ---
245019_at	ycf10_cemA.	0.15	0.862551	--- | ---
245020_at	petA.	0.18	0.772878	--- | ---
245021_at	psbJ.	-0.04	0.927997	--- | ---
245022_at	psbL.	0.07	0.895073	--- | ---
245023_at	psbI.	0.75	0.286815	--- | ---
245024_at	atpA.	0.08	0.896582	--- | ---
245025_at	atpF.	-0.01	0.986849	--- | ---
245026_at	atpH.	-0.33	0.720243	--- | ---
245027_at	At2g26550.	-0.24	0.51125	--- | heme oxygenase 2 (HO2)
245028_at	At2g26570.	0.06	0.84108	--- | expressed protein
245029_at	At2g26580.	0.1	0.696929	--- | plant-specific transcription factor YABBY family protein
245030_at	At2g26620.	0	0.991542	--- | glycoside hydrolase family 28 protein / polygalacturonase (pectinase) family protein
245031_at	At2g26360.	0.05	0.888905	--- | mitochondrial substrate carrier family protein
245032_at	At2g26630.	0.11	0.664299	--- | transposase IS4 family protein
245033_at	At2g26380.	-0.11	0.641632	--- | disease resistance protein-related / LRR protein-related
245034_at	At2g26390.	-0.14	0.647003	--- | serpin, putative / serine protease inhibitor, putative
245035_at	At2g26400.	-0.03	0.92667	--- | acireductone dioxygenase (ARD/ARD) family protein
245036_at	At2g26410.	-0.03	0.962533	--- | calmodulin-binding family protein
245037_at	At2g26420.	0.12	0.786364	--- | 1-phosphatidylinositol-4-phosphate 5-kinase, putative / PIP kinase, putative / PtdIns(4)P-5-kinase, putative / diphosphoinositide kinase, putative
245038_at	At2g26560.	-0.07	0.808804	--- | patatin, putative
245039_at	At2g26600.	-0.58	0.220014	--- | glycosyl hydrolase family 17 protein
245040_at	At2g26520.	0.07	0.781716	--- | expressed protein
245041_at	At2g26530.	-0.12	0.576077	--- | expressed protein
245042_at	At2g26540.	-0.29	0.377186	--- | uroporphyrinogen-III synthase family protein
245043_at	At2g26430.	-0.07	0.760624	RCY1 | ania-6a type cyclin (RCY1)
245044_at	At2g26500.	-0.63	0.560228	petM | cytochrome b6f complex subunit (petM), putative
245045_at	At2g26590.	-0.07	0.810825	--- | adhesion regulating molecule family
245046_at	At2g26510.	-0.21	0.704484	--- | xanthine/uracil permease family protein
245047_at	psbA.	0.01	0.989048	--- | ---
245048_at	matK.	0.17	0.701589	--- | ---
245049_at	rps16.	0.11	0.791797	--- | ---
245050_at	psbK.	0.45	0.633513	--- | ---
245051_at	At2g23320.	-0.01	0.97433	--- | WRKY family transcription factor
245052_at	At2g26440.	-0.2	0.744728	--- | pectinesterase family protein
245053_at	At2g26450.	0.12	0.659207	--- | pectinesterase family protein
245054_at	At2g26460.	0.11	0.73106	--- | RED family protein
245055_at	At2g26470.	0.14	0.543874	--- | expressed protein
245056_at	At2g26480.	0.84	0.0345712	--- | UDP-glucoronosyl/UDP-glucosyl transferase family protein
245057_at	At2g26490.	0.27	0.345706	--- | transducin family protein / WD-40 repeat family protein
245058_at	At2g39790.	-0.02	0.941284	--- | mitochondrial glycoprotein family protein / MAM33 family protein
245059_at	At2g39720.	0.02	0.923434	--- | zinc finger (C3HC4-type RING finger) family protein
245060_at	At2g39770.	0.64	0.0209559	--- | GDP-mannose pyrophosphorylase (GMP1)
245061_at	At2g39730.	-0.31	0.827862	--- | ribulose bisphosphate carboxylase/oxygenase activase / RuBisCO activase
245062_at	At2g39760.	-0.03	0.923768	--- | speckle-type POZ protein-related
245063_at	At2g39795.	-0.42	0.349941	--- | mitochondrial glycoprotein family protein / MAM33 family protein
245064_at	At2g39725.	-0.17	0.578698	--- | complex 1 family protein / LVR family protein
245065_at	At2g39750.	0	0.98759	--- | dehydration-responsive family protein
245066_at	At2g39840.	0	0.996412	--- | serine/threonine protein phosphatase PP1 isozyme 4 (TOPP4) / phosphoprotein phosphatase 1
245067_at	At2g39780.	0.69	0.0153411	--- | ribonuclease 2 (RNS2)
245068_at	At2g23260.	-0.22	0.437097	--- | UDP-glucoronosyl/UDP-glucosyl transferase family protein
245069_at	At2g23250.	0.18	0.549905	--- | UDP-glucoronosyl/UDP-glucosyl transferase family protein
245070_at	At2g23240.	0.12	0.565793	--- | plant EC metallothionein-like family 15 protein
245071_at	At2g23230.	0.02	0.962298	--- | terpene synthase/cyclase family protein
245072_s_at	At2g23220.	0.12	0.936669	--- | cytochrome P450, putative /// cytochrome P450, putative
245073_at	At2g23210.	0.13	0.603033	--- | UDP-glucoronosyl/UDP-glucosyl transferase family protein
245074_at	At2g23200.	-0.44	0.223413	--- | protein kinase family protein
245075_at	At2g23180.	-0.12	0.592432	--- | cytochrome P450, putative
245076_at	At2g23170.	-0.68	0.24442	--- | auxin-responsive GH3 family protein
245077_at	At2g23160.	0.08	0.828828	--- | F-box family protein
245078_at	At2g23340.	0.01	0.975067	--- | AP2 domain-containing transcription factor, putative
245079_at	At2g23330.	-0.1	0.703279	--- | ---
245080_at	At2g23300.	0.33	0.53553	--- | leucine-rich repeat transmembrane protein kinase, putative
245081_at	At2g23280.	0.09	0.790494	--- | ---
245082_at	At2g23270.	0.1	0.681481	--- | expressed protein
245083_at	At2g23310.	-0.29	0.487881	RER1C | RER1C protein
245084_at	At2g23290.	0.38	0.195612	--- | myb family transcription factor
245085_at	At2g23350.	-0.03	0.930332	--- | polyadenylate-binding protein, putative / PABP, putative
245086_at	At2g39820.	0.07	0.811451	--- | eukaryotic translation initiation factor 6, putative / eIF-6, putative
245087_at	At2g39830.	-0.4	0.167359	--- | LIM domain-containing protein
245088_at	At2g39850.	-0.02	0.930062	--- | subtilase family protein
245089_at	At2g45290.	-0.3	0.512142	--- | transketolase, putative
245090_at	At2g40900.	3.92	0.00015753	--- | nodulin MtN21 family protein
245091_at	At2g40910.	0.18	0.537933	--- | F-box protein-related
245092_at	At2g40950.	-0.11	0.663984	--- | bZIP transcription factor family protein
245093_at	At2g40820.	-0.19	0.581077	--- | proline-rich family protein
245094_at	At2g40840.	-0.4	0.732488	--- | glycoside hydrolase family 77 protein
245095_at	At2g40870.	-0.23	0.644729	PP2C | protein kinase family protein / protein phosphatase 2C ( PP2C) family protein
245096_at	At2g40880.	-0.19	0.648407	--- | cysteine protease inhibitor, putative / cystatin, putative (FL3-27)
245097_at	At2g40935.	0.06	0.864231	--- | expressed protein
245098_at	At2g40940.	-0.17	0.779256	ERS | ethylene response sensor / ethylene-responsive sensor (ERS)
245099_at	At2g40830.	0.01	0.963378	--- | zinc finger (C3HC4-type RING finger) family protein
245100_at	At2g40930.	-0.05	0.923434	--- | ubiquitin-specific protease 5, putative (UBP5)
245101_at	At2g40890.	0.11	0.943206	--- | cytochrome P450 98A3, putative (CYP98A3)
245102_at	At2g41580.	0.04	0.877688	--- | ---
245103_at	At2g41590.	0.42	0.376539	--- | expressed protein
245104_at	At2g41600.	-0.25	0.36109	--- | expressed protein
245105_at	At2g41610.	-0.02	0.930976	--- | expressed protein
245106_at	At2g41650.	-0.24	0.700964	--- | expressed protein
245107_at	At2g41690.	-0.08	0.830502	--- | heat shock transcription factor family protein
245108_at	At2g41510.	0.19	0.548328	--- | FAD-binding domain-containing protein / cytokinin oxidase family protein
245109_at	At2g41520.	0.07	0.900717	--- | DNAJ heat shock N-terminal domain-containing protein
245110_at	At2g41550.	-0.1	0.661977	--- | expressed protein
245111_at	At2g41570.	0.16	0.499749	--- | hypothetical protein
245112_at	At2g41540.	-0.45	0.689643	--- | NAD-dependent glycerol-3-phosphate dehydrogenase family protein
245113_at	At2g41660.	-0.01	0.965589	--- | expressed protein
245114_at	At2g41630.	0	0.999323	--- | transcription initiation factor IIB-1 / general transcription factor TFIIB-1 (TFIIB1)
245115_at	At2g41530.	-0.35	0.689643	--- | esterase, putative
245116_at	At2g41620.	-0.22	0.783647	--- | nucleoporin interacting component family protein
245117_at	At2g41560.	0.28	0.868655	ACA4 | calcium-transporting ATPase 4, plasma membrane-type / Ca2+-ATPase, isoform 4 (ACA4)
245118_at	At2g41680.	-0.24	0.403461	--- | thioredoxin reductase, putative / NADPH-dependent thioredoxin reductase, putative
245119_at	At2g41640.	0.3	0.493065	--- | expressed protein
245120_at	At2g39810.	-0.37	0.448455	--- | expressed protein
245121_at	At2g47610.	-0.18	0.695284	--- | 60S ribosomal protein L7A (RPL7aA)
245122_at	At2g47420.	-0.05	0.94058	--- | dimethyladenosine transferase, putative
245123_at	At2g47450.	-0.02	0.954558	CAO | chloroplast signal recognition particle component (CAO)
245124_at	At2g47580.	-0.29	0.416825	--- | small nuclear ribonucleoprotein U1A / spliceosomal protein U1A / U1snRNP-specific protein
245125_at	At2g47430.	0.16	0.593577	--- | cytokinin-responsive histidine kinase (CKI1)
245126_at	At2g47460.	0.05	0.959115	--- | myb family transcription factor (MYB12)
245127_at	At2g47600.	0.05	0.946324	--- | magnesium/proton exchanger (MHX1)
245128_at	At2g45380.	0.12	0.645322	--- | expressed protein /// expressed protein
245129_at	At2g45350.	0.04	0.884597	--- | pentatricopeptide (PPR) repeat-containing protein
245130_at	At2g45340.	-0.06	0.806594	--- | leucine-rich repeat transmembrane protein kinase, putative
245131_s_at	At2g45330.	-0.07	0.741249	--- | tRNA 2phosphotransferase, putative /// tRNA 2phosphotransferase, putative
245132_at	At2g45320.	0.03	0.950222	--- | expressed protein
245133_at	At2g45310.	0.33	0.245717	--- | NAD-dependent epimerase/dehydratase family protein
245134_s_at	At2g45250.	-0.28	0.50293	--- | expressed protein /// expressed protein
245135_at	At2g45230.	0.07	0.79362	--- | ---
245136_at	At2g45210.	0.17	0.780325	--- | auxin-responsive protein-related
245137_at	At2g45460.	-0.4	0.381946	--- | forkhead-associated domain-containing protein / FHA domain-containing protein
245138_at	At2g45190.	-0.06	0.81559	YABBY1 | axial regulator YABBY1 (YABBY1) / abnormal floral organs protein (AFO) / filamentous flower protein (FIL)
245139_at	At2g45430.	0.08	0.923768	--- | DNA-binding protein-related
245140_at	At2g45420.	-0.16	0.696929	LBD18 | LOB domain protein 18 / lateral organ boundaries domain protein 18 (LBD18)
245141_at	At2g45400.	0.05	0.846901	--- | dihydroflavonol 4-reductase family / dihydrokaempferol 4-reductase family
245142_at	At2g45270.	-0.02	0.945966	--- | glycoprotease M22 family protein
245143_at	At2g45450.	-0.07	0.853633	--- | expressed protein
245144_at	At2g45240.	-0.1	0.816816	--- | methionyl aminopeptidase, putative / methionine aminopeptidase, putative / peptidase M, putative
245145_at	At2g45440.	0	0.998974	DHDPS2 | dihydrodipicolinate synthase 2 (DHDPS2)
245146_at	At2g45200.	0.01	0.986385	--- | Golgi SNARE 12 protein / Golgi SNAP receptor complex member 1
245147_at	At2g45280.	-0.4	0.560786	--- | DNA repair family protein
245148_at	At2g45220.	0.12	0.785628	--- | pectinesterase family protein
245149_at	At2g47620.	-0.11	0.650869	--- | SWIRM domain-containing protein / DNA-binding family protein
245150_at	At2g47590.	-0.68	0.550311	--- | photolyase/blue light photoreceptor (PHR2)
245151_at	At2g47550.	-0.06	0.935687	--- | pectinesterase family protein
245152_at	At2g47490.	-0.05	0.941692	--- | mitochondrial substrate carrier family protein
245153_at	At5g12450.	0.03	0.91586	--- | hypothetical protein
245154_at	At5g12460.	0.29	0.376539	--- | fringe-related protein
245155_at	At5g12470.	-0.2	0.733205	--- | expressed protein
245156_at	At5g12480.	-0.02	0.933186	--- | calmodulin-domain protein kinase isoform 7 (CPK7)
245157_at	At2g33160.	0.06	0.880466	--- | glycoside hydrolase family 28 protein / polygalacturonase (pectinase) family protein
245158_at	At2g33130.	0.36	0.183068	--- | rapid alkalinization factor (RALF) family protein
245159_at	At2g33100.	0.12	0.826082	--- | cellulose synthase family protein
245160_at	At2g33080.	0.1	0.706108	--- | leucine-rich repeat family protein
245161_at	At2g33070.	0.04	0.932892	--- | jacalin lectin family protein
245162_at	At2g33240.	0.16	0.682133	--- | myosin, putative
245163_at	At2g33230.	0.1	0.818797	--- | flavin-containing monooxygenase, putative / FMO, putative
245164_at	At2g33210.	-0.07	0.781043	--- | chaperonin, putative
245165_at	At2g33180.	-0.7	0.388724	--- | expressed protein
245166_at	At2g33170.	-0.07	0.881536	--- | leucine-rich repeat transmembrane protein kinase, putative
245167_s_at	At2g33120.	0.04	0.942146	--- | synaptobrevin-related protein / vesicle-associated membrane protein 722 (VAMP722) (SAR1) /// synaptobrevin-related protein / vesicle-associated membrane protein 722 (VAMP722) (SAR1)
245168_at	At2g33150.	-0.25	0.513267	--- | acetyl-CoA C-acyltransferase, putative / 3-ketoacyl-CoA thiolase, putative
245169_at	At2g33220.	-0.14	0.648407	--- | expressed protein
245170_at	At2g47570.	0.04	0.902399	--- | 60S ribosomal protein L18 (RPL18A)
245171_at	At2g47560.	-0.32	0.450598	--- | zinc finger (C3HC4-type RING finger) family protein
245172_at	At2g47540.	0.03	0.927997	--- | pollen Ole e 1 allergen and extensin family protein
245173_at	At2g47520.	0.02	0.963096	--- | AP2 domain-containing transcription factor, putative
245174_at	At2g47500.	-0.07	0.817012	--- | kinesin motor protein-related
245175_at	At2g47470.	-0.14	0.670437	--- | thioredoxin family protein
245176_at	At2g47440.	0.33	0.372862	--- | DNAJ heat shock N-terminal domain-containing protein
245177_at	At5g12380.	0.01	0.980982	--- | annexin, putative
245178_at	At5g12390.	0.09	0.901319	--- | expressed protein
245179_at	At5g12400.	-0.07	0.780325	--- | PHD finger transcription factor, putative
245180_at	At5g12410.	-0.26	0.581369	--- | THUMP domain-containing protein
245181_at	At5g12420.	-0.26	0.882154	--- | expressed protein
245182_at	At5g12430.	-0.1	0.875668	--- | DNAJ heat shock N-terminal domain-containing protein
245183_at	At5g12440.	0.02	0.966663	--- | zinc finger (CCCH-type) family protein
245184_at	At1g67790.	-0.04	0.904823	--- | expressed protein
245185_at	At1g67760.	0.04	0.888905	--- | T-complex protein 1 epsilon subunit, putative / TCP-1-epsilon, putative / chaperonin, putative
245186_at	At1g67710.	-0.2	0.584399	--- | two-component responsive regulator family protein / response regulator family protein
245187_s_at	At1g67680.	-0.07	0.853188	--- | expressed protein /// expressed protein
245188_at	At1g67660.	-0.24	0.412143	--- | expressed protein
245189_at	At1g67670.	0	0.99756	--- | hypothetical protein
245190_at	At1g67690.	-0.31	0.501029	--- | peptidase M3 family protein / thimet oligopeptidase family protein
245191_at	At1g67770.	0.35	0.444354	--- | RNA-binding protein, putative
245192_at	At1g67780.	-0.03	0.897599	--- | hypothetical protein
245193_at	At1g67810.	-0.3	0.456136	--- | Fe-S metabolism associated domain-containing protein
245194_at	At1g67820.	-0.12	0.849171	--- | protein phosphatase 2C, putative / PP2C, putative
245195_at	At1g67740.	-0.37	0.554582	PSBY | photosystem II core complex proteins psbY, chloroplast (PSBY) / L-arginine metabolising enzyme
245196_at	At1g67750.	-0.29	0.508709	--- | pectate lyase family protein
245197_at	At1g67800.	0	0.992622	--- | copine-related
245198_at	At1g67700.	-0.56	0.663288	--- | expressed protein
245199_at	At1g67730.	-0.09	0.929938	--- | b-keto acyl reductase, putative (GLOSSY8)
245200_at	At1g67850.	0.55	0.0392431	--- | expressed protein
245201_at	At1g67840.	-0.27	0.768659	--- | ATP-binding region, ATPase-like domain-containing protein
245202_at	At1g67720.	-0.19	0.449796	--- | leucine-rich repeat family protein / protein kinase family protein
245203_at	At3g33080.	0.17	0.577828	--- | hypothetical protein
245204_at	At5g12270.	0.3	0.41597	--- | oxidoreductase, 2OG-Fe(II) oxygenase family protein
245205_at	At5g12280.	0.23	0.419438	--- | hypothetical protein
245206_at	At5g12290.	-0.04	0.930062	--- | expressed protein
245207_at	At5g12310.	0.04	0.948408	--- | zinc finger (C3HC4-type RING finger) family protein
245208_at	At5g12330.	0.14	0.760636	LRP1 | lateral root primordium 1 (LRP1)
245209_at	At5g12340.	-0.1	0.923147	--- | expressed protein
245210_at	At5g12350.	-0.05	0.881536	--- | zinc finger protein, putative / regulator of chromosome condensation (RCC1) family protein
245211_at	At5g12370.	0.05	0.877572	--- | exocyst complex component Sec10-related
245212_at	At1g44254.	0.25	0.394139	--- | hypothetical protein
245213_at	At1g44575.	-0.76	0.660181	PSBS | photosystem II 22kDa protein, chloroplast / CP22 (PSBS)
245214_at	At1g67855.	0.07	0.771054	--- | hypothetical protein
245215_at	At1g67830.	0.14	0.746266	--- | GDSL-motif lipase/hydrolase family protein
245216_at	At4g16143.	-0.21	0.655825	--- | importin alpha-2, putative (IMPA-2)
245217_at	At1g38340.	0.31	0.505959	--- | ---
245218_s_at	At1g58842.	-0.12	0.913791	--- | disease resistance protein (CC-NBS-LRR class), putative / PRM1 homolog, putative /// disease resistance protein (CC-NBS-LRR class), putative / PRM1 homolog, putative
245219_at	At1g59124.	-0.14	0.877477	--- | disease resistance protein (CC-NBS-LRR class), putative / PRM1 homolog, putative
245220_at	At1g59171.	-0.04	0.856489	--- | hypothetical protein
245221_s_at	At1g59265.	0.05	0.845089	--- | ---
245222_at	At3g29787.	0.04	0.903851	--- | ---
245223_at	At3g29791.	0.16	0.549646	--- | expressed protein
245224_at	At3g29796.	0.12	0.706868	--- | hypothetical protein
245225_at	At3g29800.	0.4	0.157858	--- | AAA-type ATPase family
245226_at	At3g29970.	-0.06	0.965871	--- | germination protein-related
245227_s_at	At3g30140.	-0.28	0.726545	--- | GTP-binding family protein
245228_at	At3g29810.	0.09	0.873372	--- | phytochelatin synthetase family protein / COBRA cell expansion protein COBL2
245229_at	At4g25620.	-0.07	0.802526	--- | hydroxyproline-rich glycoprotein family protein
245230_at	At4g25610.	0.08	0.852461	--- | zinc finger (C2H2 type) family protein
245231_at	At4g25600.	0.11	0.738686	--- | ShTK domain-containing protein
245232_at	At4g25590.	-0.02	0.947693	--- | actin-depolymerizing factor, putative
245233_at	At4g25580.	0.18	0.592432	--- | stress-responsive protein-related
245234_at	At4g25560.	0.07	0.883057	--- | myb family transcription factor (MYB18)
245235_at	At4g25550.	-0.19	0.584445	--- | expressed protein
245236_at	At4g25540.	0.11	0.634397	MSH3 | DNA mismatch repair protein MSH3 (MSH3)
245237_at	At4g25520.	-0.21	0.439817	--- | transcriptional co-regulator family protein
245238_at	At4g25570.	-0.2	0.464623	--- | cytochrome B561 family protein
245239_at	At4g25530.	0	0.999141	--- | homeodomain protein (FWA)
245240_at	At1g44510.	0.16	0.676667	--- | ---
245241_at	At1g44478.	0.1	0.631646	--- | hypothetical protein
245242_at	At1g44446.	0.09	0.739048	CAO | chlorophyll a oxygenase (CAO) / chlorophyll b synthase
245243_at	At1g44414.	0.21	0.474847	--- | hypothetical protein
245244_at	At1g44350.	-0.03	0.969252	--- | IAA-amino acid hydrolase 6, putative (ILL6) / IAA-Ala hydrolase, putative
245245_at	At1g44318.	-0.05	0.822056	--- | porphobilinogen synthase, putative / delta-aminolevulinic acid dehydratase, putative
245246_at	At1g44222.	-0.04	0.931735	--- | Hypothetical protein, complete cds, clone: RAFL15-02-B07
245247_at	At4g17230.	-0.34	0.224706	--- | scarecrow-like transcription factor 13 (SCL13)
245248_at	At4g15415.	0.15	0.650407	--- | serine/threonine protein phosphatase 2A (PP2A) regulatory subunit B (Bgamma)
245249_at	At4g16760.	-0.05	0.961585	ACX1 | acyl-CoA oxidase (ACX1)
245250_at	At4g17490.	-0.42	0.225966	--- | ethylene-responsive element-binding protein, putative
245251_at	At4g17615.	0.56	0.0163579	CBL1 | calcineurin B-like protein 1 (CBL1)
245252_at	At4g17500.	-0.16	0.708805	--- | ethylene-responsive element-binding protein 1 (ERF1) / EREBP-2 protein
245253_at	At4g15440.	-0.08	0.761935	--- | hydroperoxide lyase (HPL1)
245254_at	At4g14680.	-0.97	0.319536	APS3 | sulfate adenylyltransferase 3 / ATP-sulfurylase 3 (APS3)
245255_at	At4g14110.	-0.21	0.602072	--- | COP9 signalosome subunit, putative / CSN subunit, putative (CSN8)
245256_at	At4g15090.	-0.25	0.563054	--- | far-red impaired response protein (FAR1) / far-red impaired responsive protein (FAR1)
245257_at	At4g14640.	0.19	0.537506	CAM8 | calmodulin-8 (CAM8)
245258_at	At4g15340.	0.12	0.895706	04C11 | pentacyclic triterpene synthase (04C11)
245259_at	At4g14150.	0.01	0.966745	--- | phragmoplast-associated kinesin-related protein (PAKRP1)
245260_at	At4g16360.	-0.02	0.950549	--- | 5-AMP-activated protein kinase beta-2 subunit, putative
245261_at	At4g14385.	0.82	0.00690239	--- | expressed protein
245262_at	At4g16563.	-0.09	0.883149	--- | aspartyl protease family protein
245263_at	At4g17740.	-0.14	0.727307	ctpA | C-terminal processing protease, putative
245264_at	At4g17245.	-0.12	0.912361	--- | zinc finger (C3HC4-type RING finger) family protein
245265_at	At4g14400.	0.08	0.777041	--- | ankyrin repeat family protein
245266_at	At4g17070.	-0.32	0.443214	--- | expressed protein
245267_at	At4g14060.	0.23	0.584399	--- | major latex protein-related / MLP-related
245268_at	At4g16570.	0.11	0.814726	--- | protein arginine N-methyltransferase-related
245269_at	At4g14500.	0.2	0.508913	--- | expressed protein
245270_at	At4g14960.	-0.28	0.450293	TUA6 | tubulin alpha-6 chain (TUA6)
245271_at	At4g16430.	-0.29	0.386624	--- | basic helix-loop-helix (bHLH) family protein
245272_at	At4g17250.	-0.15	0.711136	--- | expressed protein
245273_at	At4g14950.	0.03	0.942112	--- | expressed protein
245274_at	At4g14360.	-0.17	0.741106	--- | dehydration-responsive protein-related
245275_at	At4g15210.	0.95	0.287916	--- | beta-amylase (BMY1) / 1,4-alpha-D-glucan maltohydrolase
245276_at	At4g16780.	-0.09	0.841577	--- | homeobox-leucine zipper protein 4 (HAT4) / HD-ZIP protein 4
245277_at	At4g15550.	-0.54	0.554582	IAGLU | UDP-glucose:indole-3-acetate beta-D-glucosyltransferase (IAGLU)
245278_at	At4g17730.	0.44	0.219796	SYP23 | syntaxin 23 (SYP23) / PEP12-like protein
245279_at	At4g17270.	0	0.998974	--- | Mo25 family protein
245280_at	At4g16845.	0.06	0.870724	--- | vernalization 2 protein (VRN2)
245281_at	At4g15560.	-0.57	0.419997	DEF/CLA1 | 1-deoxy-D-xylulose 5-phosphate synthase, putative / 1-deoxyxylulose-5-phosphate synthase, putative / DXP-synthase, putative (DEF) (CLA1)
245282_at	At4g14990.	0.05	0.86925	--- | expressed protein
245283_at	At4g13980.	-0.1	0.763225	--- | heat shock transcription factor family protein
245284_at	At4g14210.	-0.2	0.837622	PDS | phytoene dehydrogenase, chloroplast / phytoene desaturase (PDS)
245285_s_at	At4g14040.	-0.06	0.909664	--- | selenium-binding protein, putative /// selenium-binding protein, putative
245286_at	At4g14880.	-0.14	0.81968	--- | cysteine synthase / O-acetylserine (thiol)-lyase / O-acetylserine sulfhydrylase (OAS1)
245287_at	At4g14910.	-0.07	0.87329	--- | imidazoleglycerol-phosphate dehydratase, putative
245288_at	At4g16420.	-0.07	0.825759	ADA2b | transcriptional adaptor (ADA2b)
245289_at	At4g15470.	0.09	0.787635	--- | expressed protein
245290_at	At4g16490.	-0.29	0.515368	--- | armadillo/beta-catenin repeat family protein
245291_at	At4g16155.	-0.33	0.555663	ptlpd2 | dihydrolipoamide dehydrogenase 2, plastidic / lipoamide dehydrogenase 2 (PTLPD2)
245292_at	At4g15093.	0.07	0.93853	--- | catalytic LigB subunit of aromatic ring-opening dioxygenase family
245293_at	At4g16660.	-0.19	0.493823	--- | heat shock protein 70, putative / HSP70, putative
245294_at	At4g14340.	-0.09	0.72699	--- | casein kinase I (CKI1)
245295_at	At4g16100.	-0.02	0.957848	--- | expressed protein
245296_at	At4g16370.	-0.22	0.508929	--- | oligopeptide transporter OPT family protein
245297_at	At4g16510.	-0.18	0.700196	--- | YbaK/prolyl-tRNA synthetase-related
245298_at	At4g15010.	-0.3	0.343069	--- | mitochondrial substrate carrier family protein
245299_at	At4g17530.	0.1	0.849171	--- | Ras-related GTP-binding protein, putative
245300_at	At4g16350.	0.29	0.616948	CBL6 | calcineurin B-like protein 6 (CBL6)
245301_at	At4g17190.	-0.39	0.239416	FPS2 | farnesyl pyrophosphate synthetase 2 (FPS2) / FPP synthetase 2 / farnesyl diphosphate synthase 2
245302_at	At4g17695.	-0.07	0.85476	--- | myb family transcription factor (KAN3)
245303_at	At4g17010.	-0.19	0.610957	--- | expressed protein
245304_at	At4g15630.	-0.18	0.589408	--- | integral membrane family protein
245305_at	At4g17215.	-0.35	0.599617	--- | expressed protein
245306_at	At4g14690.	0.34	0.321181	--- | chlorophyll A-B binding family protein / early light-induced protein, putative
245307_at	At4g16770.	0.01	0.984156	--- | oxidoreductase, 2OG-Fe(II) oxygenase family protein
245308_at	At4g17486.	-0.01	0.97928	--- | expressed protein
245309_at	At4g15140.	-0.32	0.383812	--- | expressed protein
245310_at	At4g13950.	-0.25	0.634159	--- | rapid alkalinization factor (RALF) family protein
245311_at	At4g14320.	-0.13	0.832298	--- | 60S ribosomal protein L36a/L44 (RPL36aB)
245312_at	At4g14600.	-0.11	0.617282	--- | expressed protein
245313_at	At4g15420.	0.02	0.947693	--- | PRLI-interacting factor K
245314_at	At4g16745.	0.11	0.667521	--- | exostosin family protein
245315_at	At4g14800.	-0.09	0.802526	--- | 20S proteasome beta subunit D2 (PBD2) (PRCGA)
245316_at	At4g14000.	-0.28	0.736181	--- | expressed protein
245317_at	At4g15610.	-0.11	0.939452	--- | integral membrane family protein
245318_at	At4g16985.	0.16	0.828848	--- | arabinogalactan-protein family
245319_at	At4g16146.	0.21	0.786364	--- | expressed protein
245320_at	At4g16444.	-0.01	0.977547	--- | expressed protein
245321_at	At4g15545.	-0.31	0.320796	--- | expressed protein
245322_at	At4g14815.	0.42	0.388062	--- | protease inhibitor/seed storage/lipid transfer protein (LTP) family protein
245323_at	At4g16500.	-0.06	0.891719	--- | cysteine protease inhibitor family protein / cystatin family protein
245324_at	At4g17260.	-0.22	0.388724	--- | L-lactate dehydrogenase, putative
245325_at	At4g14130.	-0.13	0.711136	XTR7 | xyloglucan:xyloglucosyl transferase, putative / xyloglucan endotransglycosylase, putative / endo-xyloglucan transferase, putative (XTR7)
245326_at	At4g14100.	0.08	0.772378	--- | expressed protein
245327_at	At4g16850.	-0.04	0.900717	--- | expressed protein
245328_at	At4g14465.	0.36	0.618029	--- | DNA-binding protein-related
245329_at	At4g14365.	-0.04	0.897477	--- | zinc finger (C3HC4-type RING finger) family protein / ankyrin repeat family protein
245330_at	At4g14930.	-0.4	0.282371	--- | acid phosphatase survival protein SurE, putative
245331_at	At4g14410.	-0.07	0.869846	--- | basic helix-loop-helix (bHLH) family protein
245332_at	At4g15940.	-0.03	0.939076	--- | fumarylacetoacetate hydrolase family protein
245333_at	At4g14615.	0.05	0.81968	--- | expressed protein
245334_at	At4g15800.	0.12	0.678288	--- | rapid alkalinization factor (RALF) family protein
245335_at	At4g16160.	0.15	0.571594	--- | mitochondrial import inner membrane translocase subunit Tim17/Tim22/Tim23 family protein
245336_at	At4g16515.	0.21	0.631646	--- | expressed protein
245337_at	At4g16566.	-0.04	0.903695	--- | histidine triad family protein / HIT family protein
245338_at	At4g16442.	0.01	0.977469	--- | integral membrane family protein
245339_at	At4g16120.	0.22	0.570973	--- | phytochelatin synthetase-related
245340_at	At4g14420.	-0.36	0.277979	--- | lesion inducing protein-related
245341_at	At4g16447.	-0.23	0.737186	--- | expressed protein
245342_at	At4g16720.	-0.22	0.678149	--- | 60S ribosomal protein L15 (RPL15A)
245343_at	At4g15830.	-0.15	0.67023	--- | expressed protein
245344_at	At4g15475.	-0.11	0.67341	FBL4 | F-box family protein (FBL4)
245345_at	At4g16640.	-0.09	0.865537	--- | matrix metalloproteinase, putative
245346_at	At4g17090.	-0.86	0.0265084	--- | beta-amylase (CT-BMY) / 1,4-alpha-D-glucan maltohydrolase
245347_at	At4g14890.	-0.32	0.5999	--- | ferredoxin family protein
245348_at	At4g17770.	-0.37	0.230322	--- | glycosyl transferase family 20 protein / trehalose-phosphatase family protein
245349_at	At4g16690.	0.05	0.96102	--- | esterase/lipase/thioesterase family protein
245350_at	At4g16830.	0	0.997381	--- | nuclear RNA-binding protein (RGGA)
245351_at	At4g17640.	0	0.998974	--- | casein kinase II beta chain, putative
245352_at	At4g15490.	0.37	0.405431	--- | UDP-glucoronosyl/UDP-glucosyl transferase family protein
245353_at	At4g16000.	-0.72	0.256809	--- | expressed protein
245354_at	At4g17600.	-0.29	0.820405	--- | lil3 protein
245355_at	At4g17390.	-0.2	0.596087	--- | 60S ribosomal protein L15 (RPL15B)
245356_at	At4g13940.	-0.39	0.618969	SAHH | adenosylhomocysteinase / S-adenosyl-L-homocysteine hydrolase / AdoHcyase (SAHH)
245357_at	At4g17560.	-1.09	0.527327	--- | ribosomal protein L19 family protein
245358_at	At4g15900.	-0.29	0.353969	--- | PP1/PP2A phosphatases pleiotropic regulator 1 (PRL1)
245359_at	At4g14430.	0.01	0.977258	--- | enoyl-CoA hydratase/isomerase family protein
245360_at	At4g16330.	0.07	0.852451	--- | oxidoreductase, 2OG-Fe(II) oxygenase family protein
245361_at	At4g17790.	1.68	0.00039914	--- | expressed protein
245362_at	At4g17460.	0.2	0.647656	--- | homeobox-leucine zipper protein 1 (HAT1) / HD-ZIP protein 1
245363_at	At4g15120.	0.01	0.987327	--- | VQ motif-containing protein
245364_at	At4g15790.	-0.04	0.863102	--- | expressed protein
245365_at	At4g17720.	-0.04	0.873243	--- | RNA recognition motif (RRM)-containing protein
245366_at	At4g14965.	-0.04	0.946322	--- | cytochrome b5 domain-containing protein
245367_at	At4g16265.	-0.31	0.369762	--- | DNA-directed RNA polymerase II, putative
245368_at	At4g15510.	-0.32	0.634716	--- | photosystem II reaction center PsbP family protein
245369_at	At4g15975.	-0.93	0.519552	--- | zinc finger (C3HC4-type RING finger) family protein
245370_at	At4g16840.	0.07	0.901841	--- | expressed protein
245371_at	At4g15750.	0.03	0.929718	--- | invertase/pectin methylesterase inhibitor family protein
245372_at	At4g15000.	-0.16	0.763703	--- | 60S ribosomal protein L27 (RPL27C)
245373_s_at	At4g14716.	-0.2	0.595106	--- | iron-deficiency-responsive protein, putative /// iron-deficiency-responsive protein, putative
245374_at	At4g17620.	-0.13	0.780976	--- | glycine-rich protein
245375_at	At4g17660.	-0.41	0.41597	--- | protein kinase, putative
245376_at	At4g17690.	0.13	0.581632	--- | peroxidase, putative
245377_at	At4g17700.	0.17	0.534754	--- | hypothetical protein
245378_at	At4g17710.	0.12	0.629286	--- | homeobox-leucine zipper family protein / lipid-binding START domain-containing protein
245379_at	At4g17750.	-0.04	0.863054	--- | heat shock factor protein 1 (HSF1) / heat shock transcription factor 1 (HSTF1)
245380_at	At4g17760.	0.13	0.654014	--- | expressed protein
245381_at	At4g17785.	0.13	0.761935	--- | myb family transcription factor (MYB39)
245382_at	At4g17800.	-0.15	0.891479	--- | DNA-binding protein-related
245383_at	At4g17810.	0.18	0.664848	--- | zinc finger (C2H2 type) family protein
245384_at	At4g16790.	-0.86	0.0349093	--- | hydroxyproline-rich glycoprotein family protein
245385_at	At4g14020.	0.05	0.923434	--- | rapid alkalinization factor (RALF) family protein
245386_at	At4g14010.	-0.01	0.995782	--- | rapid alkalinization factor (RALF) family protein
245387_at	At4g17520.	-0.19	0.795908	--- | nuclear RNA-binding protein, putative
245388_at	At4g16410.	-0.11	0.868215	--- | expressed protein
245389_at	At4g17480.	0.24	0.322484	--- | palmitoyl protein thioesterase family protein
245390_at	At4g17650.	0.25	0.473779	--- | aromatic-rich family protein
245391_at	At4g16520.	0.15	0.661602	APG8f | autophagy 8f (APG8f)
245392_at	At4g15680.	2.4	9.745e-05	--- | glutaredoxin family protein
245393_at	At4g16260.	0.35	0.783796	--- | glycosyl hydrolase family 17 protein
245394_at	At4g16450.	-0.26	0.353969	--- | expressed protein
245395_at	At4g17420.	0.07	0.874646	--- | expressed protein
245396_at	At4g14870.	0.14	0.701589	--- | expressed protein
245397_at	At4g14560.	-0.21	0.819639	IAA1 | auxin-responsive protein / indoleacetic acid-induced protein 1 (IAA1)
245398_at	At4g14900.	-0.3	0.735379	--- | hydroxyproline-rich glycoprotein family protein
245399_at	At4g17340.	-0.13	0.861275	--- | major intrinsic family protein / MIP family protein
245400_at	At4g17040.	-0.31	0.584445	--- | ATP-dependent Clp protease proteolytic subunit, putative
245401_at	At4g17670.	-0.49	0.374913	--- | senescence-associated protein-related
245402_at	At4g17585.	0.1	0.720066	--- | hypothetical protein
245403_at	At4g17590.	0.11	0.681481	--- | nucleolar protein-related
245404_at	At4g17610.	0.11	0.707924	--- | tRNA/rRNA methyltransferase (SpoU) family protein
245405_at	At4g17150.	0.12	0.645626	--- | expressed protein
245406_at	At4g17160.	0.05	0.849171	--- | Ras-related GTP-binding protein, putative
245407_at	At4g17170.	0.01	0.980592	--- | Rab2-like GTP-binding protein (RAB2)
245408_at	At4g17180.	0.18	0.635302	--- | glycosyl hydrolase family 17 protein
245409_at	At4g17200.	0.03	0.919875	--- | F-box family protein
245410_at	At4g17220.	-0.33	0.496075	--- | expressed protein
245411_at	At4g17240.	-0.44	0.564061	--- | expressed protein
245412_at	At4g17280.	-0.18	0.913791	--- | auxin-responsive family protein
245413_at	At4g17300.	-0.01	0.983395	SYNO | asparaginyl-tRNA synthetase, chloroplast, mitochondrial / asparagine-tRNA ligase / AsnRS (SYNO)
245414_at	At4g17310.	0.12	0.848592	--- | expressed protein
245415_at	At4g17330.	-0.09	0.77884	--- | agenet domain-containing protein
245416_at	At4g17350.	0.17	0.527843	--- | expressed protein
245417_at	At4g17360.	-0.07	0.869213	--- | formyltetrahydrofolate deformylase, putative
245418_at	At4g17370.	-0.02	0.954207	--- | oxidoreductase family protein
245419_at	At4g17380.	0.21	0.431085	--- | DNA mismatch repair MutS family protein
245420_at	At4g17410.	0.27	0.494547	--- | expressed protein
245421_at	At4g17430.	-0.13	0.815109	--- | expressed protein
245422_at	At4g17470.	-0.23	0.479434	--- | palmitoyl protein thioesterase family protein
245423_at	At4g17483.	-0.03	0.941205	--- | palmitoyl protein thioesterase family protein
245424_at	At4g17505.	0.09	0.702366	--- | expressed protein
245425_at	At4g17510.	-0.18	0.547328	--- | ubiquitin carboxyl-terminal hydrolase, putative / ubiquitin thiolesterase, putative
245426_at	At4g17540.	-0.29	0.643765	--- | expressed protein
245427_at	At4g17550.	0.11	0.712322	--- | transporter-related
245428_at	At4g17570.	0.89	0.0309641	--- | zinc finger (GATA type) family protein
245429_at	At4g17580.	0.23	0.386335	--- | Bax inhibitor-1 family protein / BI-1 family protein
245430_at	At4g17060.	-0.04	0.892595	--- | expressed protein
245431_at	At4g17080.	-0.08	0.728867	--- | MORN (Membrane Occupation and Recognition Nexus) repeat-containing protein /phosphatidylinositol-4-phosphate 5-kinase-related
245432_at	At4g17100.	-0.28	0.412143	--- | serine protease protein -related, expressed pseudogene
245433_at	At4g17110.	0.01	0.986482	--- | expressed protein
245434_at	At4g17120.	0.29	0.317877	--- | expressed protein
245435_at	At4g17130.	0	0.992382	--- | hypothetical protein
245436_at	At4g16620.	0.19	0.471959	--- | integral membrane family protein / nodulin MtN21-related
245437_at	At4g16630.	-0.08	0.772567	--- | DEAD/DEAH box helicase, putative (RH28)
245438_at	At4g16650.	-0.1	0.741479	--- | expressed protein
245439_at	At4g16670.	0.04	0.940594	--- | expressed protein
245440_at	At4g16680.	-0.12	0.720243	--- | RNA helicase, putative
245441_at	At4g16700.	-0.2	0.61687	--- | phosphatidylserine decarboxylase
245442_at	At4g16710.	0.05	0.848592	--- | glycosyltransferase family protein 28
245443_at	At4g16730.	0.16	0.578027	--- | terpene synthase/cyclase family protein
245444_at	At4g16740.	0.16	0.67807	--- | terpene synthase/cyclase family protein
245445_at	At4g16750.	-0.01	0.980769	--- | DRE-binding transcription factor, putative
245446_at	At4g16800.	-0.22	0.742129	--- | enoyl-CoA hydratase, putative
245447_at	At4g16820.	0.24	0.643765	--- | lipase class 3 family protein
245448_at	At4g16860.	-0.31	0.632371	--- | disease resistance protein (TIR-NBS-LRR class), putative
245449_at	At4g16870.	0.31	0.468326	--- | ---
245450_at	At4g16880.	-0.61	0.458983	--- | disease resistance protein-related
245451_at	At4g16890.	-0.28	0.545475	--- | disease resistance protein (TIR-NBS-LRR class), putative
245452_at	At4g16910.	0.19	0.514356	--- | ---
245453_at	At4g16900.	-0.11	0.63468	--- | disease resistance protein (TIR-NBS-LRR class), putative
245454_at	At4g16920.	0.23	0.825082	--- | disease resistance protein (TIR-NBS-LRR class), putative
245455_at	At4g16930.	-0.14	0.607908	--- | disease resistance protein (TIR-NBS-LRR class), putative
245456_at	At4g16950.	-0.4	0.554582	--- | disease resistance protein (TIR-NBS-LRR class), putative
245457_s_at	At4g16960.	-0.04	0.957463	--- | disease resistance protein (TIR-NBS-LRR class), putative /// disease resistance protein (TIR-NBS-LRR class), putative
245458_at	At4g16970.	-0.25	0.496259	--- | protein kinase family protein
245459_at	At4g16980.	0.1	0.67912	--- | ---
245460_at	At4g16990.	0.12	0.883567	--- | disease resistance protein (TIR-NBS class), putative
245461_at	At4g17000.	0.03	0.928037	--- | hypothetical protein
245462_at	At4g17020.	0.05	0.870724	--- | transcription factor-related
245463_at	At4g17030.	1.79	0.0466123	--- | expansin-related
245464_at	At4g17050.	0.02	0.925781	--- | expressed protein
245465_at	At4g16590.	0.05	0.852463	--- | glucosyltransferase-related
245466_at	At4g16600.	0.33	0.469225	--- | glycogenin glucosyltransferase (glycogenin)-related
245467_at	At4g16610.	0.26	0.401752	--- | zinc finger (C2H2 type) family protein
245468_at	At4g15980.	5.51	0.00010266	--- | pectinesterase family protein
245469_at	At4g16010.	-0.03	0.896959	--- | ---
245470_at	At4g16020.	0.05	0.843817	--- | ---
245471_at	At4g16030.	-0.02	0.956795	--- | 60S ribosomal protein L19, putative
245472_at	At4g16040.	0.3	0.284126	--- | hypothetical protein
245473_at	At4g16050.	0.11	0.680641	--- | expressed protein
245474_at	At4g16060.	0.04	0.946322	--- | expressed protein
245475_at	At4g16080.	0.17	0.636065	--- | hypothetical protein
245476_at	At4g16090.	0.23	0.456572	--- | hypothetical protein
245477_at	At4g16110.	0.12	0.754711	--- | two-component responsive regulator family protein / response regulator family protein
245478_at	At4g16130.	-0.21	0.861275	--- | GHMP kinase family protein
245479_at	At4g16140.	0.02	0.947693	--- | proline-rich family protein
245480_at	At4g16150.	-0.06	0.860765	--- | calmodulin-binding protein
245481_at	At4g16170.	-0.01	0.98025	--- | expressed protein
245482_at	At4g16180.	-0.17	0.700503	--- | expressed protein
245483_at	At4g16190.	-0.12	0.750853	--- | cysteine proteinase, putative
245484_at	At4g16210.	0.11	0.795469	--- | enoyl-CoA hydratase/isomerase family protein
245485_at	At4g16230.	-0.35	0.437097	--- | GDSL-motif lipase/hydrolase family protein
245486_x_at	At4g16240.	0.21	0.537715	--- | hypothetical protein
245487_at	At4g16250.	0.02	0.986124	PHYD | phytochrome D (PHYD)
245488_at	At4g16270.	0.21	0.444404	--- | peroxidase 40 (PER40) (P40)
245489_at	At4g16280.	0.01	0.987929	--- | flowering time control protein / FCA gamma (FCA)
245490_at	At4g16310.	-0.21	0.685333	--- | amine oxidase family protein / SWIRM domain-containing protein
245491_at	At4g16320.	0.1	0.738731	--- | expressed protein
245492_at	At4g16340.	0.06	0.837065	SPK1 | adapter protein SPIKE1 (SPK1)
245493_at	At4g16380.	0.21	0.485487	--- | ---
245494_at	At4g16390.	-0.31	0.391544	--- | chloroplastic RNA-binding protein P67, putative
245495_at	At4g16400.	1.36	0.013289	--- | expressed protein
245496_at	At4g16440.	-0.06	0.935715	--- | iron hydrogenase family protein
245497_at	At4g16460.	0.18	0.479327	--- | hypothetical protein
245498_at	At4g16470.	-0.03	0.921536	--- | pentatricopeptide (PPR) repeat-containing protein
245499_at	At4g16480.	-0.52	0.108329	--- | sugar transporter family protein
245500_at	At4g15590.	0.18	0.636386	--- | ---
245501_at	At4g15620.	0.12	0.73095	--- | integral membrane family protein
245502_at	At4g15640.	-0.32	0.425055	--- | expressed protein
245503_at	At4g15650.	0.28	0.301638	--- | protein kinase-related
245504_at	At4g15660.	0.98	0.220014	--- | glutaredoxin family protein
245505_at	At4g15690.	1.11	0.113781	--- | glutaredoxin family protein
245506_at	At4g15700.	0.95	0.0715887	--- | glutaredoxin family protein
245507_at	At4g15710.	0.22	0.475651	--- | hypothetical protein
245508_at	At4g15720.	0.32	0.177202	--- | pentatricopeptide (PPR) repeat-containing protein
245509_at	At4g15730.	0	0.996978	--- | expressed protein
245510_at	At4g15740.	0.6	0.0269924	--- | C2 domain-containing protein
245511_at	At4g15760.	0.11	0.735459	--- | C2 domain-containing protein
245512_at	At4g15770.	-0.17	0.821251	--- | 60S ribosome subunit biogenesis protein, putative
245513_at	At4g15780.	-0.41	0.215461	--- | synaptobrevin-related family protein
245514_at	At4g15805.	0.13	0.663956	--- | chloroplast outer membrane protein, putative
245515_at	At4g15810.	-0.01	0.966438	--- | chloroplast outer membrane protein, putative
245516_at	At4g15820.	-0.26	0.517605	--- | wound-responsive protein-related
245517_at	At4g15840.	-0.04	0.89614	--- | expressed protein
245518_at	At4g15850.	-0.18	0.734353	--- | DEAD/DEAH box helicase, putative
245519_at	At4g15860.	0.02	0.952286	--- | ---
245520_at	At4g15870.	-0.16	0.578336	--- | terpene synthase/cyclase family protein
245521_at	At4g15880.	-0.01	0.98759	--- | Ulp1 protease family protein
245522_at	At4g15890.	0.02	0.935715	--- | expressed protein
245523_at	At4g15910.	-0.24	0.792292	--- | drought-responsive protein / drought-induced protein (Di21)
245524_at	At4g15920.	-0.1	0.748142	--- | nodulin MtN3 family protein
245525_at	At4g15930.	-0.08	0.79767	--- | dynein light chain, putative
245526_at	At4g15950.	-0.01	0.977483	--- | expressed protein
245527_at	At4g15960.	-0.03	0.929132	--- | epoxide hydrolase-related
245528_at	At4g15530.	-0.1	0.939164	--- | pyruvate phosphate dikinase family protein
245529_at	At4g15570.	-0.36	0.481604	--- | tRNA-splicing endonuclease positive effector-related
245530_at	At4g15580.	0.11	0.739312	--- | ---
245531_at	At4g15100.	-0.68	0.463878	--- | serine carboxypeptidase S10 family protein
245532_at	At4g15110.	-0.34	0.662002	--- | cytochrome P450 97B3, putative (CYP97B3)
245533_at	At4g15130.	-0.34	0.357153	--- | cholinephosphate cytidylyltransferase, putative / phosphorylcholine transferase, putative / CTP:phosphocholine cytidylyltransferase, putative
245534_at	At4g15150.	0.1	0.694412	--- | glycine-rich protein
245535_at	At4g15160.	0.02	0.949177	--- | protease inhibitor/seed storage/lipid transfer protein (LTP) family protein
245536_at	At4g15180.	0	0.98759	--- | SET domain-containing protein
245537_at	At4g15190.	1.45	0.0993025	--- | ---
245538_at	At4g15200.	1.15	0.192809	--- | formin homology 2 domain-containing protein / FH2 domain-containing protein
245539_at	At4g15220.	0.08	0.900717	--- | ABC transporter family protein
245540_at	At4g15230.	0.05	0.95648	--- | ABC transporter family protein
245541_at	At4g15240.	-0.05	0.870304	--- | fringe-related protein
245542_at	At4g15250.	0.65	0.122301	--- | zinc finger (B-box type) family protein
245543_at	At4g15260.	0.06	0.872322	--- | UDP-glucoronosyl/UDP-glucosyl transferase family protein
245544_at	At4g15270.	0.19	0.641287	--- | glucosyltransferase-related
245545_at	At4g15280.	0.3	0.742292	--- | UDP-glucoronosyl/UDP-glucosyl transferase family protein
245546_at	At4g15290.	0.23	0.542857	--- | cellulose synthase family protein
245547_at	At4g15300.	-0.25	0.538541	--- | cytochrome P450 family protein
245548_at	At4g15310.	0.22	0.479434	--- | cytochrome P450-related
245549_at	At4g15320.	0.26	0.506461	--- | cellulose synthase family protein
245550_at	At4g15330.	0.01	0.972906	--- | cytochrome P450 family protein
245551_at	At4g15350.	0	0.999114	--- | cytochrome P450 family protein
245552_at	At4g15360.	0.07	0.788485	--- | cytochrome P450 family protein
245553_at	At4g15370.	0.17	0.662059	ATPEN1 | pentacyclic triterpene synthase, putative
245554_at	At4g15380.	0.06	0.851293	--- | cytochrome P450 family protein
245555_at	At4g15390.	-0.31	0.523712	--- | transferase family protein
245556_at	At4g15400.	0.21	0.80583	--- | transferase family protein
245557_at	At4g15410.	-0.06	0.853635	--- | UBX domain-containing protein
245558_at	At4g15430.	0.14	0.699617	--- | early-responsive to dehydration protein-related / ERD protein-related
245559_at	At4g15460.	0.23	0.616919	--- | glycine-rich protein
245560_at	At4g15480.	0.22	0.54327	--- | UDP-glucoronosyl/UDP-glucosyl transferase family protein
245561_at	At4g15500.	-0.18	0.771054	--- | UDP-glucoronosyl/UDP-glucosyl transferase family protein
245562_at	At4g15520.	-0.25	0.613658	--- | tRNA/rRNA methyltransferase (SpoU) family protein
245563_at	At4g14580.	1.11	0.0227174	--- | CBL-interacting protein kinase 4 (CIPK4)
245564_at	At4g14590.	0.08	0.771572	--- | expressed protein
245565_at	At4g14605.	-0.44	0.319812	--- | mitochondrial transcription termination factor-related / mTERF-related
245566_at	At4g14610.	0.06	0.869841	--- | ---
245567_at	At4g14630.	0.49	0.365274	--- | germin-like protein (GLP9)
245568_at	At4g14650.	0.23	0.550123	--- | expressed protein
245569_at	At4g14660.	0	0.996873	--- | RNA polymerase Rpb7 N-terminal domain-containing protein
245570_at	At4g14670.	0.13	0.655818	--- | heat shock protein 101, putative / HSP101, putative
245571_at	At4g14695.	0.01	0.961707	--- | expressed protein
245572_at	At4g14720.	0.08	0.890965	--- | expressed protein
245573_at	At4g14730.	0.15	0.652953	--- | transmembrane protein-related
245574_at	At4g14750.	0.1	0.813179	--- | calmodulin-binding family protein
245575_at	At4g14760.	0.04	0.902341	--- | M protein repeat-containing protein
245576_at	At4g14770.	1.23	0.00978687	--- | tesmin/TSO1-like CXC domain-containing protein
245577_at	At4g14780.	0.18	0.462586	--- | protein kinase, putative
245578_at	At4g14790.	0.01	0.983395	suv3 | ATP-dependent RNA helicase, mitochondrial (SUV3)
245579_at	At4g14810.	-0.06	0.811645	--- | hypothetical protein
245580_at	At4g14820.	-0.04	0.94128	--- | pentatricopeptide (PPR) repeat-containing protein
245581_at	At4g14840.	-0.13	0.69951	--- | expressed protein
245582_at	At4g14850.	-0.13	0.5999	--- | pentatricopeptide (PPR) repeat-containing protein
245583_at	At4g14920.	-0.02	0.948198	--- | PHD finger transcription factor, putative
245584_at	At4g14940.	-0.11	0.786535	--- | copper amine oxidase, putative
245585_at	At4g14970.	-0.09	0.706108	--- | hypothetical protein
245586_at	At4g14980.	0.17	0.858398	--- | DC1 domain-containing protein
245587_at	At4g15020.	-0.1	0.834729	--- | expressed protein
245588_at	At4g15030.	-0.15	0.781043	--- | expressed protein
245589_at	At4g15040.	0.26	0.437021	--- | subtilase family protein
245590_at	At4g15060.	0.04	0.855032	--- | F-box protein-related
245591_at	At4g14530.	-0.01	0.980982	--- | hypothetical protein
245592_at	At4g14540.	0.25	0.487412	--- | CCAAT-box binding transcription factor subunit B (NF-YB) (HAP3 ) (AHAP3) family
245593_at	At4g14550.	0.1	0.772466	--- | auxin-responsive AUX/IAA family protein
245594_at	At4g14570.	-0.17	0.651731	--- | acylaminoacyl-peptidase-related
245595_at	At4g14170.	-0.04	0.904492	--- | pentatricopeptide (PPR) repeat-containing protein
245596_at	At4g14180.	0.13	0.657933	--- | expressed protein
245597_at	At4g14190.	-0.16	0.796602	--- | pentatricopeptide (PPR) repeat-containing protein
245598_at	At4g14200.	-0.24	0.595981	--- | expressed protein
245599_at	At4g14220.	0	0.99221	--- | zinc finger (C3HC4-type RING finger) family protein
245600_at	At4g14230.	0.24	0.436284	--- | CBS domain-containing protein-related
245601_at	At4g14240.	-0.27	0.467425	--- | expressed protein
245602_at	At4g14270.	-0.23	0.583426	--- | expressed protein
245603_at	At4g14280.	0.13	0.73914	--- | hypothetical protein
245604_at	At4g14290.	-0.16	0.621689	--- | expressed protein
245605_at	At4g14300.	-0.01	0.977547	--- | heterogeneous nuclear ribonucleoprotein, putative / hnRNP, putative
245606_at	At4g14310.	0.31	0.473779	--- | ---
245607_at	At4g14330.	0.06	0.828828	--- | phragmoplast-associated kinesin-related protein 2 (PAKRP2)
245608_at	At4g14350.	-0.08	0.779637	--- | protein kinase family protein
245609_at	At4g14370.	0.19	0.836145	--- | disease resistance protein (TIR-NBS-LRR class), putative
245610_at	At4g14380.	0.14	0.752768	--- | expressed protein
245611_at	At4g14390.	0.52	0.271011	--- | ankyrin repeat family protein
245612_at	At4g14440.	-0.19	0.779579	--- | enoyl-CoA hydratase/isomerase family protein
245613_at	At4g14450.	0.47	0.615618	BET12 | Bet1-like SNARE 1-2 / Bet1 / Sft1-like SNARE 14b / BS14b (BET12)
245614_at	At4g14460.	0.05	0.825082	--- | ---
245615_at	At4g14470.	0.2	0.529526	--- | ---
245616_at	At4g14480.	-0.44	0.275358	--- | protein kinase family protein
245617_at	At4g14490.	0.1	0.67912	--- | forkhead-associated domain-containing protein / FHA domain-containing protein
245618_at	At4g14510.	-0.04	0.874472	--- | expressed protein
245619_at	At4g13990.	0.14	0.644337	--- | exostosin family protein
245620_at	At4g14050.	-0.02	0.930097	--- | pentatricopeptide (PPR) repeat-containing protein
245621_at	At4g14070.	0.93	0.386346	--- | AMP-binding protein, putative
245622_at	At4g14080.	0.1	0.746977	--- | glycosyl hydrolase family 17 protein / anther-specific protein (A6)
245623_s_at	At4g14103.	0.67	0.362661	--- | F-box family protein /// F-box family protein
245624_at	At4g14090.	0.1	0.824912	--- | UDP-glucoronosyl/UDP-glucosyl transferase family protein
245625_at	At4g14160.	-0.12	0.661877	--- | transport protein, putative
245626_at	At1g56700.	-0.6	0.294251	--- | pyrrolidone-carboxylate peptidase family protein
245627_at	At1g56600.	1.26	0.0965482	--- | galactinol synthase, putative
245628_at	At1g56650.	0.11	0.861434	--- | myb family transcription factor (MYB75)
245629_at	At1g56580.	-0.25	0.487881	--- | expressed protein
245630_at	At1g25360.	0.23	0.50736	--- | pentatricopeptide (PPR) repeat-containing protein
245631_at	At1g25350.	-0.12	0.746771	--- | glutamine-tRNA ligase, putative / glutaminyl-tRNA synthetase, putative / GlnRS, putative
245632_at	At1g25290.	-0.28	0.364862	--- | rhomboid family protein
245633_at	At1g25280.	-0.01	0.98012	--- | F-box family protein / tubby family protein
245634_at	At1g25270.	0.71	0.374235	--- | nodulin MtN21 family protein
245635_at	At1g25250.	0.13	0.680047	--- | zinc finger (C2H2 type) family protein
245636_at	At1g25240.	-0.03	0.913754	--- | epsin N-terminal homology (ENTH) domain-containing protein / clathrin assembly protein-related
245637_at	At1g25230.	-0.02	0.950101	--- | purple acid phosphatase family protein
245638_s_at	At1g24996.	-0.05	0.887293	--- | expressed protein /// expressed protein /// expressed protein /// expressed protein
245639_at	At1g25260.	-0.33	0.679634	--- | acidic ribosomal protein P0-related
245640_at	At1g25330.	0.18	0.508929	--- | basic helix-loop-helix (bHLH) family protein
245641_at	At1g25370.	0.41	0.347645	--- | expressed protein
245642_at	At1g25275.	-0.55	0.0763802	--- | expressed protein
245643_at	At1g25340.	0.19	0.557361	--- | myb family transcription factor (MYB116)
245644_at	At1g25320.	-0.14	0.680462	--- | leucine-rich repeat transmembrane protein kinase, putative
245645_at	At1g24764.	-0.38	0.270077	--- | expressed protein
245646_x_at	At1g25025.	0.27	0.387431	--- | hypothetical protein /// hypothetical protein /// hypothetical protein /// hypothetical protein
245647_at	At1g24678.	0.16	0.778815	--- | expressed protein
245648_at	At1g24938.	0.22	0.50261	--- | hypothetical protein
245649_at	At1g24706.	0.07	0.728155	--- | expressed protein
245650_at	At1g24735.	0.14	0.614039	--- | caffeoyl-CoA 3-O-methyltransferase, putative
245651_s_at	At1g24793.	-0.06	0.909664	--- | UDP-3-0-acyl N-acetylglucosamine deacetylase family protein / F-box protein-related /// UDP-3-0-acyl N-acetylglucosamine deacetylase family protein / F-box protein-related /// UDP-3-0-acyl N-acetylglucosamine deacetylase family protein / F-box prote
245652_at	At4g13960.	0.07	0.825759	--- | F-box family protein
245653_at	At4g13985.	0.1	0.730392	--- | F-box family protein
245654_at	At1g56540.	0.09	0.931156	--- | disease resistance protein (TIR-NBS-LRR class), putative
245655_at	At1g56530.	0.04	0.878287	--- | hydroxyproline-rich glycoprotein family protein
245656_at	At1g56620.	0.18	0.586637	--- | pectinesterase inhibitor domain-containing protein
245657_at	At1g56720.	0.18	0.584037	--- | protein kinase family protein
245658_at	At1g28270.	0.19	0.480577	--- | rapid alkalinization factor (RALF) family protein
245659_at	At1g28260.	-0.13	0.81679	--- | expressed protein
245660_at	At1g28240.	0.15	0.548525	--- | expressed protein
245661_at	At1g28220.	0.15	0.63664	--- | purine permease, putative
245662_at	At1g28190.	-0.23	0.629601	--- | expressed protein
245663_at	At1g28170.	0.15	0.637202	--- | sulfotransferase family protein
245664_at	At1g28327.	0.03	0.909902	--- | hypothetical protein
245665_at	At1g28250.	-0.14	0.630889	--- | expressed protein
245666_at	At1g28280.	0.26	0.287525	--- | VQ motif-containing protein
245667_at	At1g28200.	-0.07	0.777268	--- | GRAM domain-containing protein / ABA-responsive protein-related
245668_at	At1g28330.	-0.81	0.168449	--- | dormancy-associated protein, putative (DRM1)
245669_at	At1g28300.	0.15	0.678898	--- | transcriptional factor B3 family protein / leafy cotyledon 2 (LEC2)
245670_at	At1g28210.	-0.03	0.96231	--- | DNAJ heat shock protein, putative
245671_at	At1g28230.	0.06	0.86441	--- | purine permease (PUP1)
245672_at	At1g56710.	0.38	0.467519	--- | glycoside hydrolase family 28 protein / polygalacturonase (pectinase) family protein
245673_at	At1g56690.	0.07	0.828848	--- | pentatricopeptide (PPR) repeat-containing protein
245674_at	At1g56680.	0.06	0.81718	--- | glycoside hydrolase family 19 protein
245675_at	At1g56675.	0.18	0.643753	--- | ---
245676_at	At1g56670.	0.19	0.533115	--- | GDSL-motif lipase/hydrolase family protein
245677_at	At1g56660.	0.16	0.619377	--- | expressed protein
245678_at	At1g56610.	0.3	0.48558	--- | syntaxin-related family protein
245679_at	At1g56590.	0.25	0.287012	--- | clathrin adaptor complexes medium subunit family protein
245680_at	At1g56570.	-0.04	0.879423	--- | pentatricopeptide (PPR) repeat-containing protein
245681_at	At1g56560.	0.12	0.629652	--- | beta-fructofuranosidase, putative / invertase, putative / saccharase, putative / beta-fructosidase, putative
245682_at	At5g08750.	-0.18	0.560116	--- | zinc finger (C3HC4-type RING finger) family protein
245683_at	At5g22030.	-0.09	0.834086	--- | ubiquitin-specific protease 8, putative (UBP8)
245684_at	At5g22000.	-0.06	0.833313	--- | zinc finger (C3HC4-type RING finger) family protein
245685_at	At5g22220.	0.06	0.830139	--- | E2F transcription factor-1 (E2F1)
245686_at	At5g22060.	0	0.999141	--- | DNAJ heat shock protein, putative
245687_at	At1g28320.	-0.31	0.395131	--- | protease-related
245688_at	At1g28290.	-0.54	0.514805	--- | pollen Ole e 1 allergen and extensin family protein
245689_at	At5g04120.	0.06	0.921913	--- | phosphoglycerate/bisphosphoglycerate mutase family protein
245690_at	At5g04230.	0.23	0.748969	PAL3 | phenylalanine ammonia-lyase 3 (PAL3)
245691_at	At5g04240.	0.03	0.895073	--- | zinc finger (C2H2 type) family protein / transcription factor jumonji (jmj) family protein
245692_at	At5g04150.	0.15	0.564351	--- | basic helix-loop-helix (bHLH) family protein
245693_at	At5g04260.	-0.31	0.358626	--- | thioredoxin family protein
245694_at	At5g04170.	0.1	0.792905	--- | calcium-binding EF hand family protein
245695_at	At5g04270.	0.04	0.891719	--- | zinc finger (DHHC type) family protein
245696_at	At5g04190.	0.28	0.425747	--- | phytochrome kinase substrate-related
245697_at	At5g04200.	-0.54	0.355338	--- | latex-abundant protein, putative (AMC9) / caspase family protein
245698_at	At5g04160.	-0.02	0.988615	--- | phosphate translocator-related
245699_at	At5g04250.	0.02	0.928849	--- | OTU-like cysteine protease family protein
245700_at	At5g04180.	0.31	0.488331	--- | carbonic anhydrase family protein
245701_at	At5g04140.	-0.55	0.752768	glu1 | glutamate synthase (GLU1) / ferredoxin-dependent glutamate synthase (Fd-GOGAT 1)
245702_at	At5g04220.	0.36	0.48473	--- | C2 domain-containing protein (sytC)
245703_at	At5g04380.	0.14	0.651485	--- | S-adenosyl-L-methionine:carboxyl methyltransferase family protein
245704_at	At5g04290.	0.09	0.751449	--- | KOW domain-containing transcription factor family protein
245705_at	At5g04390.	-0.07	0.823537	--- | zinc finger (C2H2 type) family protein
245706_at	At5g04300.	-0.66	0.63468	--- | pectate lyase family protein
245707_at	At5g04400.	0.25	0.514356	--- | no apical meristem (NAM) family protein
245708_at	At5g04310.	-0.49	0.583103	--- | pectate lyase family protein
245709_at	At5g04320.	-0.14	0.819495	--- | expressed protein
245710_at	At5g04330.	0.46	0.631736	--- | cytochrome P450, putative / ferulate-5-hydroxylase, putative
245711_at	At5g04340.	1.66	0.118215	--- | zinc finger (C2H2 type) family protein
245712_at	At5g04360.	0.13	0.790494	--- | pullulanase, putative / starch debranching enzyme, putative
245713_at	At5g04370.	-0.02	0.922438	--- | S-adenosyl-L-methionine:carboxyl methyltransferase family protein
245714_at	At5g04280.	-0.18	0.647003	--- | glycine-rich RNA-binding protein
245715_s_at	At5g08690.	-0.18	0.515019	--- | ATP synthase beta chain 1, mitochondrial /// ATP synthase beta chain 1, mitochondrial
245716_at	At5g08740.	-0.12	0.793825	--- | pyridine nucleotide-disulphide oxidoreductase family protein
245717_at	At5g33390.	0.27	0.517341	--- | glycine-rich protein
245718_at	At5g04100.	0.23	0.422755	--- | DNA topoisomerase II family protein
245719_at	At5g04110.	0.02	0.971576	--- | DNA topoisomerase II family protein
245720_at	At5g04210.	0.35	0.347645	--- | RNA recognition motif (RRM)-containing protein
245721_s_at	At1g73460.	-0.24	0.493065	--- | protein kinase, putative /// protein kinase, putative
245722_at	At1g73430.	-0.1	0.659207	--- | sec34-like family protein
245723_at	At1g73400.	-0.15	0.594004	--- | pentatricopeptide (PPR) repeat-containing protein
245724_at	At1g73390.	0.33	0.445715	--- | expressed protein
245725_at	At1g73370.	-0.07	0.789884	--- | sucrose synthase, putative / sucrose-UDP glucosyltransferase, putative
245726_at	At1g73360.	0.13	0.76158	--- | homeobox-leucine zipper family protein / lipid-binding START domain-containing protein
245727_at	At1g73350.	0.07	0.77713	--- | expressed protein
245728_at	At1g73340.	0.22	0.882154	--- | cytochrome P450 family protein
245729_at	At1g73490.	-0.21	0.720066	--- | RNA recognition motif (RRM)-containing protein
245730_at	At1g73470.	-0.58	0.371122	--- | expressed protein
245731_at	At1g73500.	-0.26	0.405647	--- | mitogen-activated protein kinase kinase (MAPKK), putative (MKK9)
245732_at	At1g73440.	0.04	0.892595	--- | calmodulin-related
245733_at	At1g73380.	0.17	0.59829	--- | expressed protein
245734_at	At1g73480.	-0.01	0.992025	--- | hydrolase, alpha/beta fold family protein
245735_at	At1g73410.	-0.03	0.900869	--- | myb family transcription factor (MYB54)
245736_at	At1g73330.	-0.67	0.584021	Dr4 | protease inhibitor, putative (DR4)
245737_at	At1g44160.	0.02	0.989048	--- | DNAJ chaperone C-terminal domain-containing protein
245738_at	At1g44130.	-0.45	0.2077	--- | nucellin protein, putative
245739_at	At1g44110.	-0.05	0.932232	--- | cyclin, putative
245740_at	At1g44100.	0.23	0.644004	AAP5 | amino acid permease 5, putative (AAP5)
245741_at	At1g44120.	0.22	0.514356	--- | C2 domain-containing protein / armadillo/beta-catenin repeat family protein
245742_at	At1g44170.	-0.1	0.763891	--- | aldehyde dehydrogenase, putative (ALDH)
245743_at	At1g51080.	-0.05	0.849171	--- | expressed protein
245744_at	At1g51110.	-0.57	0.52169	--- | plastid-lipid associated protein PAP / fibrillin family protein
245745_at	At1g51115.	-0.42	0.620561	--- | plastid-lipid associated protein PAP / fibrillin family protein
245746_at	At1g51070.	-0.06	0.925781	--- | basic helix-loop-helix (bHLH) family protein
245747_at	At1g51100.	-0.15	0.612417	--- | expressed protein
245748_at	At1g51140.	0.49	0.463878	--- | basic helix-loop-helix (bHLH) family protein
245749_at	At1g51090.	0.11	0.796036	--- | heavy-metal-associated domain-containing protein
245750_at	At1g51060.	-0.08	0.694268	--- | histone H2A, putative
245751_s_at	At1g25988.	0.06	0.832362	--- | cell cycle control protein-related /// cell cycle control protein-related
245752_at	At1g35150.	-0.02	0.947045	--- | hypothetical protein
245753_at	At1g35143.	0.03	0.913791	--- | hypothetical protein
245754_at	At1g35183.	-0.01	0.950222	--- | expressed protein
245755_at	At1g35210.	-0.29	0.631448	--- | expressed protein
245756_at	At1g35190.	-0.09	0.923327	--- | oxidoreductase, 2OG-Fe(II) oxygenase family protein
245757_at	At1g35140.	1.28	0.463028	--- | phosphate-responsive protein, putative
245758_at	At1g32240.	-0.17	0.597968	--- | myb family transcription factor (KAN2)
245759_at	At1g66900.	0.17	0.50736	--- | expressed protein
245760_s_at	At1g66920.	-0.47	0.242367	--- | protein kinase, putative /// protein kinase, putative
245761_at	At1g66890.	-0.19	0.478087	--- | expressed protein
245762_at	At1g27880.	0.03	0.93045	--- | ATP-dependent DNA helicase, putative
245763_at	At1g27850.	0.01	0.96013	--- | expressed protein
245764_s_at	At1g27840.	-0.01	0.974769	--- | transducin family protein / WD-40 repeat family protein /// transducin family protein / WD-40 repeat family protein
245765_at	At1g33600.	-0.19	0.827742	--- | leucine-rich repeat family protein
245766_at	At1g33580.	0.09	0.703682	--- | ---
245767_at	At1g33610.	0.23	0.455792	--- | leucine-rich repeat family protein
245768_at	At1g33590.	-0.28	0.412838	--- | disease resistance protein-related / LRR protein-related
245769_at	At1g30220.	0.22	0.454198	--- | sugar transporter family protein
245770_at	At1g30240.	-0.33	0.578698	--- | PELP1-related
245771_at	At1g30250.	0.23	0.551623	--- | expressed protein
245772_at	At1g30300.	0.4	0.408351	--- | expressed protein
245773_at	At1g30290.	-0.05	0.891391	--- | pentatricopeptide (PPR) repeat-containing protein
245774_at	At1g30210.	-0.09	0.785724	--- | TCP family transcription factor, putative
245775_at	At1g30270.	-0.29	0.740704	--- | CBL-interacting protein kinase 23 (CIPK23)
245776_at	At1g30260.	0.41	0.546589	--- | expressed protein
245777_at	At1g73540.	0.1	0.914336	--- | MutT/nudix family protein
245778_at	At1g73530.	-0.2	0.682917	--- | RNA recognition motif (RRM)-containing protein
245779_at	At1g73510.	0.1	0.676667	--- | hypothetical protein
245780_at	At1g45688.	0.23	0.437097	--- | expressed protein
245781_at	At1g45976.	0.09	0.775978	--- | expressed protein
245782_at	At1g35200.	-0.54	0.449755	--- | ---
245783_s_at	At1g35180.	-0.07	0.959866	--- | expressed protein /// expressed protein
245784_at	At1g32190.	0.2	0.617435	--- | expressed protein
245785_at	At1g32180.	0.38	0.301638	--- | cellulose synthase family protein
245786_at	At1g32150.	-0.1	0.810805	--- | bZIP transcription factor family protein
245787_at	At1g32130.	0.28	0.455546	--- | IWS1 C-terminus family protein
245788_at	At1g32120.	-0.25	0.672384	--- | expressed protein
245789_at	At1g32090.	-0.24	0.81968	--- | early-responsive to dehydration protein-related / ERD protein-related
245790_at	At1g32200.	-0.37	0.578362	ATS1 | glycerol-3-phosphate acyltransferase, chloroplast (ATS1)
245791_at	At1g32210.	-0.21	0.478671	--- | defender against cell death 1 (DAD1)
245792_at	At1g32100.	-0.5	0.229813	--- | pinoresinol-lariciresinol reductase, putative
245793_at	At1g32220.	-0.25	0.682917	--- | expressed protein
245794_at	At1g32170.	0.37	0.50293	XTR4 | xyloglucan:xyloglucosyl transferase, putative / xyloglucan endotransglycosylase, putative / endo-xyloglucan transferase, putative (XTR4)
245795_at	At1g32160.	-0.29	0.541039	--- | expressed protein
245796_at	At1g32230.	-0.16	0.813074	--- | WWE domain-containing protein / ceo protein, putative (CEO)
245797_at	At1g45261.	-0.24	0.448174	--- | defective chloroplasts and leaves protein-related / DCL protein-related
245798_at	At1g45545.	0.35	0.583685	--- | hypothetical protein
245799_at	At1g45616.	0.09	0.76999	--- | leucine-rich repeat family protein
245800_at	At1g46264.	0.44	0.366977	--- | heat shock transcription factor family protein
245801_at	At1g46912.	0.14	0.656558	--- | F-box family protein-related
245802_at	At1g46840.	0.07	0.862551	--- | F-box family protein
245803_at	At1g47128.	-0.11	0.887447	--- | cysteine proteinase (RD21A) / thiol protease
245804_at	At1g46696.	0.01	0.960663	--- | hypothetical protein
245805_at	At1g46336.	0.07	0.767928	--- | hypothetical protein
245806_at	At1g45474.	-0.18	0.787635	LHCA5 | chlorophyll A-B binding protein, putative (LHCA5)
245807_at	At1g46768.	-0.01	0.991542	RAP2.1 | AP2 domain-containing protein RAP2.1 (RAP2.1)
245808_at	At1g58470.	-0.02	0.940846	--- | RNA-binding protein (XF41)
245809_at	At1g58440.	-0.19	0.554582	--- | squalene monooxygenase, putative / squalene epoxidase, putative
245810_at	At1g37607.	0.16	0.728271	--- | expressed protein /// expressed protein
245811_at	At1g37826.	0.04	0.86868	--- | ---
245812_at	At1g37900.	0.07	0.785628	--- | ---
245813_at	At1g49920.	-0.18	0.594278	--- | zinc finger protein-related
245814_at	At1g49910.	-0.15	0.613658	--- | WD-40 repeat family protein / mitotic checkpoint protein, putative
245815_at	At1g26090.	0.25	0.634756	--- | hypothetical protein
245816_at	At1g26210.	0.49	0.498947	--- | expressed protein
245817_at	At1g26160.	0	0.991707	--- | metal-dependent phosphohydrolase HD domain-containing protein
245818_at	At1g26100.	0	0.996978	--- | cytochrome B561 family protein
245819_at	At1g26310.	0.14	0.677828	--- | MADS-box protein, putative
245820_at	At1g26320.	0.34	0.42719	--- | NADP-dependent oxidoreductase, putative
245821_at	At1g26270.	-0.53	0.367203	--- | phosphatidylinositol 3- and 4-kinase family protein
245822_at	At1g26110.	-0.04	0.927677	--- | expressed protein
245823_at	At1g57906.	0.11	0.697492	--- | hypothetical protein
245824_at	At1g57943.	0.1	0.719723	--- | purine permease-related
245825_at	At1g57870.	0.19	0.584399	--- | shaggy-related protein kinase kappa, putative / ASK-kappa, putative
245826_at	At1g57850.	-0.05	0.85063	--- | Toll-Interleukin-Resistance (TIR) domain-containing protein
245827_at	At1g57830.	0.1	0.873591	--- | Toll-Interleukin-Resistance (TIR) domain-containing protein
245828_at	At1g57820.	0.11	0.703682	--- | zinc finger (C3HC4-type RING finger) family protein
245829_at	At1g57780.	0.02	0.929679	--- | heavy-metal-associated domain-containing protein
245830_at	At1g57790.	0.01	0.974793	--- | F-box family protein
245831_at	At1g48840.	-0.13	0.619998	--- | expressed protein
245832_at	At1g48850.	-0.23	0.577504	--- | chorismate synthase, putative / 5-enolpyruvylshikimate-3-phosphate phospholyase, putative
245833_at	At1g42220.	0.23	0.601579	--- | ---
245834_at	At1g42200.	-0.05	0.919286	--- | ---
245835_at	At1g42190.	0	0.99965	--- | hypothetical protein
245836_at	At1g42250.	0.1	0.643462	--- | replication protein-related
245837_at	At1g58450.	-0.09	0.747599	--- | peptidyl-prolyl cis-trans isomerase FKBP-type family protein
245838_at	At1g58410.	0.15	0.539568	--- | disease resistance protein (CC-NBS-LRR class), putative
245839_at	At1g58390.	0.11	0.710695	--- | disease resistance protein (CC-NBS-LRR class), putative
245840_at	At1g58420.	-0.21	0.837065	--- | expressed protein
245841_s_at	At1g58380.	-0.18	0.715492	--- | 40S ribosomal protein S2 (RPS2A) /// 40S ribosomal protein S2 (RPS2A) /// 40S ribosomal protein S2 (RPS2A) /// 40S ribosomal protein S2 (RPS2A)
245842_at	At1g58430.	0.01	0.973127	--- | GDSL-motif lipase/hydrolase family protein
245843_at	At1g26180.	-0.08	0.740542	--- | expressed protein
245844_at	At1g26170.	-0.15	0.583456	--- | importin beta-2 subunit family protein
245845_at	At1g26150.	-0.25	0.620088	--- | protein kinase family protein
245846_at	At1g26130.	-0.02	0.950581	--- | haloacid dehalogenase-like hydrolase family protein
245847_at	At5g11050.	0.05	0.844231	--- | myb family transcription factor
245848_at	At5g13480.	-0.06	0.830139	--- | WD-40 repeat family protein
245849_at	At5g13520.	-0.03	0.948198	--- | peptidase M1 family protein
245850_at	At5g13530.	-0.1	0.809835	--- | protein kinase family protein / ankyrin repeat family protein
245851_at	At5g13540.	-0.07	0.869144	--- | expressed protein
245852_at	At5g13510.	-0.61	0.640833	--- | ribosomal protein L10 family protein
245853_at	At5g13500.	-0.02	0.918823	--- | expressed protein
245854_at	At5g13490.	-0.14	0.578193	--- | ADP, ATP carrier protein 2, mitochondrial / ADP/ATP translocase 2 / adenine nucleotide translocator 2 (ANT2)
245855_at	At5g13550.	-0.14	0.808907	--- | sulfate transporter family protein
245856_at	At5g28240.	0.24	0.494547	--- | hypothetical protein
245857_at	At5g28270.	0.05	0.885296	--- | hypothetical protein
245858_at	At5g28280.	0.15	0.590517	--- | ---
245859_at	At5g28290.	-0.27	0.467092	--- | protein kinase, putative
245860_at	At5g28310.	0.16	0.658954	--- | oxidoreductase-related
245861_at	At5g28300.	0.11	0.625796	--- | trihelix DNA-binding protein, putative
245862_at	At5g01010.	-0.12	0.827034	--- | expressed protein
245863_s_at	At1g58050.	-0.33	0.370248	--- | helicase domain-containing protein /// helicase domain-containing protein
245864_at	At1g58070.	-0.29	0.255662	--- | expressed protein
245865_at	At1g58025.	0.08	0.88217	--- | DNA-binding bromodomain-containing protein
245866_s_at	At1g57990.	-0.06	0.858685	--- | purine permease-related /// purine permease-related
245867_at	At1g58080.	0.88	0.443214	ATP-PRT1 | ATP phosphoribosyl transferase 1 (ATP-PRT1)
245868_at	At1g58032.	-0.11	0.613201	--- | amino acid permease family protein
245869_at	At1g26330.	0.26	0.508524	--- | hypothetical protein
245870_at	At1g26300.	-0.07	0.818485	--- | BSD domain-containing protein
245871_at	At1g26290.	-0.06	0.827835	--- | hypothetical protein
245872_at	At1g26280.	0	0.993454	--- | BSD domain-containing protein
245873_at	At1g26260.	-0.25	0.485487	--- | basic helix-loop-helix (bHLH) family protein
245874_at	At1g26250.	0.7	0.462586	--- | proline-rich extensin, putative
245875_at	At1g26240.	0.77	0.02642	--- | proline-rich extensin-like family protein
245876_at	At1g26230.	-0.14	0.616919	--- | chaperonin, putative
245877_at	At1g26220.	-0.15	0.680485	--- | GCN5-related N-acetyltransferase (GNAT) family protein
245878_at	At1g26190.	-0.14	0.660626	--- | phosphoribulokinase/uridine kinase family protein
245879_at	At5g09420.	0.33	0.366349	--- | chloroplast outer membrane translocon subunit, putative
245880_at	At5g09430.	0.13	0.691526	--- | hydrolase, alpha/beta fold family protein
245881_at	At5g09460.	-0.05	0.856815	--- | expressed protein
245882_at	At5g09470.	3.07	5.492e-05	--- | mitochondrial substrate carrier family protein
245883_at	At5g09500.	0.14	0.67998	--- | 40S ribosomal protein S15 (RPS15C)
245884_at	At5g09300.	-0.45	0.0567724	--- | 2-oxoisovalerate dehydrogenase, putative / 3-methyl-2-oxobutanoate dehydrogenase, putative / branched-chain alpha-keto acid dehydrogenase E1 alpha subunit, putative
245885_at	At5g09440.	-0.12	0.670437	--- | phosphate-responsive protein, putative
245886_at	At5g09510.	-0.19	0.741868	--- | 40S ribosomal protein S15 (RPS15D)
245887_at	At5g09390.	0.01	0.988615	--- | CD2-binding protein-related
245888_at	At5g09450.	-0.15	0.608447	--- | pentatricopeptide (PPR) repeat-containing protein
245889_at	At5g09480.	-0.5	0.254753	--- | hydroxyproline-rich glycoprotein family protein
245890_at	At5g09490.	0.12	0.638841	--- | 40S ribosomal protein S15 (RPS15B)
245891_at	At5g09220.	-0.66	0.0519058	AAP2 | amino acid permease 2 (AAP2)
245892_at	At5g09370.	0.08	0.842864	--- | protease inhibitor/seed storage/lipid transfer protein (LTP) family protein
245893_at	At5g09270.	-0.13	0.608105	--- | expressed protein
245894_at	At5g09310.	-0.26	0.444354	--- | expressed protein
245895_at	At5g09230.	0.04	0.873266	--- | transcriptional regulator Sir2 family protein
245896_at	At5g09250.	-0.04	0.944416	--- | transcriptional coactivator p15 (PC4) family protein
245897_at	At5g09400.	-0.12	0.855535	--- | potassium transporter family protein
245898_at	At5g11015.	-0.25	0.473779	--- | protein kinase family protein
245899_at	At5g11030.	-0.05	0.873315	--- | expressed protein
245900_at	At5g11040.	0.04	0.937473	--- | expressed protein
245901_at	At5g11060.	-0.15	0.76139	--- | homeobox protein knotted-1 like 4 (KNAT4)
245902_at	At5g11080.	0.25	0.50736	--- | ubiquitin family protein
245903_at	At5g11100.	-0.03	0.930062	--- | C2 domain-containing protein
245904_at	At5g11110.	0.87	0.0287438	--- | sucrose-phosphate synthase, putative
245905_at	At5g11090.	0.19	0.760659	--- | serine-rich protein-related
245906_at	At5g11070.	0.08	0.895073	--- | expressed protein
245907_at	At5g09340.	0.18	0.538969	--- | ubiquitin, putative
245908_at	At5g09360.	0.27	0.452084	--- | laccase family protein / diphenol oxidase family protein
245909_at	At5g09380.	-0.32	0.621584	--- | DNA-directed RNA polymerase III RPC4 family protein
245910_at	At5g09410.	-0.06	0.815109	--- | calmodulin-binding protein
245911_at	At5g19690.	-0.29	0.408929	--- | oligosaccharyl transferase STT3 subunit family protein
245912_at	At5g19600.	0.15	0.584247	--- | sulfate transporter, putative
245913_at	At5g19860.	0.07	0.84297	--- | expressed protein
245914_at	At5g19620.	0.03	0.93783	--- | outer membrane OMP85 family protein
245915_s_at	At5g19770.	-0.11	0.647323	TUA3 | tubulin alpha-3/alpha-5 chain (TUA3) /// tubulin alpha-3/alpha-5 chain (TUA3)
245916_at	At5g28720.	0.09	0.740704	--- | hypothetical protein
245917_at	At5g28740.	-0.13	0.742914	--- | transcription-coupled DNA repair protein-related
245918_at	At5g28760.	0.25	0.383042	--- | hypothetical protein
245919_at	At5g28780.	0.07	0.78173	--- | hypothetical protein
245920_at	At5g28790.	0.05	0.881558	--- | hypothetical protein
245921_at	At5g28800.	0.28	0.371114	--- | hypothetical protein
245922_at	At5g28810.	0.06	0.774067	--- | hypothetical protein
245923_at	At5g28820.	0.06	0.803449	--- | hypothetical protein
245924_at	At5g28750.	-0.71	0.514433	--- | thylakoid assembly protein, putative
245925_at	At5g28770.	-0.36	0.532858	--- | bZIP transcription factor family protein
245926_at	At5g24740.	0.05	0.890965	--- | expressed protein
245927_at	At5g24750.	0.04	0.907656	--- | expressed protein
245928_s_at	At5g24780.	-0.19	0.529381	VSP2 | vegetative storage protein 2 (VSP2) /// vegetative storage protein 2 (VSP2)
245929_at	At5g24760.	-0.31	0.699047	ADH | alcohol dehydrogenase, putative
245930_at	At5g09240.	-0.15	0.719537	--- | transcriptional coactivator p15 (PC4) family protein
245931_at	At5g09280.	0.22	0.50293	--- | pectate lyase family protein
245932_at	At5g09290.	0.1	0.726911	--- | 3(2),5-bisphosphate nucleotidase, putative / inositol polyphosphate 1-phosphatase, putative
245933_at	At5g09320.	0.19	0.540844	--- | vacuolar sorting protein 9 domain-containing protein / VPS9 domain-containing protein
245934_at	At5g09330.	0.12	0.700196	--- | no apical meristem (NAM) family protein
245935_at	At5g19840.	-0.09	0.84297	--- | transcription factor jumonji (jmjC) domain-containing protein
245936_at	At5g19850.	-0.36	0.514356	--- | hydrolase, alpha/beta fold family protein
245937_at	At5g19750.	-0.72	0.11337	--- | peroxisomal membrane 22 kDa family protein
245938_at	At5g19680.	-0.09	0.863783	--- | leucine-rich repeat family protein
245939_at	At5g19760.	-0.31	0.594742	--- | dicarboxylate/tricarboxylate carrier (DTC)
245940_at	At5g19630.	0.03	0.949818	--- | expressed protein
245941_at	At5g19820.	-0.13	0.837157	--- | PBS lyase HEAT-like repeat-containing protein
245942_at	At5g19490.	-0.28	0.598674	--- | repressor protein-related
245943_at	At5g19500.	0.22	0.622469	--- | tryptophan/tyrosine permease family protein
245944_at	At5g19520.	-0.01	0.998128	--- | mechanosensitive ion channel domain-containing protein / MS ion channel domain-containing protein
245945_at	At5g19560.	0.05	0.829752	--- | hypothetical protein
245946_at	At5g19580.	0.07	0.838555	--- | glyoxal oxidase-related
245947_at	At5g19530.	-0.09	0.733356	--- | spermine/spermidine synthase family protein
245948_at	At5g19540.	-0.14	0.650424	--- | expressed protein
245949_at	At5g19510.	-0.27	0.640953	eEF1Balpha2 | elongation factor 1B alpha-subunit 2 (eEF1Balpha2)
245950_at	At5g19570.	0.06	0.821778	--- | expressed protein
245951_at	At5g19550.	-0.02	0.960259	ASP2 | aspartate aminotransferase, cytoplasmic isozyme 1 / transaminase A (ASP2)
245952_at	At5g28500.	-0.28	0.627621	--- | expressed protein
245953_at	At5g28520.	0.02	0.970366	--- | jacalin lectin family protein
245954_at	At5g28530.	-0.3	0.494547	--- | far-red impaired responsive protein, putative
245955_at	At5g28510.	-0.14	0.581975	--- | glycosyl hydrolase family 1 protein
245956_s_at	At5g28540.	-0.09	0.772787	BiP-1/BP1 | luminal binding protein 1 (BiP-1) (BP1) /// luminal binding protein 1 (BiP-1) (BP1)
245957_at	At5g19590.	-0.1	0.888905	--- | expressed protein
245958_at	At5g19610.	0.07	0.764183	--- | sec7 domain-containing protein
245959_at	At5g19640.	0.03	0.904768	--- | proton-dependent oligopeptide transport (POT) family protein
245960_at	At5g19660.	-0.03	0.908814	--- | subtilase family protein
245961_at	At5g19670.	0.1	0.830202	--- | exostosin family protein
245962_at	At5g19700.	0.05	0.881609	--- | MATE efflux protein-related
245963_at	At5g19710.	-0.01	0.975067	--- | hypothetical protein
245964_at	At5g19720.	0.04	0.89977	--- | tRNA synthetase class I (E and Q) family protein
245965_at	At5g19730.	0.02	0.974769	--- | pectinesterase family protein
245966_at	At5g19790.	0.19	0.613619	RAP2.11 | AP2 domain-containing protein RAP2.11 (RAP2.11)
245967_at	At5g19800.	0.15	0.531735	--- | hydroxyproline-rich glycoprotein family protein
245968_at	At5g19810.	0.42	0.353969	--- | proline-rich extensin-like family protein
245969_at	At5g19830.	0.27	0.422149	--- | peptidyl-tRNA hydrolase family protein
245970_at	At5g20710.	0.06	0.855988	--- | beta-galactosidase, putative / lactase, putative
245971_at	At5g20730.	-0.11	0.737249	--- | auxin-responsive factor (ARF7)
245972_at	At5g20680.	-0.02	0.961178	--- | expressed protein
245973_at	At5g32490.	-0.09	0.701539	--- | pseudogene, hypothetical protein /// pseudogene, hypothetical protein /// pseudogene, hypothetical protein /// pseudogene, hypothetical protein /// pseudogene, hypothetical protein /// pseudogene, hypothetical protein /// pseudogene, hypothetical pr
245974_at	At5g32510.	0.22	0.442934	--- | ---
245975_at	At5g13070.	-0.07	0.881609	--- | MSF1-like family protein
245976_at	At5g13080.	-0.22	0.578698	--- | WRKY family transcription factor
245977_at	At5g13110.	0.6	0.185942	--- | glucose-6-phosphate 1-dehydrogenase, putative / G6PD, putative
245978_at	At5g13130.	0.04	0.895073	--- | hypothetical protein
245979_at	At5g13150.	0.01	0.978126	--- | exocyst subunit EXO70 family protein
245980_at	At5g13140.	-0.51	0.433261	--- | expressed protein
245981_at	At5g13100.	0	0.99756	--- | expressed protein
245982_at	At5g13170.	0.02	0.97693	--- | nodulin MtN3 family protein
245983_at	At5g13050.	-0.01	0.979407	5-FCL | 5-formyltetrahydrofolate cyclo-ligase (5-FCL)
245984_at	At5g13090.	-0.19	0.473779	--- | expressed protein
245985_at	At5g13120.	-0.44	0.515434	--- | peptidyl-prolyl cis-trans isomerase cyclophilin-type family protein
245986_at	At5g13160.	-0.04	0.895073	--- | protein kinase family protein
245987_at	At5g13180.	-0.24	0.787203	--- | no apical meristem (NAM) family protein
245988_at	At5g20610.	-0.13	0.658954	--- | expressed protein
245989_s_at	At5g20620.	-0.08	0.845267	--- | polyubiquitin (UBQ4)
245990_at	At5g20640.	0.36	0.408351	--- | hypothetical protein
245991_at	At5g20660.	-0.18	0.638349	--- | 24 kDa vacuolar protein, putative
245992_at	At5g20690.	0.21	0.553166	--- | leucine-rich repeat transmembrane protein kinase, putative
245993_at	At5g20700.	-0.17	0.542332	--- | senescence-associated protein-related
245994_at	At5g20760.	0.21	0.534551	--- | hypothetical protein
245995_at	At5g20770.	0.14	0.546523	--- | hypothetical protein
245996_at	At5g20800.	0.17	0.510285	--- | ---
245997_at	At5g20810.	0.03	0.930062	--- | auxin-responsive protein, putative / small auxin up RNA (SAUR_B)
245998_at	At5g20830.	0.02	0.955447	SUS1 | sucrose synthase / sucrose-UDP glucosyltransferase (SUS1)
245999_at	At5g20650.	-0.04	0.939369	--- | copper transporter family protein
246000_at	At5g20820.	0.05	0.908528	--- | auxin-responsive protein-related
246001_at	At5g20790.	4.75	0.00026143	--- | expressed protein
246002_at	At5g20740.	-0.58	0.248567	--- | invertase/pectin methylesterase inhibitor family protein
246003_at	At5g20720.	-0.8	0.437097	--- | 20 kDa chaperonin, chloroplast (CPN21) (CHCPN10) (CPN20)
246004_at	At5g20630.	-0.62	0.568891	GER3 | germin-like protein (GER3)
246005_at	At5g08415.	-0.2	0.657663	--- | lipoic acid synthase family protein
246006_at	At5g08290.	-0.09	0.740828	--- | yellow-leaf-specific protein 8 (YLS8) / mitosis protein DIM1, putative
246007_at	At5g08410.	0.02	0.952583	--- | ferredoxin-thioredoxin reductase, putative
246008_at	At5g08320.	-0.06	0.857712	--- | expressed protein
246009_at	At5g08335.	-0.03	0.918956	--- | isoprenylcysteine carboxyl methyltransferase family protein / ICMT family protein
246010_at	At5g08440.	0.14	0.709408	--- | expressed protein
246011_at	At5g08330.	-0.16	0.785207	--- | TCP family transcription factor, putative
246012_at	At5g10650.	-0.14	0.873065	--- | zinc finger (C3HC4-type RING finger) family protein
246013_at	At5g10660.	0.1	0.73465	--- | calmodulin-binding protein-related
246014_at	At5g10680.	0.16	0.647656	--- | calmodulin-binding protein-related
246015_at	At5g10700.	-0.09	0.864324	--- | expressed protein
246016_at	At5g10720.	0.02	0.984741	--- | sensory transduction histidine kinase-related
246017_at	At5g10730.	0.01	0.986064	--- | expressed protein
246018_at	At5g10695.	0.09	0.867757	--- | expressed protein
246019_at	At5g10690.	-0.04	0.94137	--- | pentatricopeptide (PPR) repeat-containing protein / CBS domain-containing protein
246020_at	At5g10710.	-0.1	0.794053	--- | expressed protein
246021_at	At5g21100.	-0.11	0.85511	--- | L-ascorbate oxidase, putative
246022_at	At5g21110.	0.15	0.607	--- | hypothetical protein
246023_at	At5g21120.	0.25	0.629286	--- | ethylene-insensitive3-like2 (EIL2)
246024_at	At5g21130.	-0.04	0.908528	--- | hypothetical protein
246025_at	At5g21150.	0.24	0.527323	--- | PAZ domain-containing protein / piwi domain-containing protein
246026_at	At5g21070.	-0.3	0.564255	--- | expressed protein
246027_at	At5g21060.	-0.39	0.456136	--- | homoserine dehydrogenase family protein
246028_at	At5g21170.	-0.16	0.717613	--- | 5-AMP-activated protein kinase beta-2 subunit, putative
246029_at	At5g21090.	-0.25	0.427446	--- | leucine-rich repeat protein, putative
246030_at	At5g21105.	-0.09	0.713028	--- | L-ascorbate oxidase, putative
246031_at	At5g21160.	-0.14	0.775892	--- | La domain-containing protein / proline-rich family protein
246032_s_at	At5g32480.	0.16	0.607813	--- | ---
246033_at	At5g08280.	-0.21	0.799491	HEMC | hydroxymethylbilane synthase / porphobilinogen deaminase, chloroplast / pre-uroporphyrinogen synthase
246034_at	At5g08350.	-0.52	0.211322	--- | GRAM domain-containing protein / ABA-responsive protein-related
246035_at	At5g08300.	-0.16	0.619265	--- | succinyl-CoA ligase (GDP-forming) alpha-chain, mitochondrial, putative / succinyl-CoA synthetase, alpha chain, putative / SCS-alpha, putative
246036_at	At5g08370.	0	0.995581	--- | alpha-galactosidase, putative / melibiase, putative / alpha-D-galactoside galactohydrolase, putative
246037_at	At5g19420.	0.62	0.0855546	--- | zinc finger protein, putative / regulator of chromosome condensation (RCC1) family protein
246038_s_at	At5g19470.	0.23	0.604764	--- | MutT/nudix family protein /// MutT/nudix family protein
246039_at	At5g19480.	-0.11	0.604764	--- | expressed protein
246040_at	At5g19370.	-0.41	0.514433	--- | rhodanese-like domain-containing protein / PPIC-type PPIASE domain-containing protein
246041_at	At5g19290.	0.06	0.832298	--- | esterase/lipase/thioesterase family protein
246042_at	At5g19440.	0	0.997732	CAD | cinnamyl-alcohol dehydrogenase, putative (CAD)
246043_at	At5g19380.	0.12	0.700196	--- | expressed protein
246044_at	At5g19450.	-0.05	0.904254	--- | calcium-dependent protein kinase 19 (CDPK19)
246045_at	At5g19430.	2.12	0.00136403	--- | zinc finger (C3HC4-type RING finger) family protein
246046_at	At5g28860.	0.21	0.424483	--- | hypothetical protein
246047_at	At5g28870.	-0.14	0.629513	--- | ---
246048_at	At5g28880.	0.03	0.90088	--- | ---
246049_at	At5g28890.	0.07	0.838634	--- | hypothetical protein
246050_s_at	At5g28900.	-0.31	0.491437	--- | calcium-binding EF hand family protein /// calcium-binding EF hand family protein
246051_at	At5g28840.	-0.04	0.895073	--- | NAD-dependent epimerase/dehydratase family protein
246052_at	At5g08310.	-0.01	0.977483	--- | pentatricopeptide (PPR) repeat-containing protein
246053_at	At5g08340.	-0.06	0.83295	--- | riboflavin biosynthesis protein-related
246054_at	At5g08360.	-0.18	0.50736	--- | expressed protein
246055_at	At5g08380.	-0.06	0.915195	--- | alpha-galactosidase, putative / melibiase, putative / alpha-D-galactoside galactohydrolase, putative
246056_at	At5g08390.	0.11	0.721377	--- | transducin family protein / WD-40 repeat family protein
246057_at	At5g08400.	-0.48	0.374913	--- | expressed protein
246058_at	At5g08430.	0.11	0.683906	--- | SWIB complex BAF60b domain-containing protein / plus-3 domain-containing protein / GYF domain-containing protein
246059_at	At5g08450.	-0.07	0.800354	--- | expressed protein
246060_at	At5g08420.	0.06	0.950101	--- | expressed protein
246061_at	At5g19320.	-0.23	0.553629	--- | RAN GTPase activating protein 2 (RanGAP2)
246062_at	At5g19330.	-0.1	0.842721	--- | armadillo/beta-catenin repeat family protein / BTB/POZ domain-containing protein
246063_at	At5g19340.	-0.14	0.634716	--- | expressed protein
246064_at	At5g19350.	-0.12	0.815822	--- | RNA-binding protein 45 (RBP45), putative
246065_at	At5g19360.	0.1	0.719723	--- | calcium-dependent protein kinase, putative / CDPK, putative
246066_at	At5g19400.	0.03	0.903648	--- | expressed protein
246067_at	At5g19410.	-0.06	0.963469	--- | ABC transporter family protein
246068_at	At5g20290.	-0.25	0.658776	--- | 40S ribosomal protein S8 (RPS8A)
246069_at	At5g20220.	0.06	0.780903	--- | zinc knuckle (CCHC-type) family protein
246070_at	At5g20160.	-0.02	0.983049	--- | ribosomal protein L7Ae/L30e/S12e/Gadd45 family protein
246071_at	At5g20150.	2.83	0.0002059	--- | SPX (SYG1/Pho81/XPR1) domain-containing protein
246072_at	At5g20240.	0.16	0.564773	--- | floral homeotic protein PISTILLATA (PI)
246073_at	At5g20180.	-0.24	0.410835	--- | ribosomal protein L36 family protein
246074_at	At5g20130.	0.01	0.983395	--- | expressed protein
246075_at	At5g20410.	4.12	5.492e-05	MGD2 | 1,2-diacylglycerol 3-beta-galactosyltransferase, putative / monogalactosyldiacylglycerol synthase, putative / MGDG synthase, putative
246076_at	At5g20280.	1.03	0.294142	--- | sucrose-phosphate synthase, putative
246077_at	At5g20420.	0.12	0.698916	--- | SNF2 domain-containing protein / helicase domain-containing protein
246078_s_at	At5g20440.	0.23	0.362661	--- | mob1/phocein family protein /// mob1/phocein family protein
246079_at	At5g20450.	-0.2	0.694035	--- | expressed protein
246080_at	At5g20460.	0.08	0.771054	--- | hypothetical protein
246081_s_at	At5g20470.	0.12	0.620806	--- | myosin, putative /// myosin, putative
246082_at	At5g20480.	0.36	0.603975	--- | leucine-rich repeat transmembrane protein kinase, putative
246083_at	At5g20510.	-0.01	0.973499	--- | PHD finger family protein
246084_at	At5g20530.	0.12	0.69389	--- | expressed protein
246085_at	At5g20540.	0.2	0.571594	--- | expressed protein
246086_at	At5g20560.	0	0.992025	--- | beta-1,3-glucanase, putative
246087_at	At5g20580.	0.03	0.906755	--- | expressed protein
246088_at	At5g20600.	-0.03	0.97464	--- | expressed protein
246089_at	At5g20570.	0.02	0.948165	--- | ring-box protein-related
246090_at	At5g20520.	-0.14	0.644441	--- | expressed protein
246091_at	At5g20590.	-0.34	0.227584	--- | expressed protein
246092_at	At5g20500.	-0.41	0.262645	--- | glutaredoxin, putative
246093_at	At5g20550.	0.19	0.787452	--- | oxidoreductase, 2OG-Fe(II) oxygenase family protein
246094_at	At5g19300.	-0.44	0.422989	--- | expressed protein
246095_at	At5g19310.	0.05	0.850171	--- | homeotic gene regulator, putative
246096_at	At5g20330.	0.06	0.863459	--- | beta-1,3-glucanase (BG4)
246097_at	At5g20270.	0.16	0.923692	--- | expressed protein
246098_at	At5g20400.	2.1	0.00014251	--- | oxidoreductase, 2OG-Fe(II) oxygenase family protein
246099_at	At5g20230.	0.02	0.923319	--- | plastocyanin-like domain-containing protein
246100_at	At5g32570.	0.07	0.814726	--- | ---
246101_at	At5g32580.	0.1	0.757783	--- | ---
246102_at	At5g32590.	0.24	0.583045	--- | myosin heavy chain-related
246103_at	At5g28640.	-0.38	0.549715	--- | SSXT protein-related / glycine-rich protein
246104_at	At5g28650.	0.32	0.412525	--- | WRKY family transcription factor
246105_at	At5g28670.	0.08	0.700332	--- | pseudogene, similar to putative helicase
246106_at	At5g28680.	0.14	0.604764	--- | protein kinase family protein
246107_at	At5g28700.	-0.16	0.591648	--- | pseudogene, similar to OSJNBa0026J14.30
246108_at	At5g28630.	-0.31	0.677341	--- | glycine-rich protein
246109_at	At5g20120.	0.07	0.888905	--- | expressed protein
246110_at	At5g20140.	1.26	0.310061	--- | SOUL heme-binding family protein
246111_at	At5g20170.	-0.19	0.437146	--- | expressed protein
246112_at	At5g20200.	0.21	0.496801	--- | nucleoporin-related
246113_at	At5g20210.	0.12	0.625578	--- | ---
246114_at	At5g20250.	-0.18	0.61114	--- | raffinose synthase family protein / seed imbibition protein, putative (din10)
246115_at	At5g20300.	0	0.997272	--- | chloroplast outer membrane protein, putative
246116_at	At5g20310.	0.05	0.871851	--- | hypothetical protein
246117_at	At5g20320.	1.06	0.031162	--- | DEAD/DEAH box helicase, putative
246118_at	At5g20340.	0.11	0.654014	--- | beta-1,3-glucanase (BG5)
246119_at	At5g20350.	0.01	0.982274	--- | zinc finger (DHHC type) family protein / ankyrin repeat family protein
246120_at	At5g20360.	-0.3	0.512142	--- | octicosapeptide/Phox/Bem1p (PB1) domain-containing protein / tetratricopeptide repeat (TPR)-containing protein
246121_at	At5g20370.	0.32	0.377373	--- | serine-rich protein-related
246122_at	At5g20380.	0.08	0.837065	--- | transporter-related
246123_at	At5g20390.	0.12	0.627298	--- | beta-1,3-glucanase, putative
246124_at	At5g20060.	-0.05	0.842063	--- | phospholipase/carboxylesterase family protein
246125_at	At5g19875.	0.19	0.837157	--- | expressed protein
246126_at	At5g20070.	-0.05	0.885528	--- | MutT/nudix family protein
246127_s_at	At5g32530.	0.13	0.726545	--- | ---
246128_at	At5g32540.	0.11	0.660997	--- | ---
246129_at	At5g32550.	0.17	0.546914	--- | ---
246130_at	At5g32560.	0.3	0.344215	--- | ---
246131_at	At5g20990.	-0.08	0.72557	CNX1 | molybdopterin biosynthesis CNX1 protein / molybdenum cofactor biosynthesis enzyme CNX1 (CNX1)
246132_at	At5g20850.	0.04	0.915304	--- | DNA repair protein RAD51, putative
246133_at	At5g20960.	-0.37	0.712555	AO1 | aldehyde oxidase 1 (AAO1)
246134_at	At5g20930.	-0.2	0.598951	--- | protein kinase, putative
246135_at	At5g20885.	0.48	0.421139	--- | zinc finger (C3HC4-type RING finger) family protein
246136_at	At5g28470.	0.27	0.402551	--- | proton-dependent oligopeptide transport (POT) family protein
246137_at	At5g28490.	0.22	0.455494	--- | expressed protein
246138_at	At5g19870.	0.02	0.975348	--- | expressed protein
246139_at	At5g19900.	0.12	0.774104	--- | PRLI-interacting factor, putative
246140_at	At5g19910.	-0.12	0.747648	--- | SOH1 family protein
246141_at	At5g19920.	-0.15	0.752768	--- | transducin family protein / WD-40 repeat family protein
246142_at	At5g19970.	0.13	0.713205	--- | expressed protein
246143_at	At5g19980.	-0.22	0.422755	--- | integral membrane family protein
246144_at	At5g20110.	0.1	0.726545	--- | dynein light chain, putative
246145_at	At5g19880.	0.12	0.838252	--- | peroxidase, putative
246146_at	At5g20050.	-0.07	0.913791	--- | protein kinase family protein
246147_s_at	At5g20000.	0	0.996978	--- | 26S proteasome AAA-ATPase subunit (RPT6a) /// 26S proteasome AAA-ATPase subunit (RPT6a)
246148_at	At5g19960.	-0.19	0.700196	--- | RNA recognition motif (RRM)-containing protein
246149_at	At5g19890.	-0.63	0.593336	--- | peroxidase, putative
246150_at	At5g19930.	-0.03	0.966244	--- | integral membrane family protein
246151_at	At5g19950.	-0.15	0.664238	--- | expressed protein
246152_at	At5g20040.	0.01	0.975067	IPT9 | tRNA isopentenyltransferase 9 / IPP transferase 9 (IPT9)
246153_s_at	At5g20010.	-0.09	0.794201	--- | Ras-related GTP-binding nuclear protein (RAN-1) /// Ras-related GTP-binding nuclear protein (RAN-1)
246154_at	At5g19940.	-0.29	0.770848	--- | plastid-lipid associated protein PAP-related / fibrillin-related
246155_at	At5g20030.	0.68	0.124492	--- | agenet domain-containing protein
246156_at	At5g20090.	-0.09	0.742121	--- | expressed protein
246157_at	At5g20080.	-0.13	0.61937	--- | NADH-cytochrome b5 reductase, putative
246158_at	At5g19855.	-0.2	0.669425	--- | expressed protein
246159_at	At5g20935.	0.14	0.728155	--- | expressed protein
246160_at	At5g21040.	-0.11	0.633513	--- | F-box family protein / WD-40 repeat family protein
246161_at	At5g20900.	-0.13	0.706775	--- | expressed protein
246162_at	At4g36400.	-0.06	0.783025	--- | FAD linked oxidase family protein
246163_at	At5g32600.	0.07	0.781507	--- | hypothetical protein
246164_at	At5g32610.	0.21	0.532946	--- | hypothetical protein
246165_at	At5g32400.	0.1	0.728155	--- | hypothetical protein
246166_at	At5g32410.	0.17	0.611288	--- | ---
246167_at	At5g32430.	0.31	0.295401	--- | ---
246168_at	At5g32460.	0	0.999994	--- | ---
246169_at	At5g32470.	0.04	0.896027	--- | expressed protein
246170_at	At5g32450.	0.24	0.397963	--- | RNA recognition motif (RRM)-containing protein
246171_at	At5g32440.	0.06	0.86925	--- | expressed protein
246172_s_at	At5g28360.	0.2	0.548811	--- | 1-aminocyclopropane-1-carboxylate synthase, putative / ACC synthase, putative /// 1-aminocyclopropane-1-carboxylate synthase, putative / ACC synthase, putative
246173_s_at	At5g28370.	-0.08	0.895899	--- | pentatricopeptide (PPR) repeat-containing protein /// pentatricopeptide (PPR) repeat-containing protein /// pentatricopeptide (PPR) repeat-containing protein
246174_s_at	At5g28380.	0.02	0.93783	--- | pentatricopeptide (PPR) repeat-containing protein /// pentatricopeptide (PPR) repeat-containing protein
246175_s_at	At5g28400.	0.21	0.386335	--- | expressed protein /// expressed protein
246176_at	At5g28410.	0.18	0.431631	--- | hypothetical protein
246177_at	At5g28420.	0.22	0.50293	--- | hypothetical protein
246178_s_at	At5g28430.	0.15	0.644337	--- | expressed protein /// expressed protein
246179_at	At5g28440.	0.11	0.787635	--- | expressed protein
246180_at	At5g20840.	-0.06	0.800683	--- | phosphoinositide phosphatase family protein
246181_at	At5g20860.	0.24	0.485487	--- | pectinesterase family protein
246182_at	At5g20870.	0.15	0.527627	--- | glycosyl hydrolase family 17 protein
246183_at	At5g20940.	0.04	0.884093	--- | glycosyl hydrolase family 3 protein
246184_at	At5g20950.	-0.68	0.153686	--- | glycosyl hydrolase family 3 protein
246185_at	At5g20980.	-0.1	0.802629	--- | 5-methyltetrahydropteroyltriglutamate--homocysteine methyltransferase, putative / vitamin-B12-independent methionine synthase, putative / cobalamin-independent methionine synthase, putative
246186_at	At5g21030.	-0.08	0.772567	--- | PAZ domain-containing protein / piwi domain-containing protein
246187_at	At5g21020.	0.08	0.793548	--- | Unknown protein
246188_at	At5g21050.	0.33	0.509288	--- | expressed protein
246189_at	At5g20910.	0.05	0.934672	--- | zinc finger (C3HC4-type RING finger) family protein
246190_at	At5g21010.	-0.13	0.568891	--- | speckle-type POZ protein-related
246191_at	At5g20890.	-0.28	0.557299	--- | chaperonin, putative
246192_at	At5g20920.	-0.09	0.867677	--- | eukaryotic translation initiation factor 2 subunit 2, putative / eIF-2-beta, putative
246193_at	At5g20880.	-0.21	0.774104	--- | retrotransposon family
246194_at	At4g37000.	-0.71	0.273794	--- | accelerated cell death 2 (ACD2)
246195_at	At4g36410.	0.37	0.30157	UBC17 | ubiquitin-conjugating enzyme 17 (UBC17)
246196_at	At4g37090.	-0.27	0.41311	--- | expressed protein
246197_at	At4g37010.	-0.04	0.953504	--- | caltractin, putative / centrin, putative
246198_at	At4g36810.	-0.06	0.909524	GGPS1 | geranylgeranyl pyrophosphate synthase (GGPS1) / GGPP synthetase / farnesyltranstransferase
246199_at	At4g36530.	-0.09	0.880923	--- | hydrolase, alpha/beta fold family protein
246200_at	At4g37240.	0.31	0.584445	--- | expressed protein
246201_at	At4g36750.	0.1	0.73446	--- | quinone reductase family protein
246202_at	At4g37040.	-0.26	0.593336	--- | metallopeptidase M24 family protein
246203_at	At4g36610.	0.08	0.97262	--- | hydrolase, alpha/beta fold family protein
246204_at	At4g37020.	-0.19	0.508929	--- | expressed protein
246205_at	At4g36970.	-0.27	0.41597	--- | remorin family protein
246206_at	At4g36655.	0.04	0.902702	--- | At4g36655 mRNA sequence
246207_at	At4g36960.	0	0.994018	--- | RNA recognition motif (RRM)-containing protein
246208_at	At4g36490.	0.06	0.895706	--- | SEC14 cytosolic factor, putative / phosphoglyceride transfer protein, putative
246209_at	At4g36870.	0.17	0.514805	--- | BEL1-like homeobox 2 protein (BLH2)
246210_at	At4g36420.	-0.48	0.429409	--- | ribosomal protein L12 family protein
246211_at	At4g36730.	-0.09	0.805982	--- | G-box binding factor 1 (GBF1)
246212_at	At4g36930.	-0.41	0.520838	--- | basic helix-loop-helix (bHLH) protein SPATULA (SPT)
246213_at	At4g36480.	-0.15	0.624599	--- | aminotransferase class I and II family protein
246214_at	At4g36990.	-0.39	0.230206	--- | heat shock factor protein 4 (HSF4) / heat shock transcription factor 4 (HSTF4)
246215_at	At4g37180.	0.49	0.165223	--- | myb family transcription factor
246216_at	At4g36380.	-0.14	0.637115	rot3 | cytochrome P450 90C1 (CYP90C1) / rotundifolia3 (ROT3)
246217_at	At4g36920.	-0.02	0.960695	AP2 | floral homeotic protein APETALA2 (AP2)
246218_at	At4g36800.	-0.16	0.831788	--- | RUB1-conjugating enzyme, putative (RCE1)
246219_at	At4g36760.	0.07	0.787394	--- | aminopeptidase P
246220_at	At4g37210.	-0.14	0.676602	--- | tetratricopeptide repeat (TPR)-containing protein
246221_at	At4g37120.	0.05	0.917843	--- | expressed protein
246222_at	At4g36900.	-0.31	0.467519	RAP2.10 | AP2 domain-containing protein RAP2.10 (RAP2.10)
246223_at	At4g36890.	-0.1	0.695415	--- | glycosyl transferase family 43 protein
246224_at	At4g36590.	0.14	0.608105	--- | MADS-box protein (AGL40)
246225_at	At4g36910.	-0.51	0.564773	--- | CBS domain-containing protein
246226_at	At4g37200.	-0.16	0.784344	--- | thioredoxin family protein
246227_at	At4g36510.	-0.35	0.606481	--- | hypothetical protein
246228_at	At4g36430.	0	0.999141	--- | peroxidase, putative
246229_at	At4g37160.	0.23	0.688127	--- | multi-copper oxidase type I family protein
246230_at	At4g36710.	-0.46	0.172001	--- | scarecrow transcription factor family protein
246231_at	At4g37080.	-0.01	0.969033	--- | expressed protein
246232_at	At4g36630.	0.04	0.931263	--- | expressed protein
246233_at	At4g36550.	-0.23	0.708667	--- | U-box domain-containing protein
246234_at	At4g37280.	-0.43	0.212852	--- | MRG family protein
246235_at	At4g36830.	-0.44	0.299132	--- | GNS1/SUR4 membrane family protein
246236_at	At4g36470.	0.02	0.936848	--- | S-adenosyl-L-methionine:carboxyl methyltransferase family protein
246237_at	At4g36390.	-0.43	0.261266	--- | radical SAM domain-containing protein / TRAM domain-containing protein
246238_at	At4g36670.	-0.45	0.374592	--- | mannitol transporter, putative
246239_at	At4g36790.	-0.07	0.842721	--- | transporter-related
246240_at	At4g37130.	-0.05	0.91155	--- | hydroxyproline-rich glycoprotein family protein
246241_at	At4g37050.	0.29	0.814098	--- | patatin, putative
246242_at	At4g36600.	0.2	0.495264	--- | late embryogenesis abundant domain-containing protein / LEA domain-containing protein
246243_at	At4g36520.	-0.33	0.381392	--- | trichohyalin-related
246244_at	At4g37250.	0.74	0.132684	--- | leucine-rich repeat family protein / protein kinase family protein
246245_at	At4g36440.	-0.15	0.659685	--- | expressed protein
246246_at	At4g37170.	-0.06	0.805982	--- | pentatricopeptide (PPR) repeat-containing protein
246247_at	At4g36640.	-0.31	0.600451	--- | SEC14 cytosolic factor family protein / phosphoglyceride transfer family protein
246248_at	At4g36560.	0.18	0.488381	--- | hypothetical protein
246249_at	At4g36680.	-0.2	0.677746	--- | pentatricopeptide (PPR) repeat-containing protein
246250_at	At4g36880.	-0.54	0.230766	--- | cysteine proteinase, putative
246251_at	At4g37220.	2.83	0.00668064	--- | stress-responsive protein, putative
246252_s_at	At4g37070.	-0.19	0.844501	--- | patatin, putative /// patatin, putative
246253_at	At4g37260.	-0.34	0.349811	--- | myb family transcription factor (MYB73)
246254_at	At4g36450.	0.3	0.413119	--- | mitogen-activated protein kinase, putative / MAPK, putative (MPK14)
246255_at	At4g36650.	0.13	0.68767	--- | transcription factor IIB (TFIIB) family protein
246256_at	At4g36770.	0.11	0.742754	--- | UDP-glucoronosyl/UDP-glucosyl transferase family protein
246257_at	At4g36690.	-0.24	0.647003	--- | U2 snRNP auxiliary factor large subunit, putative
246258_at	At1g31840.	0.1	0.774898	--- | pentatricopeptide (PPR) repeat-containing protein
246259_at	At1g31830.	0.01	0.992822	--- | amino acid permease family protein
246260_at	At1g31820.	0.08	0.789884	--- | amino acid permease family protein
246261_at	At1g31810.	-0.1	0.796554	--- | formin homology 2 domain-containing protein / FH2 domain-containing protein
246262_at	At1g31790.	-0.1	0.763982	--- | pentatricopeptide (PPR) repeat-containing protein
246263_at	At1g31780.	-0.09	0.706775	--- | conserved oligomeric Golgi complex component-related / COG complex component-related
246264_at	At1g31814.	0.1	0.73617	--- | expressed protein
246265_at	At1g31860.	-0.08	0.88858	--- | histidine biosynthesis bifunctional protein (HISIE)
246266_at	At1g31817.	-0.01	0.970822	--- | chloroplast 30S ribosomal protein S11, putative
246267_at	At1g31812.	0.32	0.514433	--- | acyl-CoA binding protein / ACBP
246268_at	At1g31800.	-0.9	0.53243	--- | cytochrome P450 family protein
246269_at	At4g37110.	0.18	0.620017	--- | expressed protein
246270_at	At4g36500.	0.03	0.912779	--- | expressed protein
246271_at	At4g37230.	0.08	0.786387	--- | oxygen-evolving enhancer protein, chloroplast, putative / 33 kDa subunit of oxygen evolving system of photosystem II, putative
246272_at	At4g37150.	-0.36	0.725002	--- | esterase, putative
246273_at	At4g36700.	-0.16	0.903059	--- | cupin family protein
246274_at	At4g36620.	-0.31	0.57689	--- | zinc finger (GATA type) family protein
246275_at	At4g36540.	-0.46	0.670126	--- | basic helix-loop-helix (bHLH) family protein
246276_at	At4g37270.	-0.08	0.86441	HMA1 | cadmium/zinc-transporting ATPase, putative (HMA1)
246277_at	At4g36460.	0.03	0.892902	--- | hypothetical protein
246278_at	At4g37190.	-0.23	0.550311	--- | expressed protein
246279_at	At4g36740.	-0.07	0.815109	--- | homeobox-leucine zipper family protein
246280_at	At4g36660.	-0.07	0.81679	--- | expressed protein
246281_at	At4g36940.	-0.26	0.422687	--- | nicotinate phosphoribosyltransferase family protein / NAPRTase family protein
246282_at	At4g36580.	0.22	0.636065	--- | AAA-type ATPase family protein
246283_at	At4g36860.	0.05	0.912361	--- | LIM domain-containing protein
246284_at	At4g36780.	0.06	0.930062	--- | brassinosteroid signalling positive regulator-related
246285_at	At4g36980.	-0.15	0.61937	--- | expressed protein
246286_at	At1g31910.	-0.31	0.681481	--- | GHMP kinase family protein
246287_at	At1g31870.	-0.08	0.787635	--- | expressed protein
246288_at	At1g31850.	-0.35	0.582316	--- | dehydration-responsive protein, putative
246289_at	At3g56880.	-0.17	0.581369	--- | VQ motif-containing protein
246290_at	At3g56800.	-0.09	0.913791	CAM3 | calmodulin-2/3/5 (CAM3)
246291_at	At3g56820.	-0.03	0.933375	--- | expressed protein
246292_at	At3g56860.	-0.16	0.738686	UBA2A | UBP1 interacting protein 2a (UBA2a)
246293_at	At3g56710.	-0.27	0.231798	--- | sigA-binding protein
246294_at	At3g56910.	-0.73	0.532382	--- | expressed protein
246295_at	At3g56690.	-0.07	0.902907	--- | calmodulin-binding protein
246296_at	At3g56750.	-0.2	0.508929	--- | expressed protein
246297_at	At3g51760.	-0.09	0.726884	--- | hypothetical protein
246298_at	At3g51770.	0.11	0.720066	--- | tetratricopeptide repeat (TPR)-containing protein
246299_at	At3g51810.	-0.53	0.603988	EM1 | Em-like protein GEA1 (EM1)
246300_at	At3g51830.	-0.02	0.963071	--- | phosphoinositide phosphatase family protein
246301_at	At3g51850.	-0.08	0.928431	--- | calcium-dependent protein kinase, putative / CDPK, putative
246302_at	At3g51860.	0.49	0.532613	--- | cation exchanger, putative (CAX3)
246303_at	At3g51870.	-0.09	0.93359	--- | mitochondrial substrate carrier family protein
246304_at	At3g51840.	-0.18	0.728745	--- | short-chain acyl-CoA oxidase
246305_at	At3g51890.	-0.16	0.69512	--- | expressed protein
246306_at	At3g51780.	-0.03	0.959874	--- | BAG domain-containing protein
246307_at	At3g51800.	-0.14	0.81968	--- | metallopeptidase M24 family protein
246308_at	At3g51820.	-0.66	0.615514	--- | chlorophyll synthetase, putative
246309_at	At3g51790.	-0.07	0.816956	--- | cytochrome c biogenesis protein CcmE family
246310_at	At3g51895.	0.07	0.843659	ST1 | sulfate transporter (ST1)
246311_at	At3g51880.	-0.43	0.424001	HMGalpha | high mobility group protein alpha (HMGalpha) / HMG protein alpha
246312_at	At1g31930.	-0.07	0.894464	--- | extra-large guanine nucleotide binding protein, putative / G-protein, putative
246313_at	At1g31920.	-0.04	0.862245	--- | pentatricopeptide (PPR) repeat-containing protein
246314_at	At3g56850.	-0.01	0.971754	AREB3 | ABA-responsive element-binding protein 3 (AREB3)
246315_at	At3g56870.	-0.08	0.786364	--- | hypothetical protein
246316_at	At3g56890.	-0.06	0.818797	--- | F-box family protein-related
246317_at	At3g56900.	-0.35	0.498148	--- | aladin-related / adracalin-related
246318_at	At3g56740.	0	0.999114	--- | ubiquitin-associated (UBA)/TS-N domain-containing protein
246319_at	At3g56680.	-0.19	0.56925	--- | expressed protein
246320_at	At1g16560.	-0.2	0.543889	--- | Per1-like family protein
246321_at	At1g16640.	-0.27	0.644337	--- | transcriptional factor B3 family protein
246322_at	At1g16680.	-0.15	0.557444	--- | DNAJ heat shock N-terminal domain-containing protein / S-locus protein, putative
246323_at	At1g16690.	-0.15	0.598674	--- | transcription factor-related
246324_at	At1g16610.	0.03	0.900345	--- | arginine/serine-rich protein, putative (SR45)
246325_at	At1g16540.	-0.22	0.747023	LOS5/ABA3 | molybdenum cofactor sulfurase (LOS5) (ABA3)
246326_at	At1g16590.	0.08	0.780325	--- | mitotic spindle checkpoint protein, putative
246327_at	At1g16670.	-0.06	0.81679	--- | protein kinase family protein
246328_at	At3g43590.	0.01	0.98025	--- | zinc knuckle (CCHC-type) family protein
246329_at	At3g43610.	-0.14	0.557494	--- | tubulin family protein
246330_at	At3g43600.	-0.31	0.610111	AO2 | aldehyde oxidase, putative
246331_at	At3g44820.	0.16	0.696333	--- | phototropic-responsive NPH3 family protein
246332_at	At3g44830.	1.87	0.00450166	--- | lecithin:cholesterol acyltransferase family protein / LACT family protein
246333_at	At3g44840.	0.2	0.853633	--- | S-adenosyl-L-methionine:carboxyl methyltransferase family protein
246334_at	At3g44850.	-0.21	0.66428	--- | protein kinase-related
246335_at	At3g44880.	-0.12	0.62591	--- | Rieske (2Fe-2S) domain-containing protein
246336_at	At3g44900.	0.25	0.428088	--- | cation/hydrogen exchanger, putative (CHX4)
246337_at	At3g44910.	-0.14	0.84108	--- | cation/hydrogen exchanger, putative (CHX12)
246338_s_at	At3g44930.	0.12	0.597428	--- | cation/hydrogen exchanger, putative (CHX11) /// cation/hydrogen exchanger, putative (CHX11)
246339_at	At3g44890.	-0.73	0.604764	--- | 50S ribosomal protein L9, chloroplast (CL9)
246340_s_at	At3g44860.	0.13	0.866866	--- | S-adenosyl-L-methionine:carboxyl methyltransferase family protein /// S-adenosyl-L-methionine:carboxyl methyltransferase family protein
246341_x_at	At3g43150.	0.12	0.652187	--- | hypothetical protein
246342_at	At3g56700.	3.25	0.0243516	--- | male sterility protein, putative
246343_at	At3g56720.	-0.2	0.603901	--- | expressed protein
246344_at	At3g56730.	0.12	0.629601	--- | expressed protein
246345_at	At3g56760.	0.64	0.0221598	--- | calcium-dependent protein kinase, putative / CDPK, putative
246346_at	At3g56810.	-0.33	0.584399	--- | expressed protein
246347_at	At3g56830.	0.08	0.793396	--- | expressed protein
246348_at	At3g56840.	0.24	0.50636	--- | FAD-dependent oxidoreductase family protein
246349_at	At1g51915.	-0.05	0.9361	--- | cryptdin protein-related
246350_at	At1g16650.	-0.01	0.99062	--- | expressed protein
246351_at	At1g16570.	-0.02	0.965871	--- | glycosyl transferase family 1 protein
246352_at	At1g39270.	0.11	0.719723	--- | hypothetical protein /// hypothetical protein /// hypothetical protein /// hypothetical protein /// hypothetical protein
246353_s_at	At1g39190.	0.01	0.953793	--- | ---
246354_at	At1g38950.	0.13	0.757356	--- | hypothetical protein
246355_at	At1g38470.	0.12	0.779579	--- | ---
246356_x_at	At1g40150.	0.14	0.573388	--- | ---
246357_x_at	At1g40550.	0.06	0.853121	--- | hypothetical protein
246358_x_at	At1g40710.	0.06	0.789884	--- | hypothetical protein /// hypothetical protein
246359_x_at	At1g40871.	0.11	0.771054	--- | ---
246360_at	At1g40952.	0.08	0.704456	--- | ---
246361_s_at	At1g41114.	0.07	0.735459	--- | ---
246362_at	At1g41276.	0.03	0.915763	--- | ---
246363_at	At1g40390.	0.04	0.931876	--- | hypothetical protein
246364_at	At1g40230.	0.23	0.531013	--- | hypothetical protein
246365_at	At1g39750.	0.13	0.617435	--- | ---
246366_at	At1g51850.	0.92	0.0608134	--- | leucine-rich repeat protein kinase, putative
246367_at	At1g51880.	0.45	0.584399	--- | leucine-rich repeat protein kinase, putative
246368_at	At1g51890.	-0.19	0.703682	--- | leucine-rich repeat protein kinase, putative
246369_at	At1g51910.	0.3	0.422755	--- | protein kinase family protein
246370_at	At1g51920.	0.11	0.809835	--- | expressed protein
246371_at	At1g51940.	0.1	0.781014	--- | protein kinase family protein / peptidoglycan-binding LysM domain-containing protein
246372_at	At1g51900.	-0.03	0.892595	--- | hypothetical protein
246373_at	At1g51860.	0.37	0.586639	--- | leucine-rich repeat protein kinase, putative
246374_at	At1g51840.	-0.53	0.223594	--- | protein kinase-related
246375_at	At1g51830.	-0.03	0.9361	--- | leucine-rich repeat protein kinase, putative
246376_at	At1g51950.	-0.19	0.674187	IAA18 | auxin-responsive protein / indoleacetic acid-induced protein 18 (IAA18)
246377_at	At1g57550.	0.48	0.217754	--- | hydrophobic protein, putative / low temperature and salt responsive protein, putative
246378_at	At1g57620.	-0.02	0.933743	--- | emp24/gp25L/p24 family protein
246379_s_at	At1g57660.	-0.14	0.805574	--- | 60S ribosomal protein L21 (RPL21E) /// 60S ribosomal protein L21 (RPL21E)
246380_at	At1g57750.	0.09	0.75366	--- | cytochrome P450, putative
246381_at	At1g39430.	0.27	0.429208	--- | hypothetical protein
246382_at	At1g39350.	0.17	0.520838	--- | hypothetical protein
246383_at	At1g77360.	-0.17	0.671379	--- | pentatricopeptide (PPR) repeat-containing protein
246384_at	At1g77370.	-0.06	0.919832	--- | glutaredoxin, putative
246385_at	At1g77390.	0.03	0.959846	--- | cyclin, putative
246386_at	At1g77410.	0.3	0.450293	--- | beta-galactosidase, putative / lactase, putative
246387_at	At1g77400.	0.11	0.731761	--- | expressed protein
246388_at	At1g77405.	-0.14	0.664299	--- | pentatricopeptide (PPR) repeat-containing protein
246389_at	At1g77380.	-0.21	0.532613	--- | amino acid carrier, putative / amino acid permease, putative
246390_at	At1g77330.	-0.32	0.42167	--- | 1-aminocyclopropane-1-carboxylate oxidase, putative / ACC oxidase, putative
246391_at	At1g77350.	-0.14	0.525446	--- | expressed protein
246392_at	At1g58120.	0.12	0.700438	--- | expressed protein
246393_at	At1g58150.	0	0.9988	--- | hypothetical protein
246394_at	At1g58160.	0	0.990308	--- | jacalin lectin family protein
246395_at	At1g58170.	-0.02	0.946322	--- | disease resistance-responsive protein-related / dirigent protein-related
246396_at	At1g58180.	-0.02	0.933186	--- | carbonic anhydrase family protein / carbonate dehydratase family protein
246397_at	At1g58190.	1.07	0.200467	--- | leucine-rich repeat family protein
246398_at	At1g58100.	-0.03	0.961585	--- | TCP family transcription factor, putative
246399_at	At1g58110.	-0.11	0.803177	--- | bZIP family transcription factor
246400_at	At1g57540.	0.1	0.77713	--- | expressed protein
246401_at	At1g57560.	-0.08	0.894242	--- | myb family transcription factor (MYB50)
246402_at	At1g57570.	0.24	0.341383	--- | jacalin lectin family protein
246403_at	At1g57590.	0	0.998128	--- | pectinacetylesterase, putative
246404_at	At1g57600.	0.07	0.786535	--- | membrane bound O-acyl transferase (MBOAT) family protein
246405_at	At1g57630.	0.05	0.85476	--- | disease resistance protein (TIR class), putative
246406_at	At1g57650.	0.31	0.450841	--- | disease resistance protein (NBS-LRR class), putative
246407_at	At1g57670.	0.03	0.938957	--- | Toll-Interleukin-Resistance (TIR) domain-containing protein
246408_at	At1g57680.	0.19	0.479434	--- | expressed protein
246409_at	At1g57700.	-0.05	0.840239	--- | protein kinase family protein
246410_at	At1g57760.	0.1	0.631175	--- | expressed protein
246411_at	At1g57770.	-0.53	0.445715	--- | amine oxidase family
246412_at	At5g17530.	-0.33	0.581568	--- | phosphoglucosamine mutase family protein
246413_at	At1g77310.	-0.13	0.644337	--- | wound-responsive protein, putative
246414_at	At1g77340.	0.05	0.812704	--- | pentatricopeptide (PPR) repeat-containing protein
246415_at	At5g17160.	0.05	0.870321	--- | expressed protein
246416_at	At5g16920.	0.04	0.860657	--- | expressed protein
246417_at	At5g16990.	-0.17	0.5864	--- | NADP-dependent oxidoreductase, putative
246418_at	At5g16960.	0.1	0.663984	--- | NADP-dependent oxidoreductase, putative
246419_at	At5g17030.	0.14	0.682309	--- | UDP-glucoronosyl/UDP-glucosyl transferase family protein
246420_at	At5g16870.	-0.06	0.88179	--- | expressed protein
246421_at	At5g16880.	-0.09	0.817012	--- | VHS domain-containing protein / GAT domain-containing protein
246422_at	At5g17060.	1.44	0.00482392	--- | ADP-ribosylation factor, putative
246423_at	At5g16950.	-0.23	0.580037	--- | expressed protein
246424_at	At5g17020.	0.08	0.777041	XPO1 | exportin1 (XPO1)
246425_at	At5g17420.	-0.08	0.884433	IRX3 | cellulose synthase, catalytic subunit (IRX3)
246426_at	At5g17430.	-0.06	0.817012	--- | ovule development protein, putative
246427_at	At5g17400.	-0.08	0.892446	--- | ADP, ATP carrier protein, mitochondrial, putative / ADP/ATP translocase, putative / adenine nucleotide translocator, putative
246428_at	At5g17410.	0.01	0.96388	--- | tubulin family protein
246429_at	At5g17450.	-1.62	0.00256355	--- | heavy-metal-associated domain-containing protein / copper chaperone (CCH)-related
246430_at	At5g17470.	0.08	0.711578	--- | calmodulin-related protein, putative
246431_at	At5g17480.	0.06	0.847481	--- | polcalcin, putative / calcium-binding pollen allergen, putative
246432_at	At5g17490.	-0.08	0.880466	--- | gibberellin response modulator, putative / gibberellin-responsive modulator, putative
246433_at	At5g17510.	-0.17	0.686837	--- | expressed protein
246434_at	At5g17520.	-0.25	0.808804	RCP1 | root cap 1 (RCP1)
246435_at	At5g17460.	-0.06	0.821489	--- | expressed protein
246436_at	At5g17440.	0.02	0.948675	--- | LUC7 N_terminus domain-containing protein
246437_at	At5g17540.	0.19	0.473779	--- | transferase family protein
246438_at	At5g17580.	-0.06	0.787797	--- | phototropic-responsive NPH3 family protein
246439_at	At5g17600.	0.93	0.00805465	--- | zinc finger (C3HC4-type RING finger) family protein
246440_at	At5g17650.	-0.22	0.792905	--- | glycine/proline-rich protein
246441_at	At5g17560.	-0.22	0.451591	--- | BolA-like family protein
246442_at	At5g17610.	0.05	0.897282	--- | expressed protein
246443_at	At5g17620.	-0.17	0.816816	--- | expressed protein
246444_at	At5g17570.	0.15	0.742292	--- | tatD-related deoxyribonuclease family protein
246445_at	At5g17630.	-0.14	0.73254	--- | glucose-6-phosphate/phosphate translocator, putative
246446_at	At5g17640.	0.09	0.892595	--- | expressed protein
246447_at	At5g16780.	-0.01	0.984601	--- | SART-1 family protein
246448_at	At5g16800.	0.15	0.538541	--- | GCN5-related N-acetyltransferase (GNAT) family protein
246449_at	At5g16810.	-0.31	0.674448	--- | expressed protein
246450_at	At5g16820.	-0.31	0.273794	--- | heat shock factor protein 3 (HSF3) / heat shock transcription factor 3 (HSTF3)
246451_at	At5g16760.	-0.05	0.883057	--- | inositol 1,3,4-trisphosphate 5/6-kinase
246452_at	At5g16840.	-0.12	0.712886	--- | RNA recognition motif (RRM)-containing protein
246453_at	At5g16830.	0	0.99181	SYP21 | syntaxin 21 (SYP21) / PEP12 homolog
246454_at	At5g16710.	-0.39	0.608447	--- | dehydroascorbate reductase, putative
246455_at	At5g16790.	-0.02	0.959866	--- | expressed protein
246456_at	At5g16850.	0.13	0.655233	TERT | telomerase reverse transcriptase (TERT)
246457_at	At5g16750.	-0.03	0.976667	--- | transducin family protein / WD-40 repeat family protein
246458_at	At5g16860.	-0.09	0.748364	--- | pentatricopeptide (PPR) repeat-containing protein
246459_at	At5g16900.	-0.06	0.782702	--- | leucine-rich repeat protein kinase, putative
246460_at	At5g16910.	0.04	0.948198	--- | cellulose synthase family protein
246461_at	At5g16930.	-0.06	0.884597	--- | AAA-type ATPase family protein
246462_at	At5g16940.	-0.47	0.496011	--- | expressed protein
246463_at	At5g16970.	-0.32	0.457967	--- | NADP-dependent oxidoreductase, putative (P1)
246464_at	At5g16980.	-0.38	0.443554	--- | NADP-dependent oxidoreductase, putative
246465_at	At5g17000.	-0.28	0.412585	--- | NADP-dependent oxidoreductase, putative /// NADP-dependent oxidoreductase, putative /// NADP-dependent oxidoreductase, putative
246466_at	At5g17010.	0.1	0.847786	--- | sugar transporter family protein
246467_at	At5g17040.	0.19	0.451591	--- | UDP-glucoronosyl/UDP-glucosyl transferase family protein
246468_at	At5g17050.	0.2	0.506461	--- | UDP-glucoronosyl/UDP-glucosyl transferase family protein
246469_at	At5g17070.	0.04	0.895073	--- | expressed protein
246470_at	At5g17080.	0.16	0.584413	--- | cathepsin-related
246471_s_at	At5g17100.	0.06	0.837709	--- | hypothetical protein /// hypothetical protein
246472_at	At5g17130.	0.12	0.647003	--- | hypothetical protein
246473_at	At5g17140.	-0.02	0.954443	--- | cysteine proteinase-related
246474_at	At5g17150.	0.17	0.599596	--- | hypothetical protein
246475_at	At5g16720.	-0.27	0.57202	--- | expressed protein
246476_at	At5g16730.	-0.25	0.476824	--- | expressed protein
246477_at	At5g16770.	0.05	0.936453	--- | myb family transcription factor (MYB9)
246478_at	At5g15980.	-0.22	0.578698	--- | pentatricopeptide (PPR) repeat-containing protein
246479_at	At5g16060.	-0.16	0.631646	--- | expressed protein
246480_at	At5g16070.	-0.5	0.167359	--- | chaperonin, putative
246481_s_at	At5g15960.	-0.64	0.0479653	--- | stress-responsive protein (KIN1) / stress-induced protein (KIN1) /// stress-responsive protein (KIN1) / stress-induced protein (KIN1)
246482_at	At5g15930.	0.17	0.85582	PAM1 | plant adhesion molecule 1 (PAM1)
246483_at	At5g16000.	-0.18	0.508929	--- | leucine-rich repeat family protein / protein kinase family protein
246484_at	At5g16040.	-0.19	0.547703	--- | regulator of chromosome condensation (RCC1) family protein
246485_at	At5g16080.	2.26	0.00052181	--- | expressed protein
246486_at	At5g15910.	-0.18	0.487881	--- | dehydrogenase-related
246487_at	At5g16030.	-0.16	0.70775	--- | expressed protein
246488_at	At5g16010.	-0.02	0.968764	--- | 3-oxo-5-alpha-steroid 4-dehydrogenase family protein / steroid 5-alpha-reductase family protein
246489_at	At5g16050.	-0.01	0.983255	GF14upsilon | 14-3-3 protein GF14 upsilon (GRF5)
246490_at	At5g15950.	-0.62	0.227584	--- | adenosylmethionine decarboxylase family protein
246491_at	At5g16100.	0.09	0.695666	--- | hypothetical protein
246492_at	At5g16140.	-0.28	0.595981	--- | peptidyl-tRNA hydrolase family protein
246493_at	At5g16180.	-0.16	0.636849	--- | hypothetical protein
246494_at	At5g16190.	0.08	0.788743	--- | glycosyl transferase family 2 protein
246495_at	At5g16200.	0.28	0.514146	--- | 50S ribosomal protein-related
246496_at	At5g16210.	-0.01	0.966887	--- | HEAT repeat-containing protein
246497_at	At5g16220.	-0.03	0.918823	--- | octicosapeptide/Phox/Bem1p (PB1) domain-containing protein
246498_at	At5g16230.	2.25	0.00172117	--- | acyl-(acyl-carrier-protein) desaturase, putative / stearoyl-ACP desaturase, putative
246499_at	At5g16260.	-0.22	0.413845	--- | RNA recognition motif (RRM)-containing protein
246500_at	At5g16270.	0.06	0.888905	--- | Rad21/Rec8-like family protein
246501_at	At5g16280.	0.03	0.933186	--- | expressed protein
246502_at	At5g16240.	-0.01	0.970653	--- | acyl-(acyl-carrier-protein) desaturase, putative / stearoyl-ACP desaturase, putative
246503_at	At5g16130.	-0.18	0.672444	--- | 40S ribosomal protein S7 (RPS7C)
246504_at	At5g16160.	-0.32	0.327459	--- | expressed protein
246505_at	At5g16250.	0.06	0.917843	--- | expressed protein
246506_at	At5g16110.	-0.12	0.758143	--- | expressed protein
246507_at	At5g16120.	-0.15	0.728477	--- | hydrolase, alpha/beta fold family protein
246508_at	At5g16150.	-0.1	0.751816	--- | hexose transporter, putative
246509_at	At5g16715.	-0.05	0.939755	--- | tRNA synthetase class I (I, L, M and V) family protein
246510_at	At5g15410.	0.36	0.375286	--- | cyclic nucleotide-regulated ion channel / cyclic nucleotide-gated channel (CNGC2)
246511_at	At5g15490.	-0.03	0.965871	--- | UDP-glucose 6-dehydrogenase, putative
246512_at	At5g15630.	0.23	0.581369	--- | phytochelatin synthetase family protein / COBRA cell expansion protein COBL4
246513_at	At5g15680.	0.04	0.895073	--- | expressed protein
246514_at	At5g15700.	0.05	0.908899	RPOT2 | DNA-directed RNA polymerase (RPOT2)
246515_at	At5g15710.	0	0.991838	--- | F-box family protein
246516_at	At5g15740.	0.02	0.944459	--- | expressed protein
246517_at	At5g15760.	0.18	0.543889	--- | plastid-specific 30S ribosomal protein 3, putative / PSRP-3, putative
246518_at	At5g15770.	0.15	0.686386	--- | GCN5-related N-acetyltransferase (GNAT) family protein
246519_at	At5g15780.	0.11	0.732314	--- | pollen Ole e 1 allergen and extensin family protein
246520_at	At5g15790.	-0.28	0.694777	--- | zinc finger (C3HC4-type RING finger) family protein
246521_at	At5g15810.	-0.4	0.506533	--- | N2,N2-dimethylguanosine tRNA methyltransferase family protein
246522_at	At5g15830.	0.05	0.877572	--- | bZIP transcription factor family protein
246523_at	At5g15850.	0.05	0.814726	--- | zinc finger protein CONSTANS-LIKE 1 (COL1)
246524_at	At5g15860.	0.54	0.228085	--- | expressed protein
246525_at	At5g15840.	0.01	0.986849	--- | zinc finger protein CONSTANS (CO)
246526_at	At5g15720.	0.23	0.362961	--- | GDSL-motif lipase/hydrolase family protein
246527_at	At5g15750.	-0.22	0.616623	--- | RNA-binding S4 domain-containing protein
246528_at	At5g15640.	0.07	0.856198	--- | mitochondrial substrate carrier family protein
246529_at	At5g15730.	-0.11	0.831761	--- | serine/threonine protein kinase, putative
246530_at	At5g15725.	0.06	0.842916	--- | expressed protein
246531_at	At5g15800.	0.11	0.631646	--- | developmental protein SEPALLATA1 / floral homeotic protein (AGL2) (SEP1)
246532_at	At5g15870.	0.33	0.480414	--- | glycosyl hydrolase family 81 protein
246533_at	At5g15880.	-0.06	0.837622	--- | expressed protein
246534_at	At5g15890.	-0.17	0.774176	--- | expressed protein
246535_at	At5g15900.	0.16	0.520337	--- | expressed protein
246536_at	At5g15920.	-0.38	0.598674	--- | structural maintenance of chromosomes (SMC) family protein (MSS2)
246537_at	At5g15940.	-0.12	0.743539	--- | short-chain dehydrogenase/reductase (SDR) family protein
246538_at	At5g15520.	-0.34	0.591648	--- | 40S ribosomal protein S19 (RPS19B)
246539_at	At5g15460.	0.04	0.891705	--- | expressed protein
246540_at	At5g15600.	0.08	0.808612	--- | expressed protein
246541_at	At5g15400.	-0.01	0.980936	--- | U-box domain-containing protein
246542_at	At5g15020.	0.14	0.646398	--- | paired amphipathic helix repeat-containing protein
246543_at	At5g15060.	0.15	0.651496	--- | hypothetical protein
246544_at	At5g15100.	0.12	0.659685	--- | auxin efflux carrier family protein
246545_at	At5g15110.	0.03	0.934952	--- | pectate lyase family protein
246546_at	At5g15090.	-0.02	0.918686	--- | porin, putative / voltage-dependent anion-selective channel protein, putative
246547_at	At5g14970.	-0.37	0.497828	--- | expressed protein
246548_at	At5g14910.	-0.82	0.503524	--- | heavy-metal-associated domain-containing protein
246549_at	At5g15050.	-0.15	0.617435	--- | glycosyltransferase family 14 protein / core-2/I-branching enzyme family protein
246550_at	At5g14920.	-0.16	0.905012	--- | gibberellin-regulated family protein
246551_at	At5g15070.	0.48	0.632441	--- | expressed protein
246552_at	At5g15420.	0.24	0.495805	--- | expressed protein
246553_at	At5g15440.	0.04	0.874101	--- | circadian clock coupling factor-related
246554_at	At5g15450.	-0.24	0.448353	--- | heat shock protein 100, putative / HSP100, putative / heat shock protein clpB, putative / HSP100/ClpB, putative
246555_at	At5g15470.	-0.03	0.917399	--- | glycosyl transferase family 8 protein
246556_at	At5g15480.	0.12	0.615986	--- | zinc finger (C2H2 type) family protein
246557_at	At5g15510.	-0.2	0.422755	--- | expressed protein
246558_at	At5g15540.	-0.05	0.848592	--- | expressed protein
246559_at	At5g15550.	-0.18	0.553166	--- | transducin family protein / WD-40 repeat family protein
246560_at	At5g15560.	0.05	0.825759	--- | hypothetical protein
246561_at	At5g15570.	-0.08	0.790209	--- | expressed protein
246562_at	At5g15580.	0.16	0.598411	--- | expressed protein
246563_at	At5g15590.	-0.03	0.928037	--- | Unknown protein
246564_at	At5g15610.	-0.17	0.67341	--- | proteasome family protein
246565_at	At5g15530.	-0.09	0.831983	BCCP2 | biotin carboxyl carrier protein 2 (BCCP2)
246566_at	At5g14940.	0.36	0.337646	--- | proton-dependent oligopeptide transport (POT) family protein
246567_at	At5g14950.	-0.04	0.941205	--- | glycosyl hydrolase family 38 protein
246568_at	At5g14960.	-0.51	0.307066	E2L1/DEL2 | transcription factor, putative / E2F-like repressor E2L1 (E2L1)
246569_at	At5g14980.	0.24	0.454592	--- | esterase/lipase/thioesterase family protein
246570_at	At5g14990.	0.1	0.705065	--- | hypothetical protein
246571_at	At5g15000.	0.02	0.959115	--- | hypothetical protein
246572_at	At5g15010.	-0.04	0.894907	--- | pentatricopeptide (PPR) repeat-containing protein
246573_at	At1g31680.	0.13	0.736493	--- | copper amine oxidase family protein
246574_at	At1g31670.	0.13	0.726545	--- | copper amine oxidase, putative
246575_at	At1g31660.	-0.23	0.770407	--- | bystin family
246576_at	At1g31650.	-0.39	0.290881	--- | expressed protein
246577_at	At1g31640.	0.19	0.505959	--- | MADS-box protein-related
246578_at	At1g31630.	0.03	0.892973	--- | MADS-box family protein
246579_at	At1g31620.	0.04	0.85999	--- | hypothetical protein
246580_at	At1g31770.	-0.28	0.733205	--- | ABC transporter family protein
246581_at	At1g31760.	-0.36	0.577386	--- | SWIB complex BAF60b domain-containing protein
246582_at	At1g31750.	0	0.99756	--- | proline-rich family protein
246583_at	At5g14720.	-0.04	0.957848	--- | protein kinase family protein
246584_at	At5g14730.	0.04	0.90322	--- | expressed protein
246585_at	At5g14750.	0.01	0.985652	--- | myb family transcription factor (MYB66) / werewolf (WER)
246586_at	At5g14770.	-0.07	0.87329	--- | pentatricopeptide (PPR) repeat-containing protein
246587_at	At5g14830.	0.04	0.874157	--- | retrotransposon family /// retrotransposon family
246588_at	At5g14840.	-0.01	0.98267	--- | expressed protein /// expressed protein
246589_at	At5g14860.	0.37	0.331841	--- | UDP-glucoronosyl/UDP-glucosyl transferase family protein
246590_at	At5g14870.	0.24	0.546523	--- | cyclic nucleotide-regulated ion channel, putative (CNGC18)
246591_at	At5g14880.	1.07	0.0654833	--- | potassium transporter, putative
246592_at	At5g14890.	-0.02	0.935715	--- | NHL repeat-containing protein
246593_at	At5g14790.	0.06	0.835068	--- | expressed protein
246594_at	At5g14800.	-0.09	0.884093	--- | pyrroline-5-carboxylate reductase
246595_at	At5g14780.	0.01	0.99756	FDH | formate dehydrogenase (FDH)
246596_at	At5g14740.	-0.9	0.642771	CA2/CA18 | carbonic anhydrase 2 / carbonate dehydratase 2 (CA2) (CA18)
246597_at	At5g14760.	0.39	0.507102	--- | L-aspartate oxidase family protein
246598_at	At5g14850.	-0.26	0.455494	--- | mannosyltransferase, putative
246599_at	At5g14900.	0.05	0.814455	--- | helicase associated (HA2) domain-containing protein
246600_at	At5g14930.	-0.29	0.534754	SAG101 | leaf senescence-associated protein (SAG101)
246601_at	At1g31710.	-0.16	0.709408	--- | copper amine oxidase, putative
246602_at	At1g31700.	0.1	0.801704	--- | copper amine oxidase, putative
246603_at	At1g31690.	0.15	0.515434	--- | copper amine oxidase, putative
246604_at	At5g35310.	0.19	0.547637	--- | ---
246605_at	At5g35340.	0.07	0.771054	--- | ---
246606_at	At5g35350.	0.07	0.852451	--- | ---
246607_at	At5g35370.	-0.05	0.929718	--- | lectin protein kinase family protein
246608_at	At5g35380.	0.09	0.78502	--- | protein kinase family protein
246609_at	At5g35390.	0.01	0.975015	--- | leucine-rich repeat transmembrane protein kinase, putative
246610_at	At5g35400.	-0.31	0.424001	--- | tRNA pseudouridine synthase family protein
246611_at	At5g35330.	-0.21	0.64895	--- | methyl-CpG-binding domain-containing protein
246612_at	At5g35320.	-0.14	0.546523	--- | expressed protein
246613_at	At5g35360.	-0.44	0.543889	CAC2 | acetyl-CoA carboxylase, biotin carboxylase subunit (CAC2)
246614_at	At5g35410.	0.03	0.931176	--- | CBL-interacting protein kinase 24 (CIPK24) / serine/threonine protein kinase (SOS2)
246615_at	At5g35420.	0.31	0.277184	--- | ---
246616_at	At5g36260.	-0.19	0.871851	--- | aspartyl protease family protein
246617_at	At5g36270.	0.13	0.650545	--- | dehydroascorbate reductase, putative
246618_at	At5g36280.	0.28	0.406581	--- | hypothetical protein
246619_at	At5g36290.	0.07	0.935687	--- | expressed protein
246620_at	At5g36220.	-0.09	0.914926	--- | cytochrome P450 81D1 (CYP81D1) (CYP91A1)
246621_at	At5g36230.	-0.13	0.824912	--- | eIF4-gamma/eIF5/eIF2-epsilon domain-containing protein
246622_at	At5g36250.	0.19	0.783717	--- | protein phosphatase 2C, putative / PP2C, putative
246623_at	At1g48920.	-0.22	0.735	--- | nucleolin, putative
246624_at	At1g48910.	0.22	0.493065	--- | flavin-containing monooxygenase family protein / FMO family protein
246625_at	At1g48880.	0	0.988615	--- | hypothetical protein
246626_at	At1g48870.	-0.14	0.716178	--- | WD-40 repeat family protein
246627_s_at	At1g48860.	-0.18	0.769539	--- | 3-phosphoshikimate 1-carboxyvinyltransferase, putative / 5-enolpyruvylshikimate-3-phosphate, putative / EPSP synthase, putative /// 3-phosphoshikimate 1-carboxyvinyltransferase, putative / 5-enolpyruvylshikimate-3-phosphate, putative / EPSP synthase
246628_at	At1g48900.	0.01	0.985652	--- | signal recognition particle 54 kDa protein 3 / SRP54 (SRP-54C)
246629_at	At1g50750.	0.09	0.770854	--- | expressed protein
246630_at	At1g50730.	0.17	0.545475	--- | expressed protein
246631_at	At1g50740.	-0.08	0.940594	--- | expressed protein
246632_at	At1g29710.	-0.23	0.408351	--- | pentatricopeptide (PPR) repeat-containing protein
246633_at	At1g29720.	-0.15	0.585101	--- | protein kinase family protein
246634_at	At1g31730.	-0.17	0.719206	--- | epsilon-adaptin, putative
246635_at	At1g31720.	0.13	0.601579	--- | expressed protein
246636_at	At5g34850.	-0.06	0.827835	--- | calcineurin-like phosphoesterase family protein
246637_at	At5g34870.	0.25	0.501207	--- | zinc knuckle (CCHC-type) family protein
246638_at	At5g34880.	0.18	0.496409	--- | ---
246639_x_at	At5g34895.	0.04	0.848968	--- | hypothetical protein
246640_x_at	At5g34900.	0.13	0.646089	--- | Ulp1 protease family protein
246641_s_at	At5g34885.	0.07	0.749483	--- | expressed protein /// expressed protein /// expressed protein
246642_s_at	At5g34920.	-0.07	0.791125	--- | ---
246643_s_at	At5g34990.	0.01	0.965267	--- | Ulp1 protease family protein /// Ulp1 protease family protein /// Ulp1 protease family protein /// Ulp1 protease family protein /// Ulp1 protease family protein /// Ulp1 protease family protein /// Ulp1 protease family protein /// Ulp1 protease fami
246644_at	At5g35100.	-0.12	0.838634	--- | peptidyl-prolyl cis-trans isomerase cyclophilin-type family protein
246645_at	At5g35080.	-0.2	0.629601	--- | expressed protein
246646_at	At5g35090.	0.05	0.853069	--- | expressed protein
246647_at	At5g35130.	0.07	0.778815	--- | ---
246648_at	At5g35140.	0.25	0.473779	--- | CACTA-like transposase family (Ptta/En/Spm)
246649_at	At5g35150.	0.05	0.837234	--- | ---
246650_at	At5g35160.	-0.2	0.492061	--- | endomembrane protein 70, putative
246651_at	At5g35170.	-0.36	0.739048	--- | adenylate kinase family protein
246652_at	At5g35190.	-0.01	0.981767	--- | proline-rich extensin-like family protein
246653_at	At5g35200.	-0.12	0.815021	--- | epsin N-terminal homology (ENTH) domain-containing protein
246654_s_at	At5g35210.	-0.35	0.455792	--- | peptidase M50 family protein / sterol-regulatory element binding protein (SREBP) site 2 protease family protein /// peptidase M50 family protein / sterol-regulatory element binding protein (SREBP) site 2 protease family protein
246655_at	At5g35230.	-0.02	0.949411	--- | hypothetical protein
246656_at	At5g35240.	0.12	0.57154	--- | ---
246657_at	At5g35250.	-0.01	0.97028	--- | hypothetical protein
246658_at	At5g35260.	0.04	0.883135	--- | replication protein-related
246659_at	At5g35270.	0.12	0.670437	--- | cytochrome P-450 aromatase-related
246660_at	At5g35180.	0.02	0.956843	--- | expressed protein
246661_at	At5g35280.	-0.02	0.948107	--- | hypothetical protein
246662_at	At5g35290.	0.06	0.827981	--- | hypothetical protein
246663_at	At5g35300.	0.04	0.909946	--- | hypothetical protein
246664_at	At5g34800.	0.18	0.445715	--- | pseudogene, hypothetical protein
246665_s_at	At5g34820.	0.22	0.422755	--- | Mutator-like transposase family
246666_at	At5g34830.	0.09	0.683786	--- | expressed protein
246667_at	At5g34840.	0.1	0.686773	--- | ---
246668_at	At5g29397.	-0.11	0.619273	--- | ---
246669_at	At5g29958.	-0.1	0.951471	--- | galactinol synthase, putative
246670_at	At5g29584.	0.05	0.841419	--- | hypothetical protein
246671_at	At5g30820.	0.1	0.811058	--- | ---
246672_at	At5g30426.	0.04	0.857046	--- | ---
246673_at	At5g29771.	-0.72	0.52372	--- | 30S ribosomal protein S1, putative
246674_at	At5g30145.	-0.02	0.959589	--- | expressed protein
246675_at	At5g31411.	0.14	0.599972	--- | ---
246676_at	At5g31017.	0.12	0.611288	--- | ---
246677_at	At5g32202.	0.29	0.364818	--- | pseudogene, hypothetical protein
246678_at	At5g33200.	0.14	0.571594	--- | hypothetical protein
246679_at	At5g33240.	0.09	0.75923	--- | hypothetical protein
246680_at	At5g33260.	0.16	0.619998	--- | ---
246681_at	At5g33280.	-0.26	0.419438	--- | chloride channel-like (CLC) protein, putative
246682_at	At5g33290.	-0.23	0.356878	--- | exostosin family protein
246683_at	At5g33300.	-0.16	0.598674	--- | chromosome-associated kinesin-related
246684_at	At5g33340.	0.2	0.568891	--- | aspartyl protease family protein
246685_at	At5g33350.	0.24	0.368235	--- | ---
246686_at	At5g33380.	0.16	0.618384	--- | hypothetical protein
246687_at	At5g33370.	0.13	0.787771	--- | GDSL-motif lipase/hydrolase family protein
246688_at	At5g34450.	0.07	0.741868	--- | replication protein-related
246689_at	At5g34460.	0.11	0.61333	--- | replication protein-related
246690_at	At5g34770.	0.12	0.711578	--- | ---
246691_at	At5g34790.	0.34	0.347645	--- | CACTA-like transposase family (Ptta/En/Spm)
246692_at	At5g29060.	0.08	0.716518	--- | ---
246693_at	At5g29070.	0.12	0.696333	--- | expressed protein
246694_at	At5g29080.	-0.03	0.913791	--- | hypothetical protein
246695_at	At5g29090.	0.15	0.674868	--- | hypothetical protein
246696_at	At5g29100.	0.15	0.520838	--- | ---
246697_at	At5g29210.	0.36	0.412585	--- | hypothetical protein
246698_at	At5g30332.	0.14	0.600451	--- | ---
246699_at	At5g27990.	-0.11	0.895073	--- | expressed protein
246700_at	At5g28030.	0.05	0.842721	--- | cysteine synthase, putative / O-acetylserine (thiol)-lyase, putative / O-acetylserine sulfhydrylase, putative
246701_at	At5g28020.	-0.09	0.878452	--- | cysteine synthase, putative / O-acetylserine (thiol)-lyase, putative / O-acetylserine sulfhydrylase, putative
246702_at	At5g28050.	-0.28	0.32021	--- | cytidine/deoxycytidylate deaminase family protein
246703_at	At5g28080.	0.14	0.584399	--- | protein kinase family protein
246704_at	At5g28090.	0.18	0.556562	--- | hypothetical protein
246705_x_at	At5g28110.	0.17	0.529033	--- | hypothetical protein /// hypothetical protein
246706_at	At5g28130.	0.01	0.965267	--- | hypothetical protein
246707_at	At5g28140.	0.12	0.604764	--- | hypothetical protein
246708_at	At5g28150.	0.02	0.948	--- | expressed protein
246709_s_at	At5g28160.	0.07	0.7807	--- | kelch repeat-containing F-box family protein /// kelch repeat-containing F-box family protein
246710_at	At5g28170.	-0.05	0.839684	--- | hypothetical protein
246711_at	At5g28190.	0.15	0.645322	--- | hypothetical protein
246712_at	At5g28200.	0.16	0.571594	--- | ---
246713_at	At5g28210.	0.11	0.749094	--- | mRNA capping enzyme family protein
246714_at	At5g28220.	-0.21	0.488331	--- | expressed protein
246715_at	At5g28230.	0.06	0.8745	--- | ---
246716_s_at	At5g28910.	0.04	0.877351	--- | expressed protein /// expressed protein
246717_at	At5g28920.	0.11	0.711784	--- | expressed protein
246718_at	At5g28930.	0.19	0.491834	--- | hypothetical protein
246719_at	At5g28940.	0.18	0.533407	--- | hypothetical protein
246720_at	At5g28950.	0.08	0.733356	--- | hypothetical protein
246721_at	At5g29010.	0.17	0.599184	--- | ---
246722_at	At5g29020.	0.34	0.457831	--- | hypothetical protein
246723_at	At5g29030.	0.19	0.571594	--- | ---
246724_at	At5g29000.	-0.04	0.940594	--- | myb family transcription factor
246725_at	At5g29040.	0.23	0.413512	--- | ---
246726_at	At5g29050.	0.01	0.980982	--- | hypothetical protein
246727_at	At5g28010.	0.59	0.0638526	--- | Bet v I allergen family protein
246728_at	At5g28040.	-0.01	0.98025	--- | expressed protein
246729_at	At5g28070.	0.02	0.939511	--- | hypothetical protein
246730_at	At5g28060.	-0.34	0.554582	--- | 40S ribosomal protein S24 (RPS24B)
246731_at	At5g27630.	0.02	0.93844	--- | acyl-CoA binding family protein
246732_at	At5g27650.	0.13	0.771054	--- | PWWP domain-containing protein
246733_at	At5g27660.	-0.11	0.638571	--- | DegP protease, putative
246734_at	At5g27680.	-0.13	0.585001	--- | DEAD/DEAH box helicase, putative
246735_at	At5g27670.	-0.12	0.616783	--- | histone H2A, putative
246736_at	At5g27560.	-0.53	0.504873	--- | expressed protein
246737_at	At5g27710.	-0.31	0.484301	--- | expressed protein
246738_at	At5g27740.	-0.53	0.216148	--- | expressed protein
246739_at	At5g27800.	0.05	0.854708	--- | expressed protein
246740_at	At5g27810.	0	0.990577	--- | hypothetical protein
246741_at	At5g27720.	-0.31	0.422755	--- | small nuclear ribonucleoprotein, putative / snRNP, putative / Sm protein, putative
246742_at	At5g27840.	0.1	0.664299	--- | serine/threonine protein phosphatase PP1 isozyme 8 (TOPP8)
246743_at	At5g27750.	-0.29	0.369068	--- | F-box family protein
246744_at	At5g27760.	-0.16	0.52169	--- | hypoxia-responsive family protein
246745_at	At5g27770.	-0.23	0.582581	--- | 60S ribosomal protein L22 (RPL22C)
246746_at	At5g27820.	-0.35	0.445715	--- | ribosomal protein L18 family protein
246747_at	At5g27700.	-0.12	0.801059	--- | 40S ribosomal protein S21 (RPS21C)
246748_at	At5g27730.	0	0.999114	--- | expressed protein
246749_at	At5g27830.	-0.59	0.0532249	--- | expressed protein
246750_at	At5g27860.	-0.06	0.885357	--- | expressed protein
246751_at	At5g27870.	-0.03	0.921383	--- | pectinesterase family protein
246752_at	At5g27890.	0.04	0.901319	--- | expressed protein
246753_at	At5g27900.	0.14	0.578698	--- | ---
246754_at	At5g27910.	0.07	0.86441	--- | CCAAT-box binding transcription factor Hap5a, putative
246755_at	At5g27920.	-0.06	0.821489	--- | F-box family protein
246756_at	At5g27930.	0.03	0.9361	--- | protein phosphatase 2C, putative / PP2C, putative
246757_at	At5g27940.	0.11	0.734132	--- | MFP1 attachment factor, putative
246758_at	At5g27850.	-0.11	0.824912	--- | 60S ribosomal protein L18 (RPL18C)
246759_at	At5g27950.	-0.64	0.0715856	--- | kinesin motor protein-related
246760_at	At5g27970.	-0.16	0.533115	--- | expressed protein
246761_at	At5g27980.	-0.13	0.900869	--- | seed maturation family protein
246762_at	At5g27620.	-0.1	0.89578	--- | cyclin family protein
246763_at	At5g27150.	0.05	0.837157	--- | sodium proton exchanger / Na+/H+ antiporter (NHX1)
246764_s_at	At5g27310.	0.16	0.538541	--- | Golgi GDP mannose transporter (GONST1) /// Golgi GDP mannose transporter (GONST1) /// Golgi GDP mannose transporter (GONST1)
246765_at	At5g27330.	-0.27	0.766971	--- | expressed protein
246766_at	At5g27340.	0.24	0.491452	--- | hypothetical protein
246767_at	At5g27390.	-0.25	0.552087	--- | expressed protein
246768_at	At5g27400.	-0.49	0.413845	--- | expressed protein
246769_at	At5g27440.	-0.3	0.347427	--- | expressed protein
246770_at	At5g27460.	-0.14	0.834307	--- | pentatricopeptide (PPR) repeat-containing protein
246771_at	At5g27480.	0	0.991707	--- | pseudogene, hypothetical protein /// pseudogene, hypothetical protein
246772_at	At5g27490.	-0.04	0.879828	--- | integral membrane Yip1 family protein
246773_at	At5g27510.	0.22	0.512142	--- | protein kinase family protein
246774_at	At5g27530.	0.09	0.792905	--- | glycoside hydrolase family 28 protein / polygalacturonase (pectinase) family protein
246775_at	At5g27540.	-0.12	0.778607	--- | GTP-binding protein-related
246776_at	At5g27550.	0.19	0.601579	--- | kinesin motor protein-related
246777_at	At5g27420.	-0.34	0.394653	--- | zinc finger (C3HC4-type RING finger) family protein
246778_at	At5g27450.	-0.29	0.428088	--- | mevalonate kinase (MK)
246779_at	At5g27520.	0.23	0.722331	--- | mitochondrial substrate carrier family protein
246780_at	At5g27470.	-0.37	0.518273	--- | seryl-tRNA synthetase / serine--tRNA ligase
246781_at	At5g27350.	-0.02	0.976558	--- | sugar-porter family protein 1 (SFP1)
246782_at	At5g27320.	-0.08	0.806594	--- | expressed protein
246783_at	At5g27360.	0.11	0.869189	--- | sugar-porter family protein 2 (SFP2)
246784_at	At5g27430.	-0.2	0.61197	--- | signal peptidase subunit family protein
246785_at	At5g27380.	-0.33	0.327319	GSH2 | glutathione synthetase (GSH2)
246786_at	At5g27410.	-0.49	0.104069	--- | aminotransferase class IV family protein
246787_s_at	At5g27570.	-0.04	0.861094	--- | WD-40 repeat family protein /// WD-40 repeat family protein
246788_at	At5g27580.	-0.05	0.888905	--- | MADS-box family protein
246789_at	At5g27600.	0.14	0.886346	--- | AMP-binding protein, putative
246790_at	At5g27610.	-0.15	0.716178	--- | myb family transcription factor
246791_at	At5g27280.	0.18	0.581975	--- | zinc finger (DNL type) family protein
246792_at	At5g27290.	-0.08	0.876776	--- | expressed protein
246793_at	At5g27210.	0.15	0.725131	--- | expressed protein
246794_s_at	At5g27010.	-0.14	0.84297	--- | expressed protein /// expressed protein
246795_at	At5g27020.	0.37	0.280978	--- | hypothetical protein
246796_at	At5g26770.	-0.2	0.650869	--- | expressed protein
246797_at	At5g26790.	0.02	0.946006	--- | expressed protein
246798_at	At5g26930.	0.1	0.686386	--- | zinc finger (GATA type) family protein
246799_at	At5g26940.	-0.25	0.462586	--- | exonuclease family protein
246800_at	At5g26780.	-0.25	0.471762	--- | glycine hydroxymethyltransferase, putative / serine hydroxymethyltransferase, putative / serine/threonine aldolase, putative
246801_at	At5g26830.	-0.14	0.824912	THRRS | threonyl-tRNA synthetase / threonine--tRNA ligase (THRRS)
246802_at	At5g27000.	0.13	0.796036	--- | kinesin motor protein-related
246803_at	At5g26980.	-0.16	0.657933	SYP41 | syntaxin 41 (SYP41) / TLG2a
246804_at	At5g27040.	0.08	0.761348	--- | ---
246805_at	At5g27050.	0.04	0.898802	--- | MADS-box family protein
246806_at	At5g27080.	0.09	0.75923	--- | WD-40 repeat family protein
246807_at	At5g27100.	1.61	0.025117	--- | glutamate receptor family protein (GLR2.1) (GLR3)
246808_at	At5g27110.	0.02	0.933186	--- | pentatricopeptide (PPR) repeat-containing protein
246809_s_at	At5g27140.	0.06	0.925603	--- | SAR DNA-binding protein, putative /// SAR DNA-binding protein, putative
246810_at	At5g27160.	-0.09	0.713028	--- | hypothetical protein
246811_at	At5g27170.	0.13	0.542857	--- | hypothetical protein
246812_at	At5g27180.	-0.03	0.916246	--- | hypothetical protein /// hypothetical protein /// hypothetical protein
246813_at	At5g27190.	-0.06	0.865481	--- | ---
246814_at	At5g27200.	0.21	0.497974	--- | acyl carrier protein, chloroplast, putative / ACP, putative
246815_at	At5g27220.	0	0.998128	--- | protein transport protein-related
246816_at	At5g27230.	-0.14	0.604493	--- | expressed protein
246817_at	At5g27240.	0.08	0.870488	--- | DNAJ heat shock N-terminal domain-containing protein
246818_at	At5g27270.	-0.15	0.775978	--- | pentatricopeptide (PPR) repeat-containing protein
246819_at	At5g26900.	-0.01	0.954725	--- | WD-40 repeat family protein
246820_at	At5g26910.	-0.21	0.604764	--- | expressed protein
246821_at	At5g26920.	-0.23	0.507102	--- | calmodulin-binding protein
246822_at	At5g26960.	0.33	0.396836	--- | kelch repeat-containing F-box family protein
246823_at	At5g26970.	-0.03	0.925836	--- | hypothetical protein
246824_at	At5g26990.	0.2	0.50636	--- | drought-responsive family protein
246825_at	At5g26260.	-0.2	0.925781	--- | meprin and TRAF homology domain-containing protein / MATH domain-containing protein
246826_at	At5g26310.	0.18	0.514356	--- | UDP-glucoronosyl/UDP-glucosyl transferase family protein
246827_at	At5g26330.	-0.11	0.764676	--- | plastocyanin-like domain-containing protein / mavicyanin, putative
246828_at	At5g26350.	0.3	0.463836	--- | hypothetical protein
246829_at	At5g26570.	-0.3	0.31216	--- | glycoside hydrolase starch-binding domain-containing protein
246830_at	At5g26360.	-0.31	0.474556	--- | chaperonin, putative
246831_at	At5g26340.	0.29	0.739462	--- | hexose transporter, putative
246832_at	At5g26595.	-0.02	0.984156	--- | expressed protein
246833_at	At5g26615.	-0.11	0.735459	--- | hypothetical protein
246834_at	At5g26625.	0.34	0.37806	--- | MADS-box protein (AGL35)
246835_at	At5g26635.	0.24	0.508286	--- | hypothetical protein
246836_s_at	At5g26645.	0.08	0.759313	--- | MADS-box protein (AGL36) /// MADS-box protein (AGL36)
246837_at	At5g26665.	-0.07	0.795838	--- | pectinacetylesterase, putative
246838_at	At5g26675.	-0.23	0.542555	--- | endonuclease, putative
246839_at	At5g26718.	0.37	0.137445	--- | expressed protein
246840_at	At5g26605.	-0.06	0.797824	--- | D111/G-patch domain-containing protein
246841_at	At5g26696.	-0.01	0.996416	--- | germin-like protein, putative
246842_at	At5g26731.	0.01	0.991282	--- | expressed protein
246843_at	At5g26734.	-0.09	0.843659	--- | expressed protein
246844_at	At5g26655.	-0.12	0.771054	--- | myb family transcription factor (MYB4) (MYB86)
246845_at	At5g26707.	-0.12	0.864318	--- | glutamate-tRNA ligase, putative / glutamyl-tRNA synthetase, putatuve / GluRS, putative
246846_at	At5g26760.	0.08	0.79585	--- | expressed protein
246847_at	At5g26820.	-0.43	0.388062	--- | ferroportin-related
246848_at	At5g26840.	0.14	0.682874	--- | hypothetical protein
246849_at	At5g26850.	0.01	0.985204	--- | expressed protein
246850_at	At5g26860.	-0.09	0.821489	--- | Lon protease homolog 2, mitochondrial
246851_at	At5g26870.	-0.02	0.935697	--- | MADS-box family protein
246852_at	At5g26880.	-0.33	0.554582	--- | tRNA/rRNA methyltransferase (SpoU) family protein
246853_at	At5g26890.	0.19	0.547046	--- | hypothetical protein
246854_at	At5g26200.	0.15	0.613669	--- | mitochondrial substrate carrier family protein
246855_at	At5g26280.	-0.17	0.867604	--- | meprin and TRAF homology domain-containing protein / MATH domain-containing protein
246856_at	At5g26210.	-0.24	0.422797	--- | PHD finger family protein
246857_at	At5g25920.	0.39	0.671379	--- | hypothetical protein
246858_at	At5g25930.	0.03	0.921465	--- | leucine-rich repeat family protein / protein kinase family protein
246859_at	At5g25950.	-0.02	0.965627	--- | hypothetical protein
246860_at	At5g25840.	-0.46	0.443214	--- | expressed protein
246861_at	At5g25890.	-0.05	0.927918	--- | auxin-responsive protein / indoleacetic acid-induced protein 28 (IAA28)
246862_at	At5g25760.	0.03	0.905511	--- | ubiquitin-conjugating enzyme, putative
246863_at	At5g25940.	-0.16	0.668715	--- | early nodulin-related
246864_at	At5g25900.	-0.13	0.61053	--- | ent-kaurene oxidase, putative (GA3) / cytochrome P450
246865_s_at	At5g25780.	-0.25	0.722505	--- | eukaryotic translation initiation factor 3 subunit 9, putative / eIF-3 eta, putative / eIF3b, putative /// eukaryotic translation initiation factor 3 subunit 9, putative / eIF-3 eta, putative / eIF3b, putative
246866_at	At5g25960.	-0.05	0.906582	--- | hypothetical protein
246867_at	At5g25990.	-0.04	0.882768	--- | expressed protein
246868_at	At5g26010.	0.07	0.895801	--- | protein phosphatase 2C, putative / PP2C, putative
246869_at	At5g26020.	0.16	0.67023	--- | hypothetical protein
246870_at	At5g26030.	0.11	0.726545	--- | ferrochelatase I
246871_at	At5g26070.	-0.07	0.771054	--- | hydroxyproline-rich glycoprotein family protein
246872_at	At5g26080.	0.12	0.557415	--- | proline-rich family protein
246873_at	At5g26100.	0.32	0.350017	--- | hypothetical protein
246874_at	At5g26120.	0.13	0.628125	--- | glycosyl hydrolase family protein 51
246875_at	At5g26130.	0.14	0.669472	--- | pathogenesis-related protein, putative
246876_at	At5g26140.	-0.07	0.768659	--- | lysine decarboxylase family protein
246877_at	At5g26150.	0.17	0.578036	--- | protein kinase family protein
246878_at	At5g26060.	0.2	0.525639	--- | S1 self-incompatibility protein-related
246879_at	At5g26110.	-0.1	0.831761	--- | expressed protein
246880_s_at	At5g25980.	-0.64	0.292454	--- | glycosyl hydrolase family 1 protein /// glycosyl hydrolase family 1 protein
246881_at	At5g26040.	-0.04	0.913791	--- | histone deacetylase family protein (HDA2)
246882_at	At5g26180.	-0.29	0.517548	--- | NOL1/NOP2/sun family protein
246883_at	At5g26190.	-0.17	0.514356	--- | DC1 domain-containing protein
246884_at	At5g26220.	-0.71	0.0584991	--- | ChaC-like family protein
246885_at	At5g26230.	0.22	0.488447	--- | expressed protein
246886_at	At5g26240.	-0.11	0.812704	--- | chloride channel protein (CLC-d)
246887_at	At5g26250.	0.22	0.720243	--- | sugar transporter, putative
246888_at	At5g26270.	0.16	0.83315	--- | expressed protein
246889_at	At5g25470.	-0.01	0.997866	--- | expressed protein
246890_at	At5g25410.	0.2	0.52711	--- | expressed protein
246891_at	At5g25490.	0.07	0.805982	--- | zinc finger (Ran-binding) family protein
246892_at	At5g25500.	0.07	0.734353	--- | expressed protein
246893_at	At5g25520.	0.11	0.662439	--- | transcription elongation factor-related
246894_at	At5g25530.	0.12	0.629056	--- | DNAJ heat shock protein, putative
246895_at	At5g25540.	-0.04	0.924816	--- | expressed protein
246896_at	At5g25550.	0.06	0.830611	--- | leucine-rich repeat family protein / extensin family protein
246897_at	At5g25560.	-0.48	0.398714	--- | zinc finger (C3HC4-type RING finger) family protein
[truncated: 20,813 more rows]
